# Supplementary material for: Treatment of human oocytes with extracellular vesicles from follicular fluid during rescue in vitro maturation enhances maturation rates and modulates oocyte proteome and ultrastructure
Source: Hum Reprod Open. 2026 Mar 9;2026(2):hoag021. doi: 10.1093/hropen/hoag021 (PMC13037814; doi:10.1093/hropen/hoag021)
Supplement: hoag021_Supplementary_Data [file hoag021_supplementary_data.zip]

Archive with 2 entries (2 files):
- R3_Supplementary_Tables_EO.xlsx
- Supplementary_Data__Revised_1002026_EO.docx
