# Supplementary material for: Treatment of human oocytes with extracellular vesicles from follicular fluid during rescue in vitro maturation enhances maturation rates and modulates oocyte proteome and ultrastructure
Source: Hum Reprod Open. 2026 Mar 9;2026(2):hoag021. doi: 10.1093/hropen/hoag021 (PMC13037814; doi:10.1093/hropen/hoag021)
Supplement: hoag021_Supplementary_Data [file hoag021_supplementary_data.zip › R3_Supplementary_Tables_EO.xlsx]

## Sheet: Supplementary Table S1
Supplementary Table S1: Identified Proteins (1263) in ffEVs coming from MII oocytes
Scaffold parameters - Protein Threshold: 1% FDR, Minimum peptides: 1, Peptide Threshold 0.1% FDR.
Description	Accession Number	Name	Molecular Weight
Actin, alpha cardiac muscle 1 OS=Homo sapiens OX=9606 GN=ACTC1 PE=1 SV=1	P68032	ACTC_HUMAN (+1)	42 kDa
Actin, cytoplasmic 1 OS=Homo sapiens OX=9606 GN=ACTB PE=1 SV=1	P60709	ACTB_HUMAN	42 kDa
Actin, cytoplasmic 2 OS=Homo sapiens OX=9606 GN=ACTG1 PE=1 SV=1	P63261	ACTG_HUMAN	42 kDa
ADP-ribosylation factor 3 OS=Homo sapiens OX=9606 GN=ARF3 PE=1 SV=2	P61204	ARF3_HUMAN (+1)	21 kDa
ADP-ribosylation factor 4 OS=Homo sapiens OX=9606 GN=ARF4 PE=1 SV=3	P18085	ARF4_HUMAN	21 kDa
ADP-ribosylation factor 5 OS=Homo sapiens OX=9606 GN=ARF5 PE=1 SV=2	P84085	ARF5_HUMAN	21 kDa
Albumin OS=Bos taurus OX=9913 GN=ALB PE=1 SV=4	P02769	ALBU_BOVIN	69 kDa
Albumin OS=Homo sapiens OX=9606 GN=ALB PE=1 SV=2	P02768	ALBU_HUMAN	69 kDa
Alpha-actinin-1 OS=Homo sapiens OX=9606 GN=ACTN1 PE=1 SV=2	P12814	ACTN1_HUMAN	103 kDa
Alpha-actinin-4 OS=Homo sapiens OX=9606 GN=ACTN4 PE=1 SV=2	O43707	ACTN4_HUMAN	105 kDa
Cofilin-1 OS=Homo sapiens OX=9606 GN=CFL1 PE=1 SV=3	P23528	COF1_HUMAN	19 kDa
Cofilin-2 OS=Homo sapiens OX=9606 GN=CFL2 PE=1 SV=1	Q9Y281	COF2_HUMAN	19 kDa
Complement C4-A OS=Homo sapiens OX=9606 GN=C4A PE=1 SV=2	P0C0L4	CO4A_HUMAN	193 kDa
Complement C4-B OS=Homo sapiens OX=9606 GN=C4B_2 PE=1 SV=2	P0C0L5	CO4B_HUMAN	193 kDa
Eukaryotic initiation factor 4A-I OS=Homo sapiens OX=9606 GN=EIF4A1 PE=1 SV=1	P60842	IF4A1_HUMAN	46 kDa
Eukaryotic initiation factor 4A-II OS=Homo sapiens OX=9606 GN=EIF4A2 PE=1 SV=2	Q14240	IF4A2_HUMAN	46 kDa
Guanine nucleotide-binding protein G(I)/G(S)/G(T) subunit beta-1 OS=Homo sapiens OX=9606 GN=GNB1 PE=1 SV=3	P62873	GBB1_HUMAN	37 kDa
Guanine nucleotide-binding protein G(I)/G(S)/G(T) subunit beta-2 OS=Homo sapiens OX=9606 GN=GNB2 PE=1 SV=3	P62879	GBB2_HUMAN	37 kDa
Haptoglobin OS=Homo sapiens OX=9606 GN=HP PE=1 SV=1	P00738	HPT_HUMAN	45 kDa
Haptoglobin-related protein OS=Homo sapiens OX=9606 GN=HPR PE=2 SV=2	P00739	HPTR_HUMAN	39 kDa
Immunoglobulin heavy constant alpha 1 OS=Homo sapiens OX=9606 GN=IGHA1 PE=1 SV=2	P01876	IGHA1_HUMAN	38 kDa
Immunoglobulin heavy constant alpha 2 OS=Homo sapiens OX=9606 GN=IGHA2 PE=1 SV=4	P01877	IGHA2_HUMAN	37 kDa
Immunoglobulin heavy constant gamma 1 OS=Homo sapiens OX=9606 GN=IGHG1 PE=1 SV=1	P01857	IGHG1_HUMAN	36 kDa
Immunoglobulin heavy constant gamma 2 OS=Homo sapiens OX=9606 GN=IGHG2 PE=1 SV=2	P01859	IGHG2_HUMAN	36 kDa
Immunoglobulin heavy constant gamma 3 OS=Homo sapiens OX=9606 GN=IGHG3 PE=1 SV=2	P01860	IGHG3_HUMAN	41 kDa
Immunoglobulin heavy constant gamma 4 OS=Homo sapiens OX=9606 GN=IGHG4 PE=1 SV=1	P01861	IGHG4_HUMAN	36 kDa
Immunoglobulin lambda constant 2 OS=Homo sapiens OX=9606 GN=IGLC2 PE=1 SV=1	P0DOY2	IGLC2_HUMAN (+1)	11 kDa
Immunoglobulin lambda variable 3-16 OS=Homo sapiens OX=9606 GN=IGLV3-16 PE=3 SV=2	A0A075B6K0	LV316_HUMAN (+2)	12 kDa
Immunoglobulin lambda variable 3-9 OS=Homo sapiens OX=9606 GN=IGLV3-9 PE=3 SV=1	A0A075B6K5	LV39_HUMAN (+1)	12 kDa
Immunoglobulin lambda-like polypeptide 5 OS=Homo sapiens OX=9606 GN=IGLL5 PE=2 SV=2	B9A064	IGLL5_HUMAN	23 kDa
Keratin, type I cuticular Ha6 OS=Homo sapiens OX=9606 GN=KRT36 PE=1 SV=1	O76013	KRT36_HUMAN	52 kDa
Keratin, type I cytoskeletal 10 OS=Homo sapiens OX=9606 GN=KRT10 PE=1 SV=6	P13645	K1C10_HUMAN	59 kDa
Keratin, type I cytoskeletal 14 OS=Homo sapiens OX=9606 GN=KRT14 PE=1 SV=4	P02533	K1C14_HUMAN	52 kDa
Keratin, type I cytoskeletal 16 OS=Homo sapiens OX=9606 GN=KRT16 PE=1 SV=4	P08779	K1C16_HUMAN	51 kDa
Keratin, type I cytoskeletal 19 OS=Homo sapiens OX=9606 GN=KRT19 PE=1 SV=4	P08727	K1C19_HUMAN	44 kDa
Keratin, type I microfibrillar 48 kDa, component 8C-1 OS=Ovis aries OX=9940 PE=1 SV=2	P02534	K1M1_SHEEP	47 kDa
Keratin, type I microfibrillar, 47.6 kDa OS=Ovis aries OX=9940 PE=3 SV=2	P25690	K1M2_SHEEP	46 kDa
Keratin, type II cuticular Hb5 OS=Homo sapiens OX=9606 GN=KRT85 PE=1 SV=1	P78386	KRT85_HUMAN	56 kDa
Keratin, type II cytoskeletal 1 OS=Homo sapiens OX=9606 GN=KRT1 PE=1 SV=6	P04264	K2C1_HUMAN	66 kDa
Keratin, type II cytoskeletal 1b OS=Homo sapiens OX=9606 GN=KRT77 PE=1 SV=3	Q7Z794	K2C1B_HUMAN	62 kDa
Keratin, type II cytoskeletal 2 epidermal OS=Homo sapiens OX=9606 GN=KRT2 PE=1 SV=2	P35908	K22E_HUMAN	65 kDa
Keratin, type II cytoskeletal 5 OS=Homo sapiens OX=9606 GN=KRT5 PE=1 SV=3	P13647	K2C5_HUMAN	62 kDa
Keratin, type II cytoskeletal 6A OS=Homo sapiens OX=9606 GN=KRT6A PE=1 SV=3	P02538	K2C6A_HUMAN	60 kDa
Keratin, type II cytoskeletal 6C OS=Homo sapiens OX=9606 GN=KRT6C PE=1 SV=3	P48668	K2C6C_HUMAN	60 kDa
Keratin, type II cytoskeletal 79 OS=Homo sapiens OX=9606 GN=KRT79 PE=1 SV=2	Q5XKE5	K2C79_HUMAN	58 kDa
Keratin, type II cytoskeletal 8 OS=Homo sapiens OX=9606 GN=KRT8 PE=1 SV=7	P05787	K2C8_HUMAN	54 kDa
Keratin, type II microfibrillar, component 5 OS=Ovis aries OX=9940 PE=1 SV=1	P25691	K2M3_SHEEP	55 kDa
Keratin, type II microfibrillar, component 7C OS=Ovis aries OX=9940 PE=1 SV=1	P15241	K2M2_SHEEP	54 kDa
Lactotransferrin OS=Homo sapiens OX=9606 GN=LTF PE=1 SV=6	P02788	TRFL_HUMAN	78 kDa
Peroxiredoxin-1 OS=Homo sapiens OX=9606 GN=PRDX1 PE=1 SV=1	Q06830	PRDX1_HUMAN	22 kDa
Peroxiredoxin-4 OS=Homo sapiens OX=9606 GN=PRDX4 PE=1 SV=1	Q13162	PRDX4_HUMAN	31 kDa
Proto-oncogene tyrosine-protein kinase Src OS=Homo sapiens OX=9606 GN=SRC PE=1 SV=3	P12931	SRC_HUMAN	60 kDa
Ras-related protein Rab-10 OS=Homo sapiens OX=9606 GN=RAB10 PE=1 SV=1	P61026	RAB10_HUMAN	23 kDa
Ras-related protein Rab-1A OS=Homo sapiens OX=9606 GN=RAB1A PE=1 SV=3	P62820	RAB1A_HUMAN	23 kDa
Ras-related protein Rab-1B OS=Homo sapiens OX=9606 GN=RAB1B PE=1 SV=1	Q9H0U4	RAB1B_HUMAN	22 kDa
Ras-related protein Rab-8A OS=Homo sapiens OX=9606 GN=RAB8A PE=1 SV=1	P61006	RAB8A_HUMAN	24 kDa
Ras-related protein Rab-8B OS=Homo sapiens OX=9606 GN=RAB8B PE=1 SV=2	Q92930	RAB8B_HUMAN	24 kDa
Ras-related protein Ral-A OS=Homo sapiens OX=9606 GN=RALA PE=1 SV=1	P11233	RALA_HUMAN	24 kDa
Ras-related protein Ral-B OS=Homo sapiens OX=9606 GN=RALB PE=1 SV=1	P11234	RALB_HUMAN	23 kDa
Serotransferrin OS=Homo sapiens OX=9606 GN=TF PE=1 SV=3	P02787	TRFE_HUMAN	77 kDa
Tropomyosin alpha-3 chain OS=Homo sapiens OX=9606 GN=TPM3 PE=1 SV=2	P06753	TPM3_HUMAN	33 kDa
Tropomyosin alpha-4 chain OS=Homo sapiens OX=9606 GN=TPM4 PE=1 SV=3	P67936	TPM4_HUMAN	29 kDa
Tubulin alpha-1A chain OS=Homo sapiens OX=9606 GN=TUBA1A PE=1 SV=1	Q71U36	TBA1A_HUMAN	50 kDa
Tubulin alpha-1B chain OS=Homo sapiens OX=9606 GN=TUBA1B PE=1 SV=1	P68363	TBA1B_HUMAN	50 kDa
Tubulin beta chain OS=Homo sapiens OX=9606 GN=TUBB PE=1 SV=2	P07437	TBB5_HUMAN	50 kDa
Tubulin beta-4A chain OS=Homo sapiens OX=9606 GN=TUBB4A PE=1 SV=2	P04350	TBB4A_HUMAN	50 kDa
Tubulin beta-4B chain OS=Homo sapiens OX=9606 GN=TUBB4B PE=1 SV=1	P68371	TBB4B_HUMAN	50 kDa
Tyrosine-protein kinase Yes OS=Homo sapiens OX=9606 GN=YES1 PE=1 SV=3	P07947	YES_HUMAN	61 kDa
Vesicle-associated membrane protein 2 OS=Homo sapiens OX=9606 GN=VAMP2 PE=1 SV=3	P63027	VAMP2_HUMAN	13 kDa
Vesicle-associated membrane protein 3 OS=Homo sapiens OX=9606 GN=VAMP3 PE=1 SV=3	Q15836	VAMP3_HUMAN	11 kDa
(E3-independent) E2 ubiquitin-conjugating enzyme OS=Homo sapiens OX=9606 GN=UBE2O PE=1 SV=3	Q9C0C9	UBE2O_HUMAN	141 kDa
1,4-alpha-glucan-branching enzyme OS=Homo sapiens OX=9606 GN=GBE1 PE=1 SV=3	Q04446	GLGB_HUMAN	80 kDa
14-3-3 protein beta/alpha OS=Homo sapiens OX=9606 GN=YWHAB PE=1 SV=3	P31946	1433B_HUMAN	28 kDa
14-3-3 protein epsilon OS=Homo sapiens OX=9606 GN=YWHAE PE=1 SV=1	P62258	1433E_HUMAN	29 kDa
14-3-3 protein eta OS=Homo sapiens OX=9606 GN=YWHAH PE=1 SV=4	Q04917	1433F_HUMAN	28 kDa
14-3-3 protein gamma OS=Homo sapiens OX=9606 GN=YWHAG PE=1 SV=2	P61981	1433G_HUMAN	28 kDa
14-3-3 protein sigma OS=Homo sapiens OX=9606 GN=SFN PE=1 SV=1	P31947	1433S_HUMAN	28 kDa
14-3-3 protein theta OS=Homo sapiens OX=9606 GN=YWHAQ PE=1 SV=1	P27348	1433T_HUMAN	28 kDa
14-3-3 protein zeta/delta OS=Homo sapiens OX=9606 GN=YWHAZ PE=1 SV=1	P63104	1433Z_HUMAN	28 kDa
17-beta-hydroxysteroid dehydrogenase type 1 OS=Homo sapiens OX=9606 GN=HSD17B1 PE=1 SV=3	P14061	DHB1_HUMAN	35 kDa
1-phosphatidylinositol 4,5-bisphosphate phosphodiesterase gamma-1 OS=Homo sapiens OX=9606 GN=PLCG1 PE=1 SV=1	P19174	PLCG1_HUMAN	149 kDa
2',3'-cyclic-nucleotide 3'-phosphodiesterase OS=Homo sapiens OX=9606 GN=CNP PE=1 SV=2	P09543	CN37_HUMAN	48 kDa
2,4-dienoyl-CoA reductase [(3E)-enoyl-CoA-producing], mitochondrial OS=Homo sapiens OX=9606 GN=DECR1 PE=1 SV=1	Q16698	DECR_HUMAN	36 kDa
26S proteasome non-ATPase regulatory subunit 1 OS=Homo sapiens OX=9606 GN=PSMD1 PE=1 SV=2	Q99460	PSMD1_HUMAN	106 kDa
26S proteasome non-ATPase regulatory subunit 10 OS=Homo sapiens OX=9606 GN=PSMD10 PE=1 SV=1	O75832	PSD10_HUMAN	24 kDa
26S proteasome non-ATPase regulatory subunit 11 OS=Homo sapiens OX=9606 GN=PSMD11 PE=1 SV=3	O00231	PSD11_HUMAN	47 kDa
26S proteasome non-ATPase regulatory subunit 12 OS=Homo sapiens OX=9606 GN=PSMD12 PE=1 SV=3	O00232	PSD12_HUMAN	53 kDa
26S proteasome non-ATPase regulatory subunit 13 OS=Homo sapiens OX=9606 GN=PSMD13 PE=1 SV=2	Q9UNM6	PSD13_HUMAN	43 kDa
26S proteasome non-ATPase regulatory subunit 14 OS=Homo sapiens OX=9606 GN=PSMD14 PE=1 SV=1	O00487	PSDE_HUMAN	35 kDa
26S proteasome non-ATPase regulatory subunit 2 OS=Homo sapiens OX=9606 GN=PSMD2 PE=1 SV=3	Q13200	PSMD2_HUMAN	100 kDa
26S proteasome non-ATPase regulatory subunit 3 OS=Homo sapiens OX=9606 GN=PSMD3 PE=1 SV=2	O43242	PSMD3_HUMAN	61 kDa
26S proteasome non-ATPase regulatory subunit 4 OS=Homo sapiens OX=9606 GN=PSMD4 PE=1 SV=1	P55036	PSMD4_HUMAN	41 kDa
26S proteasome non-ATPase regulatory subunit 6 OS=Homo sapiens OX=9606 GN=PSMD6 PE=1 SV=1	Q15008	PSMD6_HUMAN	46 kDa
26S proteasome non-ATPase regulatory subunit 7 OS=Homo sapiens OX=9606 GN=PSMD7 PE=1 SV=2	P51665	PSMD7_HUMAN	37 kDa
26S proteasome regulatory subunit 10B OS=Homo sapiens OX=9606 GN=PSMC6 PE=1 SV=1	P62333	PRS10_HUMAN	44 kDa
26S proteasome regulatory subunit 4 OS=Homo sapiens OX=9606 GN=PSMC1 PE=1 SV=1	P62191	PRS4_HUMAN	49 kDa
26S proteasome regulatory subunit 6A OS=Homo sapiens OX=9606 GN=PSMC3 PE=1 SV=3	P17980	PRS6A_HUMAN	49 kDa
26S proteasome regulatory subunit 6B OS=Homo sapiens OX=9606 GN=PSMC4 PE=1 SV=2	P43686	PRS6B_HUMAN	47 kDa
26S proteasome regulatory subunit 7 OS=Homo sapiens OX=9606 GN=PSMC2 PE=1 SV=3	P35998	PRS7_HUMAN	49 kDa
26S proteasome regulatory subunit 8 OS=Homo sapiens OX=9606 GN=PSMC5 PE=1 SV=1	P62195	PRS8_HUMAN	46 kDa
3-hydroxyacyl-CoA dehydrogenase type-2 OS=Homo sapiens OX=9606 GN=HSD17B10 PE=1 SV=3	Q99714	HCD2_HUMAN	27 kDa
40S ribosomal protein S11 OS=Homo sapiens OX=9606 GN=RPS11 PE=1 SV=3	P62280	RS11_HUMAN	18 kDa
40S ribosomal protein S12 OS=Homo sapiens OX=9606 GN=RPS12 PE=1 SV=3	P25398	RS12_HUMAN	15 kDa
40S ribosomal protein S13 OS=Homo sapiens OX=9606 GN=RPS13 PE=1 SV=2	P62277	RS13_HUMAN	17 kDa
40S ribosomal protein S14 OS=Homo sapiens OX=9606 GN=RPS14 PE=1 SV=3	P62263	RS14_HUMAN	16 kDa
40S ribosomal protein S15a OS=Homo sapiens OX=9606 GN=RPS15A PE=1 SV=2	P62244	RS15A_HUMAN	15 kDa
40S ribosomal protein S16 OS=Homo sapiens OX=9606 GN=RPS16 PE=1 SV=2	P62249	RS16_HUMAN	16 kDa
40S ribosomal protein S18 OS=Homo sapiens OX=9606 GN=RPS18 PE=1 SV=3	P62269	RS18_HUMAN	18 kDa
40S ribosomal protein S2 OS=Homo sapiens OX=9606 GN=RPS2 PE=1 SV=2	P15880	RS2_HUMAN	31 kDa
40S ribosomal protein S20 OS=Homo sapiens OX=9606 GN=RPS20 PE=1 SV=1	P60866	RS20_HUMAN	13 kDa
40S ribosomal protein S24 OS=Homo sapiens OX=9606 GN=RPS24 PE=1 SV=1	P62847	RS24_HUMAN	15 kDa
40S ribosomal protein S25 OS=Homo sapiens OX=9606 GN=RPS25 PE=1 SV=1	P62851	RS25_HUMAN	14 kDa
40S ribosomal protein S26 OS=Homo sapiens OX=9606 GN=RPS26 PE=1 SV=3	P62854	RS26_HUMAN	13 kDa
40S ribosomal protein S27-like OS=Homo sapiens OX=9606 GN=RPS27L PE=1 SV=3	Q71UM5	RS27L_HUMAN	9 kDa
40S ribosomal protein S28 OS=Homo sapiens OX=9606 GN=RPS28 PE=1 SV=1	P62857	RS28_HUMAN	8 kDa
40S ribosomal protein S3 OS=Homo sapiens OX=9606 GN=RPS3 PE=1 SV=2	P23396	RS3_HUMAN	27 kDa
40S ribosomal protein S3a OS=Homo sapiens OX=9606 GN=RPS3A PE=1 SV=2	P61247	RS3A_HUMAN	30 kDa
40S ribosomal protein S4, X isoform OS=Homo sapiens OX=9606 GN=RPS4X PE=1 SV=2	P62701	RS4X_HUMAN	30 kDa
40S ribosomal protein S5 OS=Homo sapiens OX=9606 GN=RPS5 PE=1 SV=4	P46782	RS5_HUMAN	23 kDa
40S ribosomal protein S6 OS=Homo sapiens OX=9606 GN=RPS6 PE=1 SV=1	P62753	RS6_HUMAN	29 kDa
40S ribosomal protein S8 OS=Homo sapiens OX=9606 GN=RPS8 PE=1 SV=2	P62241	RS8_HUMAN	24 kDa
40S ribosomal protein S9 OS=Homo sapiens OX=9606 GN=RPS9 PE=1 SV=3	P46781	RS9_HUMAN	23 kDa
40S ribosomal protein SA OS=Homo sapiens OX=9606 GN=RPSA PE=1 SV=4	P08865	RSSA_HUMAN	33 kDa
4F2 cell-surface antigen heavy chain OS=Homo sapiens OX=9606 GN=SLC3A2 PE=1 SV=3	P08195	4F2_HUMAN	68 kDa
4-trimethylaminobutyraldehyde dehydrogenase OS=Homo sapiens OX=9606 GN=ALDH9A1 PE=1 SV=3	P49189	AL9A1_HUMAN	54 kDa
5'-3' exonuclease PLD3 OS=Homo sapiens OX=9606 GN=PLD3 PE=1 SV=1	Q8IV08	PLD3_HUMAN	55 kDa
5'-AMP-activated protein kinase subunit gamma-1 OS=Homo sapiens OX=9606 GN=PRKAG1 PE=1 SV=1	P54619	AAKG1_HUMAN	38 kDa
60 kDa heat shock protein, mitochondrial OS=Homo sapiens OX=9606 GN=HSPD1 PE=1 SV=2	P10809	CH60_HUMAN	61 kDa
60S acidic ribosomal protein P0-like OS=Homo sapiens OX=9606 GN=RPLP0P6 PE=5 SV=1	Q8NHW5	RLA0L_HUMAN	34 kDa
60S acidic ribosomal protein P2 OS=Homo sapiens OX=9606 GN=RPLP2 PE=1 SV=1	P05387	RLA2_HUMAN	12 kDa
60S ribosomal protein L10 OS=Homo sapiens OX=9606 GN=RPL10 PE=1 SV=5	P27635	RL10_HUMAN	25 kDa
60S ribosomal protein L10a OS=Homo sapiens OX=9606 GN=RPL10A PE=1 SV=2	P62906	RL10A_HUMAN	25 kDa
60S ribosomal protein L11 OS=Homo sapiens OX=9606 GN=RPL11 PE=1 SV=2	P62913	RL11_HUMAN	20 kDa
60S ribosomal protein L12 OS=Homo sapiens OX=9606 GN=RPL12 PE=1 SV=1	P30050	RL12_HUMAN	18 kDa
60S ribosomal protein L13a OS=Homo sapiens OX=9606 GN=RPL13A PE=1 SV=2	P40429	RL13A_HUMAN	24 kDa
60S ribosomal protein L14 OS=Homo sapiens OX=9606 GN=RPL14 PE=1 SV=4	P50914	RL14_HUMAN	23 kDa
60S ribosomal protein L15 OS=Homo sapiens OX=9606 GN=RPL15 PE=1 SV=2	P61313	RL15_HUMAN	24 kDa
60S ribosomal protein L17 OS=Homo sapiens OX=9606 GN=RPL17 PE=1 SV=3	P18621	RL17_HUMAN	21 kDa
60S ribosomal protein L18 OS=Homo sapiens OX=9606 GN=RPL18 PE=1 SV=2	Q07020	RL18_HUMAN	22 kDa
60S ribosomal protein L19 OS=Homo sapiens OX=9606 GN=RPL19 PE=1 SV=1	P84098	RL19_HUMAN	23 kDa
60S ribosomal protein L22 OS=Homo sapiens OX=9606 GN=RPL22 PE=1 SV=2	P35268	RL22_HUMAN	15 kDa
60S ribosomal protein L24 OS=Homo sapiens OX=9606 GN=RPL24 PE=1 SV=1	P83731	RL24_HUMAN	18 kDa
60S ribosomal protein L27a OS=Homo sapiens OX=9606 GN=RPL27A PE=1 SV=2	P46776	RL27A_HUMAN	17 kDa
60S ribosomal protein L28 OS=Homo sapiens OX=9606 GN=RPL28 PE=1 SV=3	P46779	RL28_HUMAN	16 kDa
60S ribosomal protein L3 OS=Homo sapiens OX=9606 GN=RPL3 PE=1 SV=2	P39023	RL3_HUMAN	46 kDa
60S ribosomal protein L4 OS=Homo sapiens OX=9606 GN=RPL4 PE=1 SV=5	P36578	RL4_HUMAN	48 kDa
60S ribosomal protein L5 OS=Homo sapiens OX=9606 GN=RPL5 PE=1 SV=3	P46777	RL5_HUMAN	34 kDa
60S ribosomal protein L7 OS=Homo sapiens OX=9606 GN=RPL7 PE=1 SV=1	P18124	RL7_HUMAN	29 kDa
60S ribosomal protein L7a OS=Homo sapiens OX=9606 GN=RPL7A PE=1 SV=2	P62424	RL7A_HUMAN	30 kDa
60S ribosomal protein L8 OS=Homo sapiens OX=9606 GN=RPL8 PE=1 SV=2	P62917	RL8_HUMAN	28 kDa
60S ribosomal protein L9 OS=Homo sapiens OX=9606 GN=RPL9P9 PE=1 SV=1	P32969	RL9_HUMAN	22 kDa
6-phosphogluconate dehydrogenase, decarboxylating OS=Homo sapiens OX=9606 GN=PGD PE=1 SV=3	P52209	6PGD_HUMAN	53 kDa
6-phosphogluconolactonase OS=Homo sapiens OX=9606 GN=PGLS PE=1 SV=2	O95336	6PGL_HUMAN	28 kDa
Abl interactor 1 OS=Homo sapiens OX=9606 GN=ABI1 PE=1 SV=4	Q8IZP0	ABI1_HUMAN	55 kDa
Acetoacetyl-CoA synthetase OS=Homo sapiens OX=9606 GN=AACS PE=1 SV=1	Q86V21	AACS_HUMAN	75 kDa
Acetyl-CoA acetyltransferase, cytosolic OS=Homo sapiens OX=9606 GN=ACAT2 PE=1 SV=2	Q9BWD1	THIC_HUMAN	41 kDa
Acetyl-CoA carboxylase 1 OS=Homo sapiens OX=9606 GN=ACACA PE=1 SV=2	Q13085	ACACA_HUMAN	266 kDa
Acetyl-coenzyme A synthetase, cytoplasmic OS=Homo sapiens OX=9606 GN=ACSS2 PE=1 SV=1	Q9NR19	ACSA_HUMAN	79 kDa
Actin-related protein 2 OS=Homo sapiens OX=9606 GN=ACTR2 PE=1 SV=1	P61160	ARP2_HUMAN	45 kDa
Actin-related protein 2/3 complex subunit 1A OS=Homo sapiens OX=9606 GN=ARPC1A PE=1 SV=2	Q92747	ARC1A_HUMAN	42 kDa
Actin-related protein 2/3 complex subunit 1B OS=Homo sapiens OX=9606 GN=ARPC1B PE=1 SV=3	O15143	ARC1B_HUMAN	41 kDa
Actin-related protein 2/3 complex subunit 2 OS=Homo sapiens OX=9606 GN=ARPC2 PE=1 SV=1	O15144	ARPC2_HUMAN	34 kDa
Actin-related protein 2/3 complex subunit 3 OS=Homo sapiens OX=9606 GN=ARPC3 PE=1 SV=3	O15145	ARPC3_HUMAN	21 kDa
Actin-related protein 2/3 complex subunit 4 OS=Homo sapiens OX=9606 GN=ARPC4 PE=1 SV=3	P59998	ARPC4_HUMAN	20 kDa
Actin-related protein 2/3 complex subunit 5 OS=Homo sapiens OX=9606 GN=ARPC5 PE=1 SV=3	O15511	ARPC5_HUMAN	16 kDa
Actin-related protein 2/3 complex subunit 5-like protein OS=Homo sapiens OX=9606 GN=ARPC5L PE=1 SV=1	Q9BPX5	ARP5L_HUMAN	17 kDa
Actin-related protein 3 OS=Homo sapiens OX=9606 GN=ACTR3 PE=1 SV=3	P61158	ARP3_HUMAN	47 kDa
Activator of 90 kDa heat shock protein ATPase homolog 1 OS=Homo sapiens OX=9606 GN=AHSA1 PE=1 SV=1	O95433	AHSA1_HUMAN	38 kDa
Acylamino-acid-releasing enzyme OS=Homo sapiens OX=9606 GN=APEH PE=1 SV=4	P13798	ACPH_HUMAN	81 kDa
Acyl-coenzyme A thioesterase 8 OS=Homo sapiens OX=9606 GN=ACOT8 PE=1 SV=1	O14734	ACOT8_HUMAN	36 kDa
Acyl-protein thioesterase 2 OS=Homo sapiens OX=9606 GN=LYPLA2 PE=1 SV=1	O95372	LYPA2_HUMAN	25 kDa
Adenine phosphoribosyltransferase OS=Homo sapiens OX=9606 GN=APRT PE=1 SV=2	P07741	APT_HUMAN	20 kDa
Adenomatous polyposis coli protein OS=Homo sapiens OX=9606 GN=APC PE=1 SV=2	P25054	APC_HUMAN	312 kDa
Adenosylhomocysteinase OS=Homo sapiens OX=9606 GN=AHCY PE=1 SV=4	P23526	SAHH_HUMAN	48 kDa
Adenylate cyclase type 9 OS=Homo sapiens OX=9606 GN=ADCY9 PE=1 SV=4	O60503	ADCY9_HUMAN	151 kDa
Adenylosuccinate lyase OS=Homo sapiens OX=9606 GN=ADSL PE=1 SV=2	P30566	PUR8_HUMAN	55 kDa
Adenylyl cyclase-associated protein 1 OS=Homo sapiens OX=9606 GN=CAP1 PE=1 SV=5	Q01518	CAP1_HUMAN	52 kDa
Adhesion G protein-coupled receptor L2 OS=Homo sapiens OX=9606 GN=ADGRL2 PE=1 SV=2	O95490	AGRL2_HUMAN	163 kDa
Adhesion G-protein coupled receptor G1 OS=Homo sapiens OX=9606 GN=ADGRG1 PE=1 SV=2	Q9Y653	AGRG1_HUMAN	78 kDa
ADP/ATP translocase 2 OS=Homo sapiens OX=9606 GN=SLC25A5 PE=1 SV=7	P05141	ADT2_HUMAN	33 kDa
ADP-ribosylation factor 6 OS=Homo sapiens OX=9606 GN=ARF6 PE=1 SV=2	P62330	ARF6_HUMAN	20 kDa
ADP-ribosylation factor-like protein 15 OS=Homo sapiens OX=9606 GN=ARL15 PE=1 SV=1	Q9NXU5	ARL15_HUMAN	23 kDa
ADP-ribosylation factor-like protein 3 OS=Homo sapiens OX=9606 GN=ARL3 PE=1 SV=2	P36405	ARL3_HUMAN	20 kDa
ADP-sugar pyrophosphatase OS=Homo sapiens OX=9606 GN=NUDT5 PE=1 SV=1	Q9UKK9	NUDT5_HUMAN	24 kDa
Afamin OS=Homo sapiens OX=9606 GN=AFM PE=1 SV=1	P43652	AFAM_HUMAN	69 kDa
Aflatoxin B1 aldehyde reductase member 2 OS=Homo sapiens OX=9606 GN=AKR7A2 PE=1 SV=3	O43488	ARK72_HUMAN	40 kDa
Aggrecan core protein OS=Homo sapiens OX=9606 GN=ACAN PE=1 SV=3	P16112	PGCA_HUMAN	261 kDa
A-kinase anchor protein 7 isoforms alpha and beta OS=Homo sapiens OX=9606 GN=AKAP7 PE=1 SV=4	O43687	AKA7A_HUMAN (+1)	11 kDa
AKT-interacting protein OS=Homo sapiens OX=9606 GN=AKTIP PE=1 SV=1	Q9H8T0	AKTIP_HUMAN	33 kDa
Alanine--tRNA ligase, cytoplasmic OS=Homo sapiens OX=9606 GN=AARS1 PE=1 SV=2	P49588	SYAC_HUMAN	107 kDa
Alcohol dehydrogenase class-3 OS=Homo sapiens OX=9606 GN=ADH5 PE=1 SV=4	P11766	ADHX_HUMAN	40 kDa
Aldehyde dehydrogenase family 16 member A1 OS=Homo sapiens OX=9606 GN=ALDH16A1 PE=1 SV=2	Q8IZ83	A16A1_HUMAN	85 kDa
Aldehyde dehydrogenase family 3 member A2 OS=Homo sapiens OX=9606 GN=ALDH3A2 PE=1 SV=1	P51648	AL3A2_HUMAN	55 kDa
Aldo-keto reductase family 1 member A1 OS=Homo sapiens OX=9606 GN=AKR1A1 PE=1 SV=3	P14550	AK1A1_HUMAN	37 kDa
Aldo-keto reductase family 1 member B1 OS=Homo sapiens OX=9606 GN=AKR1B1 PE=1 SV=3	P15121	ALDR_HUMAN	36 kDa
Alpha-1-acid glycoprotein 1 OS=Homo sapiens OX=9606 GN=ORM1 PE=1 SV=2	P02763	A1AG1_HUMAN	24 kDa
Alpha-1-antichymotrypsin OS=Homo sapiens OX=9606 GN=SERPINA3 PE=1 SV=2	P01011	AACT_HUMAN	48 kDa
Alpha-1-antitrypsin OS=Homo sapiens OX=9606 GN=SERPINA1 PE=1 SV=3	P01009	A1AT_HUMAN	47 kDa
Alpha-1B-glycoprotein OS=Homo sapiens OX=9606 GN=A1BG PE=1 SV=4	P04217	A1BG_HUMAN	54 kDa
Alpha-2-antiplasmin OS=Homo sapiens OX=9606 GN=SERPINF2 PE=1 SV=3	P08697	A2AP_HUMAN	55 kDa
Alpha-2-HS-glycoprotein OS=Homo sapiens OX=9606 GN=AHSG PE=1 SV=2	P02765	FETUA_HUMAN	39 kDa
Alpha-2-macroglobulin OS=Homo sapiens OX=9606 GN=A2M PE=1 SV=3	P01023	A2MG_HUMAN	163 kDa
Alpha-2-macroglobulin-like protein 1 OS=Homo sapiens OX=9606 GN=A2ML1 PE=1 SV=3	A8K2U0	A2ML1_HUMAN	161 kDa
Alpha-aminoadipic semialdehyde dehydrogenase OS=Homo sapiens OX=9606 GN=ALDH7A1 PE=1 SV=5	P49419	AL7A1_HUMAN	58 kDa
Alpha-centractin OS=Homo sapiens OX=9606 GN=ACTR1A PE=1 SV=1	P61163	ACTZ_HUMAN	43 kDa
Alpha-crystallin B chain OS=Homo sapiens OX=9606 GN=CRYAB PE=1 SV=2	P02511	CRYAB_HUMAN	20 kDa
Alpha-enolase OS=Homo sapiens OX=9606 GN=ENO1 PE=1 SV=2	P06733	ENOA_HUMAN	47 kDa
Alpha-parvin OS=Homo sapiens OX=9606 GN=PARVA PE=1 SV=1	Q9NVD7	PARVA_HUMAN	42 kDa
Alpha-S1-casein OS=Bos taurus OX=9913 GN=CSN1S1 PE=1 SV=2	P02662	CASA1_BOVIN	25 kDa
Alpha-soluble NSF attachment protein OS=Homo sapiens OX=9606 GN=NAPA PE=1 SV=3	P54920	SNAA_HUMAN	33 kDa
Aminoacyl tRNA synthase complex-interacting multifunctional protein 2 OS=Homo sapiens OX=9606 GN=AIMP2 PE=1 SV=2	Q13155	AIMP2_HUMAN	35 kDa
Aminopeptidase B OS=Homo sapiens OX=9606 GN=RNPEP PE=1 SV=2	Q9H4A4	AMPB_HUMAN	73 kDa
Angiotensin-converting enzyme OS=Homo sapiens OX=9606 GN=ACE PE=1 SV=1	P12821	ACE_HUMAN	150 kDa
Angiotensinogen OS=Homo sapiens OX=9606 GN=AGT PE=1 SV=3	P01019	ANGT_HUMAN	53 kDa
Anion exchange protein 2 OS=Homo sapiens OX=9606 GN=SLC4A2 PE=1 SV=4	P04920	B3A2_HUMAN	137 kDa
Ankycorbin OS=Homo sapiens OX=9606 GN=RAI14 PE=1 SV=2	Q9P0K7	RAI14_HUMAN	110 kDa
Ankyrin-2 OS=Homo sapiens OX=9606 GN=ANK2 PE=1 SV=4	Q01484	ANK2_HUMAN	434 kDa
Annexin A1 OS=Homo sapiens OX=9606 GN=ANXA1 PE=1 SV=2	P04083	ANXA1_HUMAN	39 kDa
Annexin A11 OS=Homo sapiens OX=9606 GN=ANXA11 PE=1 SV=1	P50995	ANX11_HUMAN	54 kDa
Annexin A2 OS=Homo sapiens OX=9606 GN=ANXA2 PE=1 SV=2	P07355	ANXA2_HUMAN	39 kDa
Annexin A4 OS=Homo sapiens OX=9606 GN=ANXA4 PE=1 SV=4	P09525	ANXA4_HUMAN	36 kDa
Annexin A5 OS=Homo sapiens OX=9606 GN=ANXA5 PE=1 SV=2	P08758	ANXA5_HUMAN	36 kDa
Annexin A6 OS=Homo sapiens OX=9606 GN=ANXA6 PE=1 SV=3	P08133	ANXA6_HUMAN	76 kDa
Annexin A7 OS=Homo sapiens OX=9606 GN=ANXA7 PE=1 SV=3	P20073	ANXA7_HUMAN	53 kDa
Anoctamin-6 OS=Homo sapiens OX=9606 GN=ANO6 PE=1 SV=2	Q4KMQ2	ANO6_HUMAN	106 kDa
Antithrombin-III OS=Homo sapiens OX=9606 GN=SERPINC1 PE=1 SV=1	P01008	ANT3_HUMAN	53 kDa
AP-1 complex subunit gamma-1 OS=Homo sapiens OX=9606 GN=AP1G1 PE=1 SV=5	O43747	AP1G1_HUMAN	91 kDa
AP-2 complex subunit alpha-1 OS=Homo sapiens OX=9606 GN=AP2A1 PE=1 SV=3	O95782	AP2A1_HUMAN	108 kDa
AP-2 complex subunit alpha-2 OS=Homo sapiens OX=9606 GN=AP2A2 PE=1 SV=2	O94973	AP2A2_HUMAN	104 kDa
AP-2 complex subunit beta OS=Homo sapiens OX=9606 GN=AP2B1 PE=1 SV=1	P63010	AP2B1_HUMAN	105 kDa
AP-2 complex subunit mu OS=Homo sapiens OX=9606 GN=AP2M1 PE=1 SV=2	Q96CW1	AP2M1_HUMAN	50 kDa
Apolipoprotein A-I OS=Homo sapiens OX=9606 GN=APOA1 PE=1 SV=1	P02647	APOA1_HUMAN	31 kDa
Apolipoprotein A-II OS=Homo sapiens OX=9606 GN=APOA2 PE=1 SV=1	P02652	APOA2_HUMAN	11 kDa
Apolipoprotein A-IV OS=Homo sapiens OX=9606 GN=APOA4 PE=1 SV=4	P06727	APOA4_HUMAN	45 kDa
Apolipoprotein A-V OS=Homo sapiens OX=9606 GN=APOA5 PE=1 SV=1	Q6Q788	APOA5_HUMAN	41 kDa
Apolipoprotein C-I OS=Homo sapiens OX=9606 GN=APOC1 PE=1 SV=1	P02654	APOC1_HUMAN	9 kDa
Apolipoprotein C-III OS=Homo sapiens OX=9606 GN=APOC3 PE=1 SV=1	P02656	APOC3_HUMAN	11 kDa
Apolipoprotein C-IV OS=Homo sapiens OX=9606 GN=APOC4 PE=1 SV=1	P55056	APOC4_HUMAN	15 kDa
Apolipoprotein E OS=Homo sapiens OX=9606 GN=APOE PE=1 SV=1	P02649	APOE_HUMAN	36 kDa
Apolipoprotein F OS=Homo sapiens OX=9606 GN=APOF PE=1 SV=2	Q13790	APOF_HUMAN	35 kDa
Apolipoprotein L1 OS=Homo sapiens OX=9606 GN=APOL1 PE=1 SV=5	O14791	APOL1_HUMAN	44 kDa
Apoptosis regulator BAX OS=Homo sapiens OX=9606 GN=BAX PE=1 SV=1	Q07812	BAX_HUMAN	21 kDa
Arf-GAP with GTPase, ANK repeat and PH domain-containing protein 3 OS=Homo sapiens OX=9606 GN=AGAP3 PE=1 SV=2	Q96P47	AGAP3_HUMAN	95 kDa
Arginine--tRNA ligase, cytoplasmic OS=Homo sapiens OX=9606 GN=RARS1 PE=1 SV=2	P54136	SYRC_HUMAN	75 kDa
Argininosuccinate synthase OS=Homo sapiens OX=9606 GN=ASS1 PE=1 SV=2	P00966	ASSY_HUMAN	47 kDa
Aromatase OS=Homo sapiens OX=9606 GN=CYP19A1 PE=1 SV=3	P11511	CP19A_HUMAN	58 kDa
Arrestin domain-containing protein 1 OS=Homo sapiens OX=9606 GN=ARRDC1 PE=1 SV=1	Q8N5I2	ARRD1_HUMAN	46 kDa
Arsenite methyltransferase OS=Homo sapiens OX=9606 GN=AS3MT PE=1 SV=3	Q9HBK9	AS3MT_HUMAN	42 kDa
Asparagine--tRNA ligase, cytoplasmic OS=Homo sapiens OX=9606 GN=NARS1 PE=1 SV=1	O43776	SYNC_HUMAN	63 kDa
Aspartate aminotransferase, cytoplasmic OS=Homo sapiens OX=9606 GN=GOT1 PE=1 SV=3	P17174	AATC_HUMAN	46 kDa
Aspartate--tRNA ligase, cytoplasmic OS=Homo sapiens OX=9606 GN=DARS1 PE=1 SV=2	P14868	SYDC_HUMAN	57 kDa
Ataxin-10 OS=Homo sapiens OX=9606 GN=ATXN10 PE=1 SV=1	Q9UBB4	ATX10_HUMAN	53 kDa
ATP synthase subunit alpha, mitochondrial OS=Homo sapiens OX=9606 GN=ATP5F1A PE=1 SV=1	P25705	ATPA_HUMAN	60 kDa
ATP synthase subunit beta, mitochondrial OS=Homo sapiens OX=9606 GN=ATP5F1B PE=1 SV=3	P06576	ATPB_HUMAN	57 kDa
ATPase GET3 OS=Homo sapiens OX=9606 GN=GET3 PE=1 SV=2	O43681	GET3_HUMAN	39 kDa
ATP-binding cassette sub-family E member 1 OS=Homo sapiens OX=9606 GN=ABCE1 PE=1 SV=1	P61221	ABCE1_HUMAN	67 kDa
ATP-binding cassette sub-family F member 3 OS=Homo sapiens OX=9606 GN=ABCF3 PE=1 SV=2	Q9NUQ8	ABCF3_HUMAN	80 kDa
ATP-citrate synthase OS=Homo sapiens OX=9606 GN=ACLY PE=1 SV=3	P53396	ACLY_HUMAN	121 kDa
ATP-dependent 6-phosphofructokinase, liver type OS=Homo sapiens OX=9606 GN=PFKL PE=1 SV=6	P17858	PFKAL_HUMAN	85 kDa
ATP-dependent 6-phosphofructokinase, muscle type OS=Homo sapiens OX=9606 GN=PFKM PE=1 SV=2	P08237	PFKAM_HUMAN	85 kDa
ATP-dependent 6-phosphofructokinase, platelet type OS=Homo sapiens OX=9606 GN=PFKP PE=1 SV=2	Q01813	PFKAP_HUMAN	86 kDa
ATP-dependent RNA helicase DDX19A OS=Homo sapiens OX=9606 GN=DDX19A PE=1 SV=1	Q9NUU7	DD19A_HUMAN (+1)	54 kDa
ATP-dependent RNA helicase DDX3X OS=Homo sapiens OX=9606 GN=DDX3X PE=1 SV=3	O00571	DDX3X_HUMAN	73 kDa
Atrial natriuretic peptide receptor 2 OS=Homo sapiens OX=9606 GN=NPR2 PE=1 SV=1	P20594	ANPRB_HUMAN	117 kDa
Atrial natriuretic peptide receptor 3 OS=Homo sapiens OX=9606 GN=NPR3 PE=1 SV=2	P17342	ANPRC_HUMAN	60 kDa
Attractin OS=Homo sapiens OX=9606 GN=ATRN PE=1 SV=2	O75882	ATRN_HUMAN	159 kDa
Axin interactor, dorsalization-associated protein OS=Homo sapiens OX=9606 GN=AIDA PE=1 SV=1	Q96BJ3	AIDA_HUMAN	35 kDa
BAG family molecular chaperone regulator 2 OS=Homo sapiens OX=9606 GN=BAG2 PE=1 SV=1	O95816	BAG2_HUMAN	24 kDa
Band 3 anion transport protein OS=Homo sapiens OX=9606 GN=SLC4A1 PE=1 SV=3	P02730	B3AT_HUMAN	102 kDa
Band 4.1-like protein 2 OS=Homo sapiens OX=9606 GN=EPB41L2 PE=1 SV=1	O43491	E41L2_HUMAN	113 kDa
Basement membrane-specific heparan sulfate proteoglycan core protein OS=Homo sapiens OX=9606 GN=HSPG2 PE=1 SV=4	P98160	PGBM_HUMAN	469 kDa
Basigin OS=Homo sapiens OX=9606 GN=BSG PE=1 SV=2	P35613	BASI_HUMAN	42 kDa
Beta-2-glycoprotein 1 OS=Homo sapiens OX=9606 GN=APOH PE=1 SV=3	P02749	APOH_HUMAN	38 kDa
Beta-2-microglobulin OS=Homo sapiens OX=9606 GN=B2M PE=1 SV=1	P61769	B2MG_HUMAN	14 kDa
Beta-2-syntrophin OS=Homo sapiens OX=9606 GN=SNTB2 PE=1 SV=1	Q13425	SNTB2_HUMAN	58 kDa
Beta-centractin OS=Homo sapiens OX=9606 GN=ACTR1B PE=1 SV=1	P42025	ACTY_HUMAN	42 kDa
Beta-enolase OS=Homo sapiens OX=9606 GN=ENO3 PE=1 SV=5	P13929	ENOB_HUMAN	47 kDa
Bifunctional 3'-phosphoadenosine 5'-phosphosulfate synthase 2 OS=Homo sapiens OX=9606 GN=PAPSS2 PE=1 SV=2	O95340	PAPS2_HUMAN	70 kDa
Bifunctional glutamate/proline--tRNA ligase OS=Homo sapiens OX=9606 GN=EPRS1 PE=1 SV=5	P07814	SYEP_HUMAN	171 kDa
Bifunctional phosphoribosylaminoimidazole carboxylase/phosphoribosylaminoimidazole succinocarboxamide synthetase OS=Homo sapiens OX=9606 GN=PAICS PE=1 SV=3	P22234	PUR6_HUMAN	47 kDa
Bifunctional purine biosynthesis protein ATIC OS=Homo sapiens OX=9606 GN=ATIC PE=1 SV=3	P31939	PUR9_HUMAN	65 kDa
Bifunctional UDP-N-acetylglucosamine 2-epimerase/N-acetylmannosamine kinase OS=Homo sapiens OX=9606 GN=GNE PE=1 SV=1	Q9Y223	GLCNE_HUMAN	79 kDa
Biliverdin reductase A OS=Homo sapiens OX=9606 GN=BLVRA PE=1 SV=2	P53004	BIEA_HUMAN	33 kDa
Bleomycin hydrolase OS=Homo sapiens OX=9606 GN=BLMH PE=1 SV=1	Q13867	BLMH_HUMAN	53 kDa
BolA-like protein 2 OS=Homo sapiens OX=9606 GN=BOLA2B PE=1 SV=1	Q9H3K6	BOLA2_HUMAN	10 kDa
Bone marrow stromal antigen 2 OS=Homo sapiens OX=9606 GN=BST2 PE=1 SV=1	Q10589	BST2_HUMAN	20 kDa
Bone morphogenetic protein receptor type-2 OS=Homo sapiens OX=9606 GN=BMPR2 PE=1 SV=2	Q13873	BMPR2_HUMAN	115 kDa
Brain acid soluble protein 1 OS=Homo sapiens OX=9606 GN=BASP1 PE=1 SV=2	P80723	BASP1_HUMAN	23 kDa
BRO1 domain-containing protein BROX OS=Homo sapiens OX=9606 GN=BROX PE=1 SV=1	Q5VW32	BROX_HUMAN	46 kDa
Butyrophilin subfamily 2 member A1 OS=Homo sapiens OX=9606 GN=BTN2A1 PE=1 SV=3	Q7KYR7	BT2A1_HUMAN	60 kDa
C-1-tetrahydrofolate synthase, cytoplasmic OS=Homo sapiens OX=9606 GN=MTHFD1 PE=1 SV=4	P11586	C1TC_HUMAN	102 kDa
C4b-binding protein alpha chain OS=Homo sapiens OX=9606 GN=C4BPA PE=1 SV=2	P04003	C4BPA_HUMAN	67 kDa
C4b-binding protein beta chain OS=Homo sapiens OX=9606 GN=C4BPB PE=1 SV=1	P20851	C4BPB_HUMAN	28 kDa
CAD protein OS=Homo sapiens OX=9606 GN=CAD PE=1 SV=3	P27708	PYR1_HUMAN	243 kDa
Cadherin-11 OS=Homo sapiens OX=9606 GN=CDH11 PE=1 SV=2	P55287	CAD11_HUMAN	88 kDa
Cadherin-2 OS=Homo sapiens OX=9606 GN=CDH2 PE=1 SV=4	P19022	CADH2_HUMAN	100 kDa
Calcineurin B homologous protein 1 OS=Homo sapiens OX=9606 GN=CHP1 PE=1 SV=3	Q99653	CHP1_HUMAN	22 kDa
Calcyclin-binding protein OS=Homo sapiens OX=9606 GN=CACYBP PE=1 SV=2	Q9HB71	CYBP_HUMAN	26 kDa
Caldesmon OS=Homo sapiens OX=9606 GN=CALD1 PE=1 SV=3	Q05682	CALD1_HUMAN	93 kDa
Calmodulin-1 OS=Homo sapiens OX=9606 GN=CALM1 PE=1 SV=1	P0DP23	CALM1_HUMAN (+2)	17 kDa
Calmodulin-like protein 3 OS=Homo sapiens OX=9606 GN=CALML3 PE=1 SV=2	P27482	CALL3_HUMAN	17 kDa
Calmodulin-like protein 5 OS=Homo sapiens OX=9606 GN=CALML5 PE=1 SV=2	Q9NZT1	CALL5_HUMAN	16 kDa
Calnexin OS=Homo sapiens OX=9606 GN=CANX PE=1 SV=2	P27824	CALX_HUMAN	68 kDa
Calpain small subunit 1 OS=Homo sapiens OX=9606 GN=CAPNS1 PE=1 SV=1	P04632	CPNS1_HUMAN	28 kDa
Calponin-3 OS=Homo sapiens OX=9606 GN=CNN3 PE=1 SV=1	Q15417	CNN3_HUMAN	36 kDa
Calreticulin OS=Homo sapiens OX=9606 GN=CALR PE=1 SV=1	P27797	CALR_HUMAN	48 kDa
Calretinin OS=Homo sapiens OX=9606 GN=CALB2 PE=2 SV=2	P22676	CALB2_HUMAN	32 kDa
Calumenin OS=Homo sapiens OX=9606 GN=CALU PE=1 SV=2	O43852	CALU_HUMAN	37 kDa
cAMP-dependent protein kinase catalytic subunit alpha OS=Homo sapiens OX=9606 GN=PRKACA PE=1 SV=2	P17612	KAPCA_HUMAN	41 kDa
cAMP-dependent protein kinase type I-alpha regulatory subunit OS=Homo sapiens OX=9606 GN=PRKAR1A PE=1 SV=1	P10644	KAP0_HUMAN	43 kDa
cAMP-dependent protein kinase type II-alpha regulatory subunit OS=Homo sapiens OX=9606 GN=PRKAR2A PE=1 SV=2	P13861	KAP2_HUMAN	46 kDa
cAMP-dependent protein kinase type II-beta regulatory subunit OS=Homo sapiens OX=9606 GN=PRKAR2B PE=1 SV=3	P31323	KAP3_HUMAN	46 kDa
Carbonyl reductase [NADPH] 3 OS=Homo sapiens OX=9606 GN=CBR3 PE=1 SV=3	O75828	CBR3_HUMAN (+1)	31 kDa
Carboxypeptidase B2 OS=Homo sapiens OX=9606 GN=CPB2 PE=1 SV=2	Q96IY4	CBPB2_HUMAN	48 kDa
Carcinoembryonic antigen-related cell adhesion molecule 5 OS=Homo sapiens OX=9606 GN=CEACAM5 PE=1 SV=4	P06731	CEAM5_HUMAN (+2)	77 kDa
Cartilage intermediate layer protein 1 OS=Homo sapiens OX=9606 GN=CILP PE=1 SV=4	O75339	CILP1_HUMAN	133 kDa
Casein kinase II subunit beta OS=Homo sapiens OX=9606 GN=CSNK2B PE=1 SV=1	P67870	CSK2B_HUMAN	25 kDa
Caspase-9 OS=Homo sapiens OX=9606 GN=CASP9 PE=1 SV=3	P55211	CASP9_HUMAN	46 kDa
Catalase OS=Homo sapiens OX=9606 GN=CAT PE=1 SV=3	P04040	CATA_HUMAN	60 kDa
Catenin alpha-1 OS=Homo sapiens OX=9606 GN=CTNNA1 PE=1 SV=1	P35221	CTNA1_HUMAN	100 kDa
Catenin beta-1 OS=Homo sapiens OX=9606 GN=CTNNB1 PE=1 SV=1	P35222	CTNB1_HUMAN	85 kDa
Catenin delta-1 OS=Homo sapiens OX=9606 GN=CTNND1 PE=1 SV=1	O60716	CTND1_HUMAN	108 kDa
Cathepsin D OS=Homo sapiens OX=9606 GN=CTSD PE=1 SV=1	P07339	CATD_HUMAN	45 kDa
Cation-dependent mannose-6-phosphate receptor OS=Homo sapiens OX=9606 GN=M6PR PE=1 SV=1	P20645	MPRD_HUMAN	31 kDa
CD166 antigen OS=Homo sapiens OX=9606 GN=ALCAM PE=1 SV=2	Q13740	CD166_HUMAN	65 kDa
CD276 antigen OS=Homo sapiens OX=9606 GN=CD276 PE=1 SV=1	Q5ZPR3	CD276_HUMAN	57 kDa
CD5 antigen-like OS=Homo sapiens OX=9606 GN=CD5L PE=1 SV=1	O43866	CD5L_HUMAN	38 kDa
CD63 antigen OS=Homo sapiens OX=9606 GN=CD63 PE=1 SV=2	P08962	CD63_HUMAN	26 kDa
CD81 antigen OS=Homo sapiens OX=9606 GN=CD81 PE=1 SV=1	P60033	CD81_HUMAN	26 kDa
CD9 antigen OS=Homo sapiens OX=9606 GN=CD9 PE=1 SV=4	P21926	CD9_HUMAN	25 kDa
CD99 antigen OS=Homo sapiens OX=9606 GN=CD99 PE=1 SV=1	P14209	CD99_HUMAN	19 kDa
Cell cycle control protein 50A OS=Homo sapiens OX=9606 GN=TMEM30A PE=1 SV=1	Q9NV96	CC50A_HUMAN	41 kDa
Ceruloplasmin OS=Homo sapiens OX=9606 GN=CP PE=1 SV=1	P00450	CERU_HUMAN	122 kDa
Charged multivesicular body protein 4b OS=Homo sapiens OX=9606 GN=CHMP4B PE=1 SV=1	Q9H444	CHM4B_HUMAN	25 kDa
Charged multivesicular body protein 6 OS=Homo sapiens OX=9606 GN=CHMP6 PE=1 SV=3	Q96FZ7	CHMP6_HUMAN	23 kDa
Chloride intracellular channel protein 1 OS=Homo sapiens OX=9606 GN=CLIC1 PE=1 SV=4	O00299	CLIC1_HUMAN	27 kDa
Chloride intracellular channel protein 3 OS=Homo sapiens OX=9606 GN=CLIC3 PE=1 SV=2	O95833	CLIC3_HUMAN	27 kDa
Chloride intracellular channel protein 4 OS=Homo sapiens OX=9606 GN=CLIC4 PE=1 SV=4	Q9Y696	CLIC4_HUMAN	29 kDa
Cholesterol side-chain cleavage enzyme, mitochondrial OS=Homo sapiens OX=9606 GN=CYP11A1 PE=1 SV=2	P05108	CP11A_HUMAN	60 kDa
Chondroadherin-like protein OS=Homo sapiens OX=9606 GN=CHADL PE=1 SV=2	Q6NUI6	CHADL_HUMAN	82 kDa
Chromobox protein homolog 1 OS=Homo sapiens OX=9606 GN=CBX1 PE=1 SV=1	P83916	CBX1_HUMAN (+1)	21 kDa
Citrate synthase, mitochondrial OS=Homo sapiens OX=9606 GN=CS PE=1 SV=2	O75390	CISY_HUMAN	52 kDa
CKLF-like MARVEL transmembrane domain-containing protein 4 OS=Homo sapiens OX=9606 GN=CMTM4 PE=1 SV=1	Q8IZR5	CKLF4_HUMAN	26 kDa
CKLF-like MARVEL transmembrane domain-containing protein 6 OS=Homo sapiens OX=9606 GN=CMTM6 PE=1 SV=1	Q9NX76	CKLF6_HUMAN	20 kDa
Clathrin heavy chain 1 OS=Homo sapiens OX=9606 GN=CLTC PE=1 SV=5	Q00610	CLH1_HUMAN	192 kDa
Clathrin light chain A OS=Homo sapiens OX=9606 GN=CLTA PE=1 SV=1	P09496	CLCA_HUMAN	27 kDa
Claudin domain-containing protein 1 OS=Homo sapiens OX=9606 GN=CLDND1 PE=1 SV=1	Q9NY35	CLDN1_HUMAN	29 kDa
Claudin-3 OS=Homo sapiens OX=9606 GN=CLDN3 PE=1 SV=1	O15551	CLD3_HUMAN	23 kDa
Clusterin OS=Homo sapiens OX=9606 GN=CLU PE=1 SV=1	P10909	CLUS_HUMAN	52 kDa
Coagulation factor X OS=Homo sapiens OX=9606 GN=F10 PE=1 SV=2	P00742	FA10_HUMAN	55 kDa
Coagulation factor XI OS=Homo sapiens OX=9606 GN=F11 PE=1 SV=1	P03951	FA11_HUMAN	70 kDa
Coatomer subunit alpha OS=Homo sapiens OX=9606 GN=COPA PE=1 SV=2	P53621	COPA_HUMAN	138 kDa
Coatomer subunit beta OS=Homo sapiens OX=9606 GN=COPB1 PE=1 SV=3	P53618	COPB_HUMAN	107 kDa
Coatomer subunit beta' OS=Homo sapiens OX=9606 GN=COPB2 PE=1 SV=2	P35606	COPB2_HUMAN	102 kDa
Coatomer subunit epsilon OS=Homo sapiens OX=9606 GN=COPE PE=1 SV=3	O14579	COPE_HUMAN	34 kDa
Coatomer subunit gamma-1 OS=Homo sapiens OX=9606 GN=COPG1 PE=1 SV=1	Q9Y678	COPG1_HUMAN	98 kDa
Coiled-coil domain-containing protein 69 OS=Homo sapiens OX=9606 GN=CCDC69 PE=1 SV=1	A6NI79	CCD69_HUMAN	35 kDa
Collagen alpha-1(IV) chain OS=Homo sapiens OX=9606 GN=COL4A1 PE=1 SV=4	P02462	CO4A1_HUMAN	161 kDa
Collagen alpha-1(VI) chain OS=Homo sapiens OX=9606 GN=COL6A1 PE=1 SV=3	P12109	CO6A1_HUMAN	109 kDa
Collagen alpha-1(XV) chain OS=Homo sapiens OX=9606 GN=COL15A1 PE=1 SV=2	P39059	COFA1_HUMAN	142 kDa
Collagen alpha-1(XVIII) chain OS=Homo sapiens OX=9606 GN=COL18A1 PE=1 SV=5	P39060	COIA1_HUMAN	178 kDa
Collagen alpha-2(I) chain OS=Homo sapiens OX=9606 GN=COL1A2 PE=1 SV=7	P08123	CO1A2_HUMAN	129 kDa
Collagen alpha-2(IV) chain OS=Homo sapiens OX=9606 GN=COL4A2 PE=1 SV=4	P08572	CO4A2_HUMAN	168 kDa
Collagen alpha-2(V) chain OS=Homo sapiens OX=9606 GN=COL5A2 PE=1 SV=3	P05997	CO5A2_HUMAN	145 kDa
Collagen alpha-2(VI) chain OS=Homo sapiens OX=9606 GN=COL6A2 PE=1 SV=4	P12110	CO6A2_HUMAN	109 kDa
Collagen alpha-3(VI) chain OS=Homo sapiens OX=9606 GN=COL6A3 PE=1 SV=5	P12111	CO6A3_HUMAN	344 kDa
Colorectal mutant cancer protein OS=Homo sapiens OX=9606 GN=MCC PE=1 SV=2	P23508	CRCM_HUMAN	93 kDa
Complement C1q subcomponent subunit A OS=Homo sapiens OX=9606 GN=C1QA PE=1 SV=2	P02745	C1QA_HUMAN	26 kDa
Complement C1q subcomponent subunit B OS=Homo sapiens OX=9606 GN=C1QB PE=1 SV=3	P02746	C1QB_HUMAN	27 kDa
Complement C1q subcomponent subunit C OS=Homo sapiens OX=9606 GN=C1QC PE=1 SV=3	P02747	C1QC_HUMAN	26 kDa
Complement C1r subcomponent OS=Homo sapiens OX=9606 GN=C1R PE=1 SV=2	P00736	C1R_HUMAN	80 kDa
Complement C1s subcomponent OS=Homo sapiens OX=9606 GN=C1S PE=1 SV=1	P09871	C1S_HUMAN	77 kDa
Complement C2 OS=Homo sapiens OX=9606 GN=C2 PE=1 SV=2	P06681	CO2_HUMAN	83 kDa
Complement C3 OS=Homo sapiens OX=9606 GN=C3 PE=1 SV=2	P01024	CO3_HUMAN	187 kDa
Complement C5 OS=Homo sapiens OX=9606 GN=C5 PE=1 SV=4	P01031	CO5_HUMAN	188 kDa
Complement component C6 OS=Homo sapiens OX=9606 GN=C6 PE=1 SV=3	P13671	CO6_HUMAN	105 kDa
Complement component C7 OS=Homo sapiens OX=9606 GN=C7 PE=1 SV=2	P10643	CO7_HUMAN	94 kDa
Complement component C8 alpha chain OS=Homo sapiens OX=9606 GN=C8A PE=1 SV=2	P07357	CO8A_HUMAN	65 kDa
Complement component C8 beta chain OS=Homo sapiens OX=9606 GN=C8B PE=1 SV=3	P07358	CO8B_HUMAN	67 kDa
Complement component C8 gamma chain OS=Homo sapiens OX=9606 GN=C8G PE=1 SV=3	P07360	CO8G_HUMAN	22 kDa
Complement component C9 OS=Homo sapiens OX=9606 GN=C9 PE=1 SV=2	P02748	CO9_HUMAN	63 kDa
Complement factor B OS=Homo sapiens OX=9606 GN=CFB PE=1 SV=2	P00751	CFAB_HUMAN	86 kDa
Complement factor H OS=Homo sapiens OX=9606 GN=CFH PE=1 SV=4	P08603	CFAH_HUMAN	139 kDa
Complement factor H-related protein 1 OS=Homo sapiens OX=9606 GN=CFHR1 PE=1 SV=2	Q03591	FHR1_HUMAN	38 kDa
Complement factor I OS=Homo sapiens OX=9606 GN=CFI PE=1 SV=2	P05156	CFAI_HUMAN	66 kDa
COP9 signalosome complex subunit 1 OS=Homo sapiens OX=9606 GN=GPS1 PE=1 SV=4	Q13098	CSN1_HUMAN	56 kDa
COP9 signalosome complex subunit 4 OS=Homo sapiens OX=9606 GN=COPS4 PE=1 SV=1	Q9BT78	CSN4_HUMAN	46 kDa
Copine-2 OS=Homo sapiens OX=9606 GN=CPNE2 PE=1 SV=3	Q96FN4	CPNE2_HUMAN	61 kDa
Copine-3 OS=Homo sapiens OX=9606 GN=CPNE3 PE=1 SV=1	O75131	CPNE3_HUMAN	60 kDa
Cornulin OS=Homo sapiens OX=9606 GN=CRNN PE=1 SV=1	Q9UBG3	CRNN_HUMAN	54 kDa
Coronin-1B OS=Homo sapiens OX=9606 GN=CORO1B PE=1 SV=1	Q9BR76	COR1B_HUMAN	54 kDa
Coronin-1C OS=Homo sapiens OX=9606 GN=CORO1C PE=1 SV=1	Q9ULV4	COR1C_HUMAN	53 kDa
Coronin-7 OS=Homo sapiens OX=9606 GN=CORO7 PE=1 SV=2	P57737	CORO7_HUMAN	101 kDa
Corticosteroid-binding globulin OS=Homo sapiens OX=9606 GN=SERPINA6 PE=1 SV=1	P08185	CBG_HUMAN	45 kDa
Creatine kinase B-type OS=Homo sapiens OX=9606 GN=CKB PE=1 SV=1	P12277	KCRB_HUMAN	43 kDa
CTP synthase 1 OS=Homo sapiens OX=9606 GN=CTPS1 PE=1 SV=2	P17812	PYRG1_HUMAN	67 kDa
Cullin-7 OS=Homo sapiens OX=9606 GN=CUL7 PE=1 SV=2	Q14999	CUL7_HUMAN	191 kDa
Cullin-associated NEDD8-dissociated protein 1 OS=Homo sapiens OX=9606 GN=CAND1 PE=1 SV=2	Q86VP6	CAND1_HUMAN	136 kDa
Cyclin-dependent kinase 1 OS=Homo sapiens OX=9606 GN=CDK1 PE=1 SV=3	P06493	CDK1_HUMAN	34 kDa
CYFIP-related Rac1 interactor A OS=Homo sapiens OX=9606 GN=CYRIA PE=2 SV=1	Q9H0Q0	CYRIA_HUMAN	37 kDa
CYFIP-related Rac1 interactor B OS=Homo sapiens OX=9606 GN=CYRIB PE=1 SV=1	Q9NUQ9	CYRIB_HUMAN	37 kDa
Cystatin-B OS=Homo sapiens OX=9606 GN=CSTB PE=1 SV=2	P04080	CYTB_HUMAN	11 kDa
Cysteine and glycine-rich protein 2 OS=Homo sapiens OX=9606 GN=CSRP2 PE=1 SV=3	Q16527	CSRP2_HUMAN	21 kDa
Cysteine-rich C-terminal protein 1 OS=Homo sapiens OX=9606 GN=CRCT1 PE=1 SV=1	Q9UGL9	CRCT1_HUMAN	10 kDa
Cytochrome b-c1 complex subunit 2, mitochondrial OS=Homo sapiens OX=9606 GN=UQCRC2 PE=1 SV=3	P22695	QCR2_HUMAN	48 kDa
Cytochrome c oxidase subunit 2 OS=Homo sapiens OX=9606 GN=MT-CO2 PE=1 SV=1	P00403	COX2_HUMAN	26 kDa
Cytoplasmic aconitate hydratase OS=Homo sapiens OX=9606 GN=ACO1 PE=1 SV=3	P21399	ACOHC_HUMAN	98 kDa
Cytoplasmic dynein 1 heavy chain 1 OS=Homo sapiens OX=9606 GN=DYNC1H1 PE=1 SV=5	Q14204	DYHC1_HUMAN	532 kDa
Cytoplasmic dynein 1 intermediate chain 2 OS=Homo sapiens OX=9606 GN=DYNC1I2 PE=1 SV=3	Q13409	DC1I2_HUMAN	71 kDa
Cytoplasmic dynein 1 light intermediate chain 1 OS=Homo sapiens OX=9606 GN=DYNC1LI1 PE=1 SV=3	Q9Y6G9	DC1L1_HUMAN	57 kDa
Cytoplasmic dynein 1 light intermediate chain 2 OS=Homo sapiens OX=9606 GN=DYNC1LI2 PE=1 SV=1	O43237	DC1L2_HUMAN	54 kDa
Cytoplasmic FMR1-interacting protein 1 OS=Homo sapiens OX=9606 GN=CYFIP1 PE=1 SV=1	Q7L576	CYFP1_HUMAN	145 kDa
Cytoskeleton-associated protein 4 OS=Homo sapiens OX=9606 GN=CKAP4 PE=1 SV=2	Q07065	CKAP4_HUMAN	66 kDa
Cytosol aminopeptidase OS=Homo sapiens OX=9606 GN=LAP3 PE=1 SV=3	P28838	AMPL_HUMAN	56 kDa
Cytosolic non-specific dipeptidase OS=Homo sapiens OX=9606 GN=CNDP2 PE=1 SV=2	Q96KP4	CNDP2_HUMAN	53 kDa
D-3-phosphoglycerate dehydrogenase OS=Homo sapiens OX=9606 GN=PHGDH PE=1 SV=4	O43175	SERA_HUMAN	57 kDa
DCC-interacting protein 13-alpha OS=Homo sapiens OX=9606 GN=APPL1 PE=1 SV=1	Q9UKG1	DP13A_HUMAN	80 kDa
DCC-interacting protein 13-beta OS=Homo sapiens OX=9606 GN=APPL2 PE=1 SV=3	Q8NEU8	DP13B_HUMAN	74 kDa
Dedicator of cytokinesis protein 1 OS=Homo sapiens OX=9606 GN=DOCK1 PE=1 SV=2	Q14185	DOCK1_HUMAN	215 kDa
Dedicator of cytokinesis protein 10 OS=Homo sapiens OX=9606 GN=DOCK10 PE=1 SV=3	Q96BY6	DOC10_HUMAN	250 kDa
Dedicator of cytokinesis protein 7 OS=Homo sapiens OX=9606 GN=DOCK7 PE=1 SV=4	Q96N67	DOCK7_HUMAN	243 kDa
Dedicator of cytokinesis protein 9 OS=Homo sapiens OX=9606 GN=DOCK9 PE=1 SV=2	Q9BZ29	DOCK9_HUMAN	236 kDa
Deleted in malignant brain tumors 1 protein OS=Homo sapiens OX=9606 GN=DMBT1 PE=1 SV=2	Q9UGM3	DMBT1_HUMAN	261 kDa
Delta(24)-sterol reductase OS=Homo sapiens OX=9606 GN=DHCR24 PE=1 SV=2	Q15392	DHC24_HUMAN	60 kDa
Delta(3,5)-Delta(2,4)-dienoyl-CoA isomerase, mitochondrial OS=Homo sapiens OX=9606 GN=ECH1 PE=1 SV=2	Q13011	ECH1_HUMAN	36 kDa
Delta-aminolevulinic acid dehydratase OS=Homo sapiens OX=9606 GN=ALAD PE=1 SV=1	P13716	HEM2_HUMAN	36 kDa
Deoxycytidylate deaminase OS=Homo sapiens OX=9606 GN=DCTD PE=1 SV=2	P32321	DCTD_HUMAN	20 kDa
Deoxyribose-phosphate aldolase OS=Homo sapiens OX=9606 GN=DERA PE=1 SV=2	Q9Y315	DEOC_HUMAN	35 kDa
DEP domain-containing mTOR-interacting protein OS=Homo sapiens OX=9606 GN=DEPTOR PE=1 SV=2	Q8TB45	DPTOR_HUMAN	46 kDa
Dermcidin OS=Homo sapiens OX=9606 GN=DCD PE=1 SV=2	P81605	DCD_HUMAN	11 kDa
Desmocollin-1 OS=Homo sapiens OX=9606 GN=DSC1 PE=1 SV=2	Q08554	DSC1_HUMAN	100 kDa
Desmocollin-2 OS=Homo sapiens OX=9606 GN=DSC2 PE=1 SV=1	Q02487	DSC2_HUMAN	100 kDa
Desmoglein-1 OS=Homo sapiens OX=9606 GN=DSG1 PE=1 SV=2	Q02413	DSG1_HUMAN	114 kDa
Desmoglein-3 OS=Homo sapiens OX=9606 GN=DSG3 PE=1 SV=2	P32926	DSG3_HUMAN	108 kDa
Desmoplakin OS=Homo sapiens OX=9606 GN=DSP PE=1 SV=3	P15924	DESP_HUMAN	332 kDa
Destrin OS=Homo sapiens OX=9606 GN=DSTN PE=1 SV=3	P60981	DEST_HUMAN	19 kDa
Dihydrolipoyllysine-residue succinyltransferase component of 2-oxoglutarate dehydrogenase complex, mitochondrial OS=Homo sapiens OX=9606 GN=DLST PE=1 SV=4	P36957	ODO2_HUMAN	49 kDa
Dihydropteridine reductase OS=Homo sapiens OX=9606 GN=QDPR PE=1 SV=2	P09417	DHPR_HUMAN	26 kDa
Dihydropyrimidinase-related protein 3 OS=Homo sapiens OX=9606 GN=DPYSL3 PE=1 SV=1	Q14195	DPYL3_HUMAN	62 kDa
Dipeptidyl peptidase 3 OS=Homo sapiens OX=9606 GN=DPP3 PE=1 SV=2	Q9NY33	DPP3_HUMAN	83 kDa
Dipeptidyl peptidase 4 OS=Homo sapiens OX=9606 GN=DPP4 PE=1 SV=2	P27487	DPP4_HUMAN	88 kDa
Diphosphomevalonate decarboxylase OS=Homo sapiens OX=9606 GN=MVD PE=1 SV=1	P53602	MVD1_HUMAN	43 kDa
Disco-interacting protein 2 homolog B OS=Homo sapiens OX=9606 GN=DIP2B PE=1 SV=3	Q9P265	DIP2B_HUMAN	171 kDa
Disheveled-associated activator of morphogenesis 1 OS=Homo sapiens OX=9606 GN=DAAM1 PE=1 SV=2	Q9Y4D1	DAAM1_HUMAN	123 kDa
Disintegrin and metalloproteinase domain-containing protein 10 OS=Homo sapiens OX=9606 GN=ADAM10 PE=1 SV=1	O14672	ADA10_HUMAN	84 kDa
Disintegrin and metalloproteinase domain-containing protein 17 OS=Homo sapiens OX=9606 GN=ADAM17 PE=1 SV=1	P78536	ADA17_HUMAN	93 kDa
Disintegrin and metalloproteinase domain-containing protein 9 OS=Homo sapiens OX=9606 GN=ADAM9 PE=1 SV=1	Q13443	ADAM9_HUMAN	91 kDa
DNA repair protein complementing XP-C cells OS=Homo sapiens OX=9606 GN=XPC PE=1 SV=4	Q01831	XPC_HUMAN	106 kDa
DnaJ homolog subfamily A member 1 OS=Homo sapiens OX=9606 GN=DNAJA1 PE=1 SV=2	P31689	DNJA1_HUMAN	45 kDa
DnaJ homolog subfamily C member 13 OS=Homo sapiens OX=9606 GN=DNAJC13 PE=1 SV=5	O75165	DJC13_HUMAN	254 kDa
DnaJ homolog subfamily C member 5 OS=Homo sapiens OX=9606 GN=DNAJC5 PE=1 SV=1	Q9H3Z4	DNJC5_HUMAN	22 kDa
Dolichyl-diphosphooligosaccharide--protein glycosyltransferase 48 kDa subunit OS=Homo sapiens OX=9606 GN=DDOST PE=1 SV=4	P39656	OST48_HUMAN	51 kDa
Dolichyl-diphosphooligosaccharide--protein glycosyltransferase subunit 1 OS=Homo sapiens OX=9606 GN=RPN1 PE=1 SV=1	P04843	RPN1_HUMAN	69 kDa
Dolichyl-diphosphooligosaccharide--protein glycosyltransferase subunit 2 OS=Homo sapiens OX=9606 GN=RPN2 PE=1 SV=3	P04844	RPN2_HUMAN	69 kDa
Drebrin OS=Homo sapiens OX=9606 GN=DBN1 PE=1 SV=4	Q16643	DREB_HUMAN	71 kDa
Drebrin-like protein OS=Homo sapiens OX=9606 GN=DBNL PE=1 SV=1	Q9UJU6	DBNL_HUMAN	48 kDa
Dynactin subunit 1 OS=Homo sapiens OX=9606 GN=DCTN1 PE=1 SV=3	Q14203	DCTN1_HUMAN	142 kDa
Dynactin subunit 2 OS=Homo sapiens OX=9606 GN=DCTN2 PE=1 SV=4	Q13561	DCTN2_HUMAN	44 kDa
Dynactin subunit 4 OS=Homo sapiens OX=9606 GN=DCTN4 PE=1 SV=1	Q9UJW0	DCTN4_HUMAN	52 kDa
Dynamin-2 OS=Homo sapiens OX=9606 GN=DNM2 PE=1 SV=2	P50570	DYN2_HUMAN	98 kDa
Dynein light chain 1, cytoplasmic OS=Homo sapiens OX=9606 GN=DYNLL1 PE=1 SV=1	P63167	DYL1_HUMAN	10 kDa
Dynein light chain Tctex-type 1 OS=Homo sapiens OX=9606 GN=DYNLT1 PE=1 SV=1	P63172	DYLT1_HUMAN	12 kDa
Dystroglycan 1 OS=Homo sapiens OX=9606 GN=DAG1 PE=1 SV=2	Q14118	DAG1_HUMAN	97 kDa
Dystrophin OS=Homo sapiens OX=9606 GN=DMD PE=1 SV=3	P11532	DMD_HUMAN	427 kDa
E3 ubiquitin-protein ligase HUWE1 OS=Homo sapiens OX=9606 GN=HUWE1 PE=1 SV=3	Q7Z6Z7	HUWE1_HUMAN	482 kDa
E3 ubiquitin-protein ligase MGRN1 OS=Homo sapiens OX=9606 GN=MGRN1 PE=1 SV=2	O60291	MGRN1_HUMAN	61 kDa
E3 ubiquitin-protein ligase RBX1 OS=Homo sapiens OX=9606 GN=RBX1 PE=1 SV=1	P62877	RBX1_HUMAN	12 kDa
E3 ubiquitin-protein ligase RNF213 OS=Homo sapiens OX=9606 GN=RNF213 PE=1 SV=3	Q63HN8	RN213_HUMAN	591 kDa
E3 ubiquitin-protein ligase TRIM4 OS=Homo sapiens OX=9606 GN=TRIM4 PE=1 SV=2	Q9C037	TRIM4_HUMAN	57 kDa
E3 ubiquitin-protein ligase UBR4 OS=Homo sapiens OX=9606 GN=UBR4 PE=1 SV=1	Q5T4S7	UBR4_HUMAN	574 kDa
EARP and GARP complex-interacting protein 1 OS=Homo sapiens OX=9606 GN=EIPR1 PE=1 SV=2	Q53HC9	EIPR1_HUMAN	44 kDa
Echinoderm microtubule-associated protein-like 2 OS=Homo sapiens OX=9606 GN=EML2 PE=1 SV=1	O95834	EMAL2_HUMAN	71 kDa
EGF-like repeat and discoidin I-like domain-containing protein 3 OS=Homo sapiens OX=9606 GN=EDIL3 PE=1 SV=1	O43854	EDIL3_HUMAN	54 kDa
EH domain-containing protein 1 OS=Homo sapiens OX=9606 GN=EHD1 PE=1 SV=2	Q9H4M9	EHD1_HUMAN	61 kDa
EH domain-containing protein 2 OS=Homo sapiens OX=9606 GN=EHD2 PE=1 SV=2	Q9NZN4	EHD2_HUMAN	61 kDa
EH domain-containing protein 4 OS=Homo sapiens OX=9606 GN=EHD4 PE=1 SV=1	Q9H223	EHD4_HUMAN	61 kDa
eIF-2-alpha kinase activator GCN1 OS=Homo sapiens OX=9606 GN=GCN1 PE=1 SV=7	Q92616	GCN1_HUMAN	293 kDa
eIF5-mimic protein 2 OS=Homo sapiens OX=9606 GN=BZW1 PE=1 SV=1	Q7L1Q6	5MP2_HUMAN	48 kDa
Elongation factor 1-alpha 1 OS=Homo sapiens OX=9606 GN=EEF1A1 PE=1 SV=1	P68104	EF1A1_HUMAN (+1)	50 kDa
Elongation factor 1-beta OS=Homo sapiens OX=9606 GN=EEF1B2 PE=1 SV=3	P24534	EF1B_HUMAN	25 kDa
Elongation factor 1-delta OS=Homo sapiens OX=9606 GN=EEF1D PE=1 SV=5	P29692	EF1D_HUMAN	31 kDa
Elongation factor 1-gamma OS=Homo sapiens OX=9606 GN=EEF1G PE=1 SV=3	P26641	EF1G_HUMAN	50 kDa
Elongation factor 2 OS=Homo sapiens OX=9606 GN=EEF2 PE=1 SV=4	P13639	EF2_HUMAN	95 kDa
Elongation factor Tu, mitochondrial OS=Homo sapiens OX=9606 GN=TUFM PE=1 SV=2	P49411	EFTU_HUMAN	50 kDa
Elongin-C OS=Homo sapiens OX=9606 GN=ELOC PE=1 SV=1	Q15369	ELOC_HUMAN	12 kDa
EMILIN-1 OS=Homo sapiens OX=9606 GN=EMILIN1 PE=1 SV=3	Q9Y6C2	EMIL1_HUMAN	107 kDa
Endophilin-A2 OS=Homo sapiens OX=9606 GN=SH3GL1 PE=1 SV=1	Q99961	SH3G1_HUMAN	41 kDa
Endoplasmic reticulum aminopeptidase 1 OS=Homo sapiens OX=9606 GN=ERAP1 PE=1 SV=3	Q9NZ08	ERAP1_HUMAN	107 kDa
Endoplasmic reticulum chaperone BiP OS=Homo sapiens OX=9606 GN=HSPA5 PE=1 SV=2	P11021	BIP_HUMAN	72 kDa
Endoplasmic reticulum metallopeptidase 1 OS=Homo sapiens OX=9606 GN=ERMP1 PE=1 SV=2	Q7Z2K6	ERMP1_HUMAN	100 kDa
Endoplasmic reticulum resident protein 29 OS=Homo sapiens OX=9606 GN=ERP29 PE=1 SV=4	P30040	ERP29_HUMAN	29 kDa
Endoplasmic reticulum resident protein 44 OS=Homo sapiens OX=9606 GN=ERP44 PE=1 SV=1	Q9BS26	ERP44_HUMAN	47 kDa
Endoplasmin OS=Homo sapiens OX=9606 GN=HSP90B1 PE=1 SV=1	P14625	ENPL_HUMAN	92 kDa
Endothelin-converting enzyme 1 OS=Homo sapiens OX=9606 GN=ECE1 PE=1 SV=2	P42892	ECE1_HUMAN	87 kDa
Engulfment and cell motility protein 1 OS=Homo sapiens OX=9606 GN=ELMO1 PE=1 SV=2	Q92556	ELMO1_HUMAN	84 kDa
Envoplakin OS=Homo sapiens OX=9606 GN=EVPL PE=1 SV=3	Q92817	EVPL_HUMAN	232 kDa
Ephrin type-B receptor 4 OS=Homo sapiens OX=9606 GN=EPHB4 PE=1 SV=2	P54760	EPHB4_HUMAN	108 kDa
Ephrin-B1 OS=Homo sapiens OX=9606 GN=EFNB1 PE=1 SV=1	P98172	EFNB1_HUMAN	38 kDa
Epidermal growth factor receptor kinase substrate 8 OS=Homo sapiens OX=9606 GN=EPS8 PE=1 SV=1	Q12929	EPS8_HUMAN	92 kDa
Epidermal growth factor receptor kinase substrate 8-like protein 1 OS=Homo sapiens OX=9606 GN=EPS8L1 PE=1 SV=3	Q8TE68	ES8L1_HUMAN	80 kDa
Epidermal growth factor receptor OS=Homo sapiens OX=9606 GN=EGFR PE=1 SV=2	P00533	EGFR_HUMAN	134 kDa
Epoxide hydrolase 1 OS=Homo sapiens OX=9606 GN=EPHX1 PE=1 SV=1	P07099	HYEP_HUMAN	53 kDa
Epsin-3 OS=Homo sapiens OX=9606 GN=EPN3 PE=2 SV=1	Q9H201	EPN3_HUMAN (+1)	68 kDa
Equilibrative nucleobase transporter 1 OS=Homo sapiens OX=9606 GN=SLC43A3 PE=1 SV=2	Q8NBI5	S43A3_HUMAN	55 kDa
Equilibrative nucleoside transporter 1 OS=Homo sapiens OX=9606 GN=SLC29A1 PE=1 SV=3	Q99808	S29A1_HUMAN	50 kDa
ERO1-like protein alpha OS=Homo sapiens OX=9606 GN=ERO1A PE=1 SV=2	Q96HE7	ERO1A_HUMAN	54 kDa
Ethanolamine-phosphate cytidylyltransferase OS=Homo sapiens OX=9606 GN=PCYT2 PE=1 SV=1	Q99447	PCY2_HUMAN	44 kDa
Eukaryotic peptide chain release factor GTP-binding subunit ERF3A OS=Homo sapiens OX=9606 GN=GSPT1 PE=1 SV=1	P15170	ERF3A_HUMAN	56 kDa
Eukaryotic peptide chain release factor subunit 1 OS=Homo sapiens OX=9606 GN=ETF1 PE=1 SV=3	P62495	ERF1_HUMAN	49 kDa
Eukaryotic translation initiation factor 2 subunit 1 OS=Homo sapiens OX=9606 GN=EIF2S1 PE=1 SV=3	P05198	IF2A_HUMAN	36 kDa
Eukaryotic translation initiation factor 2 subunit 3 OS=Homo sapiens OX=9606 GN=EIF2S3 PE=1 SV=3	P41091	IF2G_HUMAN	51 kDa
Eukaryotic translation initiation factor 3 subunit A OS=Homo sapiens OX=9606 GN=EIF3A PE=1 SV=1	Q14152	EIF3A_HUMAN	167 kDa
Eukaryotic translation initiation factor 3 subunit B OS=Homo sapiens OX=9606 GN=EIF3B PE=1 SV=3	P55884	EIF3B_HUMAN	92 kDa
Eukaryotic translation initiation factor 3 subunit C-like protein OS=Homo sapiens OX=9606 GN=EIF3CL PE=1 SV=1	B5ME19	EIFCL_HUMAN (+1)	105 kDa
Eukaryotic translation initiation factor 3 subunit D OS=Homo sapiens OX=9606 GN=EIF3D PE=1 SV=1	O15371	EIF3D_HUMAN	64 kDa
Eukaryotic translation initiation factor 3 subunit E OS=Homo sapiens OX=9606 GN=EIF3E PE=1 SV=1	P60228	EIF3E_HUMAN	52 kDa
Eukaryotic translation initiation factor 3 subunit F OS=Homo sapiens OX=9606 GN=EIF3F PE=1 SV=1	O00303	EIF3F_HUMAN	38 kDa
Eukaryotic translation initiation factor 3 subunit I OS=Homo sapiens OX=9606 GN=EIF3I PE=1 SV=1	Q13347	EIF3I_HUMAN	37 kDa
Eukaryotic translation initiation factor 3 subunit K OS=Homo sapiens OX=9606 GN=EIF3K PE=1 SV=1	Q9UBQ5	EIF3K_HUMAN	25 kDa
Eukaryotic translation initiation factor 3 subunit L OS=Homo sapiens OX=9606 GN=EIF3L PE=1 SV=1	Q9Y262	EIF3L_HUMAN	67 kDa
Eukaryotic translation initiation factor 5 OS=Homo sapiens OX=9606 GN=EIF5 PE=1 SV=2	P55010	IF5_HUMAN	49 kDa
Eukaryotic translation initiation factor 5A-1 OS=Homo sapiens OX=9606 GN=EIF5A PE=1 SV=2	P63241	IF5A1_HUMAN (+1)	17 kDa
Eukaryotic translation initiation factor 5B OS=Homo sapiens OX=9606 GN=EIF5B PE=1 SV=4	O60841	IF2P_HUMAN	139 kDa
Eukaryotic translation initiation factor 6 OS=Homo sapiens OX=9606 GN=EIF6 PE=1 SV=1	P56537	IF6_HUMAN	27 kDa
Exocyst complex component 1 OS=Homo sapiens OX=9606 GN=EXOC1 PE=1 SV=4	Q9NV70	EXOC1_HUMAN	102 kDa
Exocyst complex component 2 OS=Homo sapiens OX=9606 GN=EXOC2 PE=1 SV=1	Q96KP1	EXOC2_HUMAN	104 kDa
Exocyst complex component 4 OS=Homo sapiens OX=9606 GN=EXOC4 PE=1 SV=1	Q96A65	EXOC4_HUMAN	111 kDa
Exportin-1 OS=Homo sapiens OX=9606 GN=XPO1 PE=1 SV=1	O14980	XPO1_HUMAN	123 kDa
Extracellular matrix organizing protein FRAS1 OS=Homo sapiens OX=9606 GN=FRAS1 PE=1 SV=2	Q86XX4	FRAS1_HUMAN	443 kDa
Ezrin OS=Homo sapiens OX=9606 GN=EZR PE=1 SV=4	P15311	EZRI_HUMAN	69 kDa
F-actin-capping protein subunit alpha-1 OS=Homo sapiens OX=9606 GN=CAPZA1 PE=1 SV=3	P52907	CAZA1_HUMAN	33 kDa
F-actin-capping protein subunit alpha-2 OS=Homo sapiens OX=9606 GN=CAPZA2 PE=1 SV=3	P47755	CAZA2_HUMAN	33 kDa
F-actin-capping protein subunit beta OS=Homo sapiens OX=9606 GN=CAPZB PE=1 SV=5	P47756	CAPZB_HUMAN	31 kDa
F-actin-uncapping protein LRRC16A OS=Homo sapiens OX=9606 GN=CARMIL1 PE=1 SV=1	Q5VZK9	CARL1_HUMAN	152 kDa
Farnesyl pyrophosphate synthase OS=Homo sapiens OX=9606 GN=FDPS PE=1 SV=4	P14324	FPPS_HUMAN	48 kDa
Fascin OS=Homo sapiens OX=9606 GN=FSCN1 PE=1 SV=3	Q16658	FSCN1_HUMAN	55 kDa
Fatty acid synthase OS=Homo sapiens OX=9606 GN=FASN PE=1 SV=3	P49327	FAS_HUMAN	273 kDa
Fatty acid-binding protein 5 OS=Homo sapiens OX=9606 GN=FABP5 PE=1 SV=3	Q01469	FABP5_HUMAN	15 kDa
F-box only protein 40 OS=Homo sapiens OX=9606 GN=FBXO40 PE=2 SV=2	Q9UH90	FBX40_HUMAN	80 kDa
F-box only protein 50 OS=Homo sapiens OX=9606 GN=NCCRP1 PE=1 SV=1	Q6ZVX7	FBX50_HUMAN	31 kDa
F-box/WD repeat-containing protein 8 OS=Homo sapiens OX=9606 GN=FBXW8 PE=1 SV=2	Q8N3Y1	FBXW8_HUMAN	67 kDa
FERM, ARHGEF and pleckstrin domain-containing protein 1 OS=Homo sapiens OX=9606 GN=FARP1 PE=1 SV=1	Q9Y4F1	FARP1_HUMAN	119 kDa
FERM, ARHGEF and pleckstrin domain-containing protein 2 OS=Homo sapiens OX=9606 GN=FARP2 PE=1 SV=3	O94887	FARP2_HUMAN	120 kDa
Fermitin family homolog 2 OS=Homo sapiens OX=9606 GN=FERMT2 PE=1 SV=1	Q96AC1	FERM2_HUMAN	78 kDa
Ferritin heavy chain OS=Homo sapiens OX=9606 GN=FTH1 PE=1 SV=2	P02794	FRIH_HUMAN	21 kDa
Ferritin light chain OS=Homo sapiens OX=9606 GN=FTL PE=1 SV=2	P02792	FRIL_HUMAN	20 kDa
FHF complex subunit HOOK interacting protein 1B OS=Homo sapiens OX=9606 GN=FHIP1B PE=1 SV=3	Q8N612	FHI1B_HUMAN	106 kDa
Fibrinogen alpha chain OS=Homo sapiens OX=9606 GN=FGA PE=1 SV=2	P02671	FIBA_HUMAN	95 kDa
Fibrinogen beta chain OS=Homo sapiens OX=9606 GN=FGB PE=1 SV=2	P02675	FIBB_HUMAN	56 kDa
Fibrinogen gamma chain OS=Homo sapiens OX=9606 GN=FGG PE=1 SV=3	P02679	FIBG_HUMAN	52 kDa
Fibronectin OS=Homo sapiens OX=9606 GN=FN1 PE=1 SV=5	P02751	FINC_HUMAN	272 kDa
Fibulin-1 OS=Homo sapiens OX=9606 GN=FBLN1 PE=1 SV=4	P23142	FBLN1_HUMAN	77 kDa
Ficolin-2 OS=Homo sapiens OX=9606 GN=FCN2 PE=1 SV=2	Q15485	FCN2_HUMAN	34 kDa
Ficolin-3 OS=Homo sapiens OX=9606 GN=FCN3 PE=1 SV=2	O75636	FCN3_HUMAN	33 kDa
Filaggrin OS=Homo sapiens OX=9606 GN=FLG PE=1 SV=3	P20930	FILA_HUMAN	435 kDa
Filaggrin-2 OS=Homo sapiens OX=9606 GN=FLG2 PE=1 SV=1	Q5D862	FILA2_HUMAN	248 kDa
Filamin-A OS=Homo sapiens OX=9606 GN=FLNA PE=1 SV=4	P21333	FLNA_HUMAN	281 kDa
Filamin-B OS=Homo sapiens OX=9606 GN=FLNB PE=1 SV=2	O75369	FLNB_HUMAN	278 kDa
Flavin reductase (NADPH) OS=Homo sapiens OX=9606 GN=BLVRB PE=1 SV=3	P30043	BLVRB_HUMAN	22 kDa
Flotillin-1 OS=Homo sapiens OX=9606 GN=FLOT1 PE=1 SV=3	O75955	FLOT1_HUMAN	47 kDa
Flotillin-2 OS=Homo sapiens OX=9606 GN=FLOT2 PE=1 SV=2	Q14254	FLOT2_HUMAN	47 kDa
Follistatin-related protein 4 OS=Homo sapiens OX=9606 GN=FSTL4 PE=2 SV=3	Q6MZW2	FSTL4_HUMAN	93 kDa
Four and a half LIM domains protein 1 OS=Homo sapiens OX=9606 GN=FHL1 PE=1 SV=4	Q13642	FHL1_HUMAN	36 kDa
Four and a half LIM domains protein 2 OS=Homo sapiens OX=9606 GN=FHL2 PE=1 SV=3	Q14192	FHL2_HUMAN	32 kDa
Fructose-1,6-bisphosphatase 1 OS=Homo sapiens OX=9606 GN=FBP1 PE=1 SV=5	P09467	F16P1_HUMAN	37 kDa
Fructose-bisphosphate aldolase A OS=Homo sapiens OX=9606 GN=ALDOA PE=1 SV=2	P04075	ALDOA_HUMAN	39 kDa
Fructose-bisphosphate aldolase C OS=Homo sapiens OX=9606 GN=ALDOC PE=1 SV=2	P09972	ALDOC_HUMAN	39 kDa
Galectin-3-binding protein OS=Homo sapiens OX=9606 GN=LGALS3BP PE=1 SV=1	Q08380	LG3BP_HUMAN	65 kDa
Galectin-7 OS=Homo sapiens OX=9606 GN=LGALS7B PE=1 SV=2	P47929	LEG7_HUMAN	15 kDa
Galectin-8 OS=Homo sapiens OX=9606 GN=LGALS8 PE=1 SV=4	O00214	LEG8_HUMAN	36 kDa
Gamma-soluble NSF attachment protein OS=Homo sapiens OX=9606 GN=NAPG PE=1 SV=1	Q99747	SNAG_HUMAN	35 kDa
Gap junction alpha-1 protein OS=Homo sapiens OX=9606 GN=GJA1 PE=1 SV=2	P17302	CXA1_HUMAN	43 kDa
Gastrin/cholecystokinin type B receptor OS=Homo sapiens OX=9606 GN=CCKBR PE=1 SV=1	P32239	GASR_HUMAN	48 kDa
Gelsolin OS=Homo sapiens OX=9606 GN=GSN PE=1 SV=1	P06396	GELS_HUMAN	86 kDa
General vesicular transport factor p115 OS=Homo sapiens OX=9606 GN=USO1 PE=1 SV=2	O60763	USO1_HUMAN	108 kDa
Glia maturation factor beta OS=Homo sapiens OX=9606 GN=GMFB PE=1 SV=2	P60983	GMFB_HUMAN	17 kDa
Glia-derived nexin OS=Homo sapiens OX=9606 GN=SERPINE2 PE=1 SV=1	P07093	GDN_HUMAN	44 kDa
Glucose-6-phosphate 1-dehydrogenase OS=Homo sapiens OX=9606 GN=G6PD PE=1 SV=4	P11413	G6PD_HUMAN	59 kDa
Glucose-6-phosphate isomerase OS=Homo sapiens OX=9606 GN=GPI PE=1 SV=4	P06744	G6PI_HUMAN	63 kDa
Glucosidase 2 subunit beta OS=Homo sapiens OX=9606 GN=PRKCSH PE=1 SV=2	P14314	GLU2B_HUMAN	59 kDa
Glutamate dehydrogenase 1, mitochondrial OS=Bos taurus OX=9913 GN=GLUD1 PE=1 SV=2	P00366	DHE3_BOVIN (+2)	62 kDa
Glutamate--cysteine ligase catalytic subunit OS=Homo sapiens OX=9606 GN=GCLC PE=1 SV=2	P48506	GSH1_HUMAN	73 kDa
Glutamine synthetase OS=Homo sapiens OX=9606 GN=GLUL PE=1 SV=4	P15104	GLNA_HUMAN	42 kDa
Glutamine--fructose-6-phosphate aminotransferase [isomerizing] 1 OS=Homo sapiens OX=9606 GN=GFPT1 PE=1 SV=3	Q06210	GFPT1_HUMAN	79 kDa
Glutaredoxin-3 OS=Homo sapiens OX=9606 GN=GLRX3 PE=1 SV=2	O76003	GLRX3_HUMAN	37 kDa
Glutathione peroxidase 1 OS=Homo sapiens OX=9606 GN=GPX1 PE=1 SV=4	P07203	GPX1_HUMAN	22 kDa
Glutathione peroxidase 3 OS=Homo sapiens OX=9606 GN=GPX3 PE=1 SV=2	P22352	GPX3_HUMAN	26 kDa
Glutathione reductase, mitochondrial OS=Homo sapiens OX=9606 GN=GSR PE=1 SV=2	P00390	GSHR_HUMAN	56 kDa
Glutathione S-transferase A1 OS=Homo sapiens OX=9606 GN=GSTA1 PE=1 SV=3	P08263	GSTA1_HUMAN	26 kDa
Glutathione S-transferase A4 OS=Homo sapiens OX=9606 GN=GSTA4 PE=1 SV=1	O15217	GSTA4_HUMAN	26 kDa
Glutathione S-transferase Mu 2 OS=Homo sapiens OX=9606 GN=GSTM2 PE=1 SV=2	P28161	GSTM2_HUMAN (+1)	26 kDa
Glutathione S-transferase omega-1 OS=Homo sapiens OX=9606 GN=GSTO1 PE=1 SV=2	P78417	GSTO1_HUMAN	28 kDa
Glutathione S-transferase P OS=Homo sapiens OX=9606 GN=GSTP1 PE=1 SV=2	P09211	GSTP1_HUMAN	23 kDa
Glyceraldehyde-3-phosphate dehydrogenase OS=Homo sapiens OX=9606 GN=GAPDH PE=1 SV=3	P04406	G3P_HUMAN	36 kDa
Glycerol-3-phosphate phosphatase OS=Homo sapiens OX=9606 GN=PGP PE=1 SV=1	A6NDG6	PGP_HUMAN	34 kDa
Glycine--tRNA ligase OS=Homo sapiens OX=9606 GN=GARS1 PE=1 SV=3	P41250	GARS_HUMAN	83 kDa
Glycogen phosphorylase, brain form OS=Homo sapiens OX=9606 GN=PYGB PE=1 SV=5	P11216	PYGB_HUMAN	97 kDa
Glycogenin-1 OS=Homo sapiens OX=9606 GN=GYG1 PE=1 SV=4	P46976	GLYG_HUMAN	39 kDa
Glyoxylate reductase/hydroxypyruvate reductase OS=Homo sapiens OX=9606 GN=GRHPR PE=1 SV=1	Q9UBQ7	GRHPR_HUMAN	36 kDa
Glypican-6 OS=Homo sapiens OX=9606 GN=GPC6 PE=1 SV=1	Q9Y625	GPC6_HUMAN	63 kDa
Golgin subfamily A member 7 OS=Homo sapiens OX=9606 GN=GOLGA7 PE=1 SV=2	Q7Z5G4	GOGA7_HUMAN	16 kDa
Growth factor receptor-bound protein 14 OS=Homo sapiens OX=9606 GN=GRB14 PE=1 SV=2	Q14449	GRB14_HUMAN	61 kDa
GTPase NRas OS=Homo sapiens OX=9606 GN=NRAS PE=1 SV=1	P01111	RASN_HUMAN	21 kDa
GTP-binding nuclear protein Ran OS=Homo sapiens OX=9606 GN=RAN PE=1 SV=3	P62826	RAN_HUMAN	24 kDa
GTP-binding protein 1 OS=Homo sapiens OX=9606 GN=GTPBP1 PE=1 SV=3	O00178	GTPB1_HUMAN	72 kDa
GTP-binding protein Rheb OS=Homo sapiens OX=9606 GN=RHEB PE=1 SV=1	Q15382	RHEB_HUMAN	20 kDa
GTP-binding protein SAR1a OS=Homo sapiens OX=9606 GN=SAR1A PE=1 SV=1	Q9NR31	SAR1A_HUMAN (+1)	22 kDa
Guanine nucleotide-binding protein G(i) subunit alpha-2 OS=Homo sapiens OX=9606 GN=GNAI2 PE=1 SV=3	P04899	GNAI2_HUMAN	40 kDa
Guanine nucleotide-binding protein G(i) subunit alpha-3 OS=Homo sapiens OX=9606 GN=GNAI3 PE=1 SV=3	P08754	GNAI3_HUMAN	41 kDa
Guanine nucleotide-binding protein G(I)/G(S)/G(O) subunit gamma-12 OS=Homo sapiens OX=9606 GN=GNG12 PE=1 SV=3	Q9UBI6	GBG12_HUMAN	8 kDa
Guanine nucleotide-binding protein G(I)/G(S)/G(O) subunit gamma-5 OS=Homo sapiens OX=9606 GN=GNG5 PE=1 SV=3	P63218	GBG5_HUMAN	7 kDa
Guanine nucleotide-binding protein G(q) subunit alpha OS=Homo sapiens OX=9606 GN=GNAQ PE=1 SV=4	P50148	GNAQ_HUMAN	42 kDa
Guanine nucleotide-binding protein G(s) subunit alpha isoforms short OS=Homo sapiens OX=9606 GN=GNAS PE=1 SV=1	P63092	GNAS2_HUMAN (+1)	46 kDa
Guanine nucleotide-binding protein G(t) subunit alpha-3 OS=Homo sapiens OX=9606 GN=GNAT3 PE=2 SV=2	A8MTJ3	GNAT3_HUMAN	40 kDa
Guanine nucleotide-binding protein subunit alpha-11 OS=Homo sapiens OX=9606 GN=GNA11 PE=1 SV=2	P29992	GNA11_HUMAN	42 kDa
Guanine nucleotide-binding protein subunit alpha-13 OS=Homo sapiens OX=9606 GN=GNA13 PE=1 SV=2	Q14344	GNA13_HUMAN	44 kDa
Guanine nucleotide-binding protein subunit alpha-14 OS=Homo sapiens OX=9606 GN=GNA14 PE=1 SV=1	O95837	GNA14_HUMAN	42 kDa
Heat shock 70 kDa protein 1A OS=Homo sapiens OX=9606 GN=HSPA1A PE=1 SV=1	P0DMV8	HS71A_HUMAN (+1)	70 kDa
Heat shock 70 kDa protein 4 OS=Homo sapiens OX=9606 GN=HSPA4 PE=1 SV=4	P34932	HSP74_HUMAN	94 kDa
Heat shock cognate 71 kDa protein OS=Homo sapiens OX=9606 GN=HSPA8 PE=1 SV=1	P11142	HSP7C_HUMAN	71 kDa
Heat shock protein 105 kDa OS=Homo sapiens OX=9606 GN=HSPH1 PE=1 SV=1	Q92598	HS105_HUMAN	97 kDa
Heat shock protein beta-1 OS=Homo sapiens OX=9606 GN=HSPB1 PE=1 SV=2	P04792	HSPB1_HUMAN	23 kDa
Heat shock protein HSP 90-alpha OS=Homo sapiens OX=9606 GN=HSP90AA1 PE=1 SV=5	P07900	HS90A_HUMAN	85 kDa
Heat shock protein HSP 90-beta OS=Homo sapiens OX=9606 GN=HSP90AB1 PE=1 SV=4	P08238	HS90B_HUMAN	83 kDa
Helicase MOV-10 OS=Homo sapiens OX=9606 GN=MOV10 PE=1 SV=2	Q9HCE1	MOV10_HUMAN	114 kDa
Heme-binding protein 1 OS=Homo sapiens OX=9606 GN=HEBP1 PE=1 SV=1	Q9NRV9	HEBP1_HUMAN	21 kDa
Hemoglobin subunit alpha OS=Homo sapiens OX=9606 GN=HBA2 PE=1 SV=2	P69905	HBA_HUMAN	15 kDa
Hemoglobin subunit beta OS=Homo sapiens OX=9606 GN=HBB PE=1 SV=2	P68871	HBB_HUMAN	16 kDa
Hemopexin OS=Homo sapiens OX=9606 GN=HPX PE=1 SV=2	P02790	HEMO_HUMAN	52 kDa
Heparan sulfate glucosamine 3-O-sulfotransferase 1 OS=Homo sapiens OX=9606 GN=HS3ST1 PE=1 SV=1	O14792	HS3S1_HUMAN	36 kDa
Heparin cofactor 2 OS=Homo sapiens OX=9606 GN=SERPIND1 PE=1 SV=3	P05546	HEP2_HUMAN	57 kDa
Heterogeneous nuclear ribonucleoprotein A1 OS=Homo sapiens OX=9606 GN=HNRNPA1 PE=1 SV=5	P09651	ROA1_HUMAN	39 kDa
Heterogeneous nuclear ribonucleoprotein D0 OS=Homo sapiens OX=9606 GN=HNRNPD PE=1 SV=1	Q14103	HNRPD_HUMAN	38 kDa
Heterogeneous nuclear ribonucleoprotein H OS=Homo sapiens OX=9606 GN=HNRNPH1 PE=1 SV=4	P31943	HNRH1_HUMAN (+1)	49 kDa
Heterogeneous nuclear ribonucleoprotein K OS=Homo sapiens OX=9606 GN=HNRNPK PE=1 SV=1	P61978	HNRPK_HUMAN	51 kDa
Heterogeneous nuclear ribonucleoprotein U OS=Homo sapiens OX=9606 GN=HNRNPU PE=1 SV=6	Q00839	HNRPU_HUMAN	91 kDa
Heterogeneous nuclear ribonucleoproteins C1/C2 OS=Homo sapiens OX=9606 GN=HNRNPC PE=1 SV=4	P07910	HNRPC_HUMAN	34 kDa
High affinity cationic amino acid transporter 1 OS=Homo sapiens OX=9606 GN=SLC7A1 PE=1 SV=1	P30825	CTR1_HUMAN	68 kDa
Histidine-rich glycoprotein OS=Homo sapiens OX=9606 GN=HRG PE=1 SV=1	P04196	HRG_HUMAN	60 kDa
Histone deacetylase 6 OS=Homo sapiens OX=9606 GN=HDAC6 PE=1 SV=2	Q9UBN7	HDAC6_HUMAN	131 kDa
Histone H2A type 1-B/E OS=Homo sapiens OX=9606 GN=H2AC8 PE=1 SV=2	P04908	H2A1B_HUMAN (+14)	14 kDa
Histone H2B type 1-K OS=Homo sapiens OX=9606 GN=H2BC12 PE=1 SV=3	O60814	H2B1K_HUMAN (+13)	14 kDa
Histone H3.1 OS=Homo sapiens OX=9606 GN=H3C12 PE=1 SV=2	P68431	H31_HUMAN (+3)	15 kDa
Histone H4 OS=Homo sapiens OX=9606 GN=H4C16 PE=1 SV=2	P62805	H4_HUMAN	11 kDa
HLA class I histocompatibility antigen, A alpha chain OS=Homo sapiens OX=9606 GN=HLA-A PE=1 SV=2	P04439	HLAA_HUMAN	41 kDa
HLA class I histocompatibility antigen, B alpha chain OS=Homo sapiens OX=9606 GN=HLA-B PE=1 SV=3	P01889	HLAB_HUMAN	40 kDa
HLA class I histocompatibility antigen, B alpha chain OS=Homo sapiens OX=9606 GN=HLA-B PE=1 SV=3	P01889	HLAB_HUMAN	40 kDa
HLA class I histocompatibility antigen, C alpha chain OS=Homo sapiens OX=9606 GN=HLA-C PE=1 SV=3	P10321	HLAC_HUMAN	41 kDa
Hornerin OS=Homo sapiens OX=9606 GN=HRNR PE=1 SV=2	Q86YZ3	HORN_HUMAN	282 kDa
Huntingtin-interacting protein 1 OS=Homo sapiens OX=9606 GN=HIP1 PE=1 SV=5	O00291	HIP1_HUMAN	116 kDa
Hydroxymethylglutaryl-CoA synthase, cytoplasmic OS=Homo sapiens OX=9606 GN=HMGCS1 PE=1 SV=2	Q01581	HMCS1_HUMAN	57 kDa
Hypoxanthine-guanine phosphoribosyltransferase OS=Homo sapiens OX=9606 GN=HPRT1 PE=1 SV=2	P00492	HPRT_HUMAN	25 kDa
Hypoxia up-regulated protein 1 OS=Homo sapiens OX=9606 GN=HYOU1 PE=1 SV=1	Q9Y4L1	HYOU1_HUMAN	111 kDa
Immunity-related GTPase family Q protein OS=Homo sapiens OX=9606 GN=IRGQ PE=1 SV=1	Q8WZA9	IRGQ_HUMAN	63 kDa
Immunoglobulin heavy constant delta OS=Homo sapiens OX=9606 GN=IGHD PE=1 SV=3	P01880	IGHD_HUMAN	42 kDa
Immunoglobulin heavy constant mu OS=Homo sapiens OX=9606 GN=IGHM PE=1 SV=4	P01871	IGHM_HUMAN	49 kDa
Immunoglobulin heavy variable 1-2 OS=Homo sapiens OX=9606 GN=IGHV1-2 PE=1 SV=2	P23083	HV102_HUMAN	13 kDa
Immunoglobulin heavy variable 3-23 OS=Homo sapiens OX=9606 GN=IGHV3-23 PE=1 SV=2	P01764	HV323_HUMAN (+6)	13 kDa
Immunoglobulin heavy variable 3-7 OS=Homo sapiens OX=9606 GN=IGHV3-7 PE=1 SV=2	P01780	HV307_HUMAN	13 kDa
Immunoglobulin heavy variable 4-28 OS=Homo sapiens OX=9606 GN=IGHV4-28 PE=3 SV=1	A0A0C4DH34	HV428_HUMAN	13 kDa
Immunoglobulin heavy variable 4-61 OS=Homo sapiens OX=9606 GN=IGHV4-61 PE=1 SV=1	A0A0C4DH41	HV461_HUMAN (+6)	13 kDa
Immunoglobulin heavy variable 5-51 OS=Homo sapiens OX=9606 GN=IGHV5-51 PE=3 SV=1	A0A0C4DH38	HV551_HUMAN (+1)	13 kDa
Immunoglobulin heavy variable 6-1 OS=Homo sapiens OX=9606 GN=IGHV6-1 PE=3 SV=1	A0A0B4J1U7	HV601_HUMAN	13 kDa
Immunoglobulin J chain OS=Homo sapiens OX=9606 GN=JCHAIN PE=1 SV=4	P01591	IGJ_HUMAN	18 kDa
Immunoglobulin kappa constant OS=Homo sapiens OX=9606 GN=IGKC PE=1 SV=2	P01834	IGKC_HUMAN	12 kDa
Immunoglobulin kappa variable 1-6 OS=Homo sapiens OX=9606 GN=IGKV1-6 PE=3 SV=1	A0A0C4DH72	KV106_HUMAN	13 kDa
Immunoglobulin kappa variable 1-8 OS=Homo sapiens OX=9606 GN=IGKV1-8 PE=3 SV=1	A0A0C4DH67	KV108_HUMAN	13 kDa
Immunoglobulin kappa variable 1D-13 OS=Homo sapiens OX=9606 GN=IGKV1D-13 PE=3 SV=1	A0A0B4J2D9	KVD13_HUMAN (+2)	13 kDa
Immunoglobulin kappa variable 1D-33 OS=Homo sapiens OX=9606 GN=IGKV1D-33 PE=1 SV=2	P01593	KVD33_HUMAN (+1)	13 kDa
Immunoglobulin kappa variable 2-28 OS=Homo sapiens OX=9606 GN=IGKV2-28 PE=3 SV=1	A0A075B6P5	KV228_HUMAN (+3)	13 kDa
Immunoglobulin kappa variable 3-20 OS=Homo sapiens OX=9606 GN=IGKV3-20 PE=1 SV=2	P01619	KV320_HUMAN	13 kDa
Immunoglobulin kappa variable 3D-11 OS=Homo sapiens OX=9606 GN=IGKV3D-11 PE=3 SV=6	A0A0A0MRZ8	KVD11_HUMAN (+1)	13 kDa
Immunoglobulin kappa variable 4-1 OS=Homo sapiens OX=9606 GN=IGKV4-1 PE=1 SV=1	P06312	KV401_HUMAN	13 kDa
Immunoglobulin kappa variable 6-21 OS=Homo sapiens OX=9606 GN=IGKV6-21 PE=3 SV=1	A0A0C4DH24	KV621_HUMAN	12 kDa
Immunoglobulin lambda variable 1-47 OS=Homo sapiens OX=9606 GN=IGLV1-47 PE=1 SV=2	P01700	LV147_HUMAN	12 kDa
Immunoglobulin lambda variable 2-11 OS=Homo sapiens OX=9606 GN=IGLV2-11 PE=1 SV=2	P01706	LV211_HUMAN	13 kDa
Immunoglobulin lambda variable 3-19 OS=Homo sapiens OX=9606 GN=IGLV3-19 PE=1 SV=2	P01714	LV319_HUMAN	12 kDa
Immunoglobulin superfamily member 8 OS=Homo sapiens OX=9606 GN=IGSF8 PE=1 SV=1	Q969P0	IGSF8_HUMAN	65 kDa
Importin subunit alpha-1 OS=Homo sapiens OX=9606 GN=KPNA2 PE=1 SV=1	P52292	IMA1_HUMAN	58 kDa
Importin subunit alpha-3 OS=Homo sapiens OX=9606 GN=KPNA4 PE=1 SV=1	O00629	IMA3_HUMAN	58 kDa
Importin subunit alpha-7 OS=Homo sapiens OX=9606 GN=KPNA6 PE=1 SV=1	O60684	IMA7_HUMAN	60 kDa
Importin subunit beta-1 OS=Homo sapiens OX=9606 GN=KPNB1 PE=1 SV=2	Q14974	IMB1_HUMAN	97 kDa
Importin-5 OS=Homo sapiens OX=9606 GN=IPO5 PE=1 SV=4	O00410	IPO5_HUMAN	124 kDa
Importin-7 OS=Homo sapiens OX=9606 GN=IPO7 PE=1 SV=1	O95373	IPO7_HUMAN	120 kDa
Inactive dipeptidyl peptidase 10 OS=Homo sapiens OX=9606 GN=DPP10 PE=1 SV=2	Q8N608	DPP10_HUMAN	91 kDa
Inactive rhomboid protein 2 OS=Homo sapiens OX=9606 GN=RHBDF2 PE=1 SV=2	Q6PJF5	RHDF2_HUMAN	97 kDa
Inactive tyrosine-protein kinase 7 OS=Homo sapiens OX=9606 GN=PTK7 PE=1 SV=2	Q13308	PTK7_HUMAN	118 kDa
Influenza virus NS1A-binding protein OS=Homo sapiens OX=9606 GN=IVNS1ABP PE=1 SV=3	Q9Y6Y0	NS1BP_HUMAN	72 kDa
Inhibin alpha chain OS=Homo sapiens OX=9606 GN=INHA PE=1 SV=1	P05111	INHA_HUMAN	40 kDa
Inorganic pyrophosphatase OS=Homo sapiens OX=9606 GN=PPA1 PE=1 SV=2	Q15181	IPYR_HUMAN	33 kDa
Inosine-5'-monophosphate dehydrogenase 2 OS=Homo sapiens OX=9606 GN=IMPDH2 PE=1 SV=2	P12268	IMDH2_HUMAN	56 kDa
Insulin receptor OS=Homo sapiens OX=9606 GN=INSR PE=1 SV=4	P06213	INSR_HUMAN	156 kDa
Insulin-like growth factor 1 receptor OS=Homo sapiens OX=9606 GN=IGF1R PE=1 SV=1	P08069	IGF1R_HUMAN	155 kDa
Insulin-like growth factor-binding protein 5 OS=Homo sapiens OX=9606 GN=IGFBP5 PE=1 SV=1	P24593	IBP5_HUMAN	31 kDa
Insulin-like growth factor-binding protein complex acid labile subunit OS=Homo sapiens OX=9606 GN=IGFALS PE=1 SV=1	P35858	ALS_HUMAN	66 kDa
Integrin alpha-2 OS=Homo sapiens OX=9606 GN=ITGA2 PE=1 SV=2	P17301	ITA2_HUMAN	129 kDa
Integrin alpha-6 OS=Homo sapiens OX=9606 GN=ITGA6 PE=1 SV=5	P23229	ITA6_HUMAN	127 kDa
Integrin alpha-7 OS=Homo sapiens OX=9606 GN=ITGA7 PE=1 SV=3	Q13683	ITA7_HUMAN	129 kDa
Integrin alpha-9 OS=Homo sapiens OX=9606 GN=ITGA9 PE=1 SV=2	Q13797	ITA9_HUMAN	114 kDa
Integrin alpha-V OS=Homo sapiens OX=9606 GN=ITGAV PE=1 SV=2	P06756	ITAV_HUMAN	116 kDa
Integrin beta-1 OS=Homo sapiens OX=9606 GN=ITGB1 PE=1 SV=2	P05556	ITB1_HUMAN	88 kDa
Integrin-linked protein kinase OS=Homo sapiens OX=9606 GN=ILK PE=1 SV=2	Q13418	ILK_HUMAN	51 kDa
Inter-alpha-trypsin inhibitor heavy chain H1 OS=Homo sapiens OX=9606 GN=ITIH1 PE=1 SV=3	P19827	ITIH1_HUMAN	101 kDa
Inter-alpha-trypsin inhibitor heavy chain H2 OS=Homo sapiens OX=9606 GN=ITIH2 PE=1 SV=2	P19823	ITIH2_HUMAN	106 kDa
Inter-alpha-trypsin inhibitor heavy chain H3 OS=Homo sapiens OX=9606 GN=ITIH3 PE=1 SV=2	Q06033	ITIH3_HUMAN	100 kDa
Inter-alpha-trypsin inhibitor heavy chain H4 OS=Homo sapiens OX=9606 GN=ITIH4 PE=1 SV=4	Q14624	ITIH4_HUMAN	103 kDa
Interleukin-6 receptor subunit beta OS=Homo sapiens OX=9606 GN=IL6ST PE=1 SV=2	P40189	IL6RB_HUMAN	104 kDa
Isochorismatase domain-containing protein 1 OS=Homo sapiens OX=9606 GN=ISOC1 PE=1 SV=3	Q96CN7	ISOC1_HUMAN	32 kDa
Isocitrate dehydrogenase [NADP] cytoplasmic OS=Homo sapiens OX=9606 GN=IDH1 PE=1 SV=2	O75874	IDHC_HUMAN	47 kDa
Isoleucine--tRNA ligase, cytoplasmic OS=Homo sapiens OX=9606 GN=IARS1 PE=1 SV=2	P41252	SYIC_HUMAN	145 kDa
Isopentenyl-diphosphate Delta-isomerase 1 OS=Homo sapiens OX=9606 GN=IDI1 PE=1 SV=2	Q13907	IDI1_HUMAN	26 kDa
IST1 homolog OS=Homo sapiens OX=9606 GN=IST1 PE=1 SV=1	P53990	IST1_HUMAN	40 kDa
Junction plakoglobin OS=Homo sapiens OX=9606 GN=JUP PE=1 SV=3	P14923	PLAK_HUMAN	82 kDa
Junctional adhesion molecule A OS=Homo sapiens OX=9606 GN=F11R PE=1 SV=1	Q9Y624	JAM1_HUMAN	33 kDa
Kallikrein-10 OS=Homo sapiens OX=9606 GN=KLK10 PE=1 SV=3	O43240	KLK10_HUMAN	30 kDa
Keratin, type I cytoskeletal 13 OS=Homo sapiens OX=9606 GN=KRT13 PE=1 SV=4	P13646	K1C13_HUMAN	50 kDa
Keratin, type I cytoskeletal 9 OS=Homo sapiens OX=9606 GN=KRT9 PE=1 SV=3	P35527	K1C9_HUMAN	62 kDa
Keratin, type II cytoskeletal 4 OS=Homo sapiens OX=9606 GN=KRT4 PE=1 SV=5	P19013	K2C4_HUMAN	56 kDa
Keratin, type II cytoskeletal 78 OS=Homo sapiens OX=9606 GN=KRT78 PE=1 SV=2	Q8N1N4	K2C78_HUMAN	57 kDa
Keratin, type II cytoskeletal 80 OS=Homo sapiens OX=9606 GN=KRT80 PE=1 SV=2	Q6KB66	K2C80_HUMAN	51 kDa
Keratin, type II microfibrillar (Fragment) OS=Ovis aries OX=9940 PE=1 SV=1	P02539	K2M1_SHEEP	13 kDa
Keratinocyte proline-rich protein OS=Homo sapiens OX=9606 GN=KPRP PE=1 SV=1	Q5T749	KPRP_HUMAN	64 kDa
KIF-binding protein OS=Homo sapiens OX=9606 GN=KIFBP PE=1 SV=1	Q96EK5	KBP_HUMAN	72 kDa
Kinase D-interacting substrate of 220 kDa OS=Homo sapiens OX=9606 GN=KIDINS220 PE=1 SV=3	Q9ULH0	KDIS_HUMAN	197 kDa
Kinesin light chain 4 OS=Homo sapiens OX=9606 GN=KLC4 PE=1 SV=3	Q9NSK0	KLC4_HUMAN	69 kDa
Kinesin-1 heavy chain OS=Homo sapiens OX=9606 GN=KIF5B PE=1 SV=1	P33176	KINH_HUMAN	110 kDa
Kinesin-like protein KIF23 OS=Homo sapiens OX=9606 GN=KIF23 PE=1 SV=3	Q02241	KIF23_HUMAN	110 kDa
Kininogen-1 OS=Homo sapiens OX=9606 GN=KNG1 PE=1 SV=2	P01042	KNG1_HUMAN	72 kDa
Kynurenine--oxoglutarate transaminase 3 OS=Homo sapiens OX=9606 GN=KYAT3 PE=1 SV=1	Q6YP21	KAT3_HUMAN	51 kDa
Lactadherin OS=Homo sapiens OX=9606 GN=MFGE8 PE=1 SV=3	Q08431	MFGM_HUMAN	43 kDa
Laminin subunit alpha-1 OS=Homo sapiens OX=9606 GN=LAMA1 PE=1 SV=2	P25391	LAMA1_HUMAN	337 kDa
Laminin subunit alpha-3 OS=Homo sapiens OX=9606 GN=LAMA3 PE=1 SV=3	Q16787	LAMA3_HUMAN	367 kDa
Laminin subunit beta-2 OS=Homo sapiens OX=9606 GN=LAMB2 PE=1 SV=2	P55268	LAMB2_HUMAN	196 kDa
Laminin subunit gamma-1 OS=Homo sapiens OX=9606 GN=LAMC1 PE=1 SV=3	P11047	LAMC1_HUMAN	178 kDa
Lanosterol 14-alpha demethylase OS=Homo sapiens OX=9606 GN=CYP51A1 PE=1 SV=4	Q16850	CP51A_HUMAN	57 kDa
Lanosterol synthase OS=Homo sapiens OX=9606 GN=LSS PE=1 SV=1	P48449	LSS_HUMAN	83 kDa
Large neutral amino acids transporter small subunit 1 OS=Homo sapiens OX=9606 GN=SLC7A5 PE=1 SV=2	Q01650	LAT1_HUMAN	55 kDa
Large neutral amino acids transporter small subunit 2 OS=Homo sapiens OX=9606 GN=SLC7A8 PE=1 SV=1	Q9UHI5	LAT2_HUMAN	58 kDa
Lethal(2) giant larvae protein homolog 1 OS=Homo sapiens OX=9606 GN=LLGL1 PE=1 SV=3	Q15334	L2GL1_HUMAN	115 kDa
Leucine carboxyl methyltransferase 1 OS=Homo sapiens OX=9606 GN=LCMT1 PE=1 SV=2	Q9UIC8	LCMT1_HUMAN	38 kDa
Leucine-rich alpha-2-glycoprotein OS=Homo sapiens OX=9606 GN=LRG1 PE=1 SV=2	P02750	A2GL_HUMAN	38 kDa
Leucine-rich repeat and calponin homology domain-containing protein 2 OS=Homo sapiens OX=9606 GN=LRCH2 PE=1 SV=2	Q5VUJ6	LRCH2_HUMAN	85 kDa
Leucine-rich repeat-containing protein 47 OS=Homo sapiens OX=9606 GN=LRRC47 PE=1 SV=1	Q8N1G4	LRC47_HUMAN	63 kDa
Leucine--tRNA ligase, cytoplasmic OS=Homo sapiens OX=9606 GN=LARS1 PE=1 SV=2	Q9P2J5	SYLC_HUMAN	134 kDa
Leukocyte elastase inhibitor OS=Homo sapiens OX=9606 GN=SERPINB1 PE=1 SV=1	P30740	ILEU_HUMAN	43 kDa
LHFPL tetraspan subfamily member 2 protein OS=Homo sapiens OX=9606 GN=LHFPL2 PE=1 SV=2	Q6ZUX7	LHPL2_HUMAN	24 kDa
Lipocalin-1 OS=Homo sapiens OX=9606 GN=LCN1 PE=1 SV=1	P31025	LCN1_HUMAN (+1)	19 kDa
Lipolysis-stimulated lipoprotein receptor OS=Homo sapiens OX=9606 GN=LSR PE=1 SV=4	Q86X29	LSR_HUMAN	71 kDa
Lipoma-preferred partner OS=Homo sapiens OX=9606 GN=LPP PE=1 SV=1	Q93052	LPP_HUMAN	66 kDa
Lipopolysaccharide-binding protein OS=Homo sapiens OX=9606 GN=LBP PE=1 SV=3	P18428	LBP_HUMAN	53 kDa
Lipoprotein lipase OS=Homo sapiens OX=9606 GN=LPL PE=1 SV=1	P06858	LIPL_HUMAN	53 kDa
Liprin-alpha-1 OS=Homo sapiens OX=9606 GN=PPFIA1 PE=1 SV=1	Q13136	LIPA1_HUMAN	136 kDa
L-lactate dehydrogenase A chain OS=Homo sapiens OX=9606 GN=LDHA PE=1 SV=2	P00338	LDHA_HUMAN	37 kDa
L-lactate dehydrogenase B chain OS=Homo sapiens OX=9606 GN=LDHB PE=1 SV=2	P07195	LDHB_HUMAN	37 kDa
Long-chain-fatty-acid--CoA ligase 4 OS=Homo sapiens OX=9606 GN=ACSL4 PE=1 SV=2	O60488	ACSL4_HUMAN	79 kDa
Low-density lipoprotein receptor OS=Homo sapiens OX=9606 GN=LDLR PE=1 SV=1	P01130	LDLR_HUMAN	95 kDa
Low-density lipoprotein receptor-related protein 8 OS=Homo sapiens OX=9606 GN=LRP8 PE=1 SV=4	Q14114	LRP8_HUMAN	106 kDa
Lutropin-choriogonadotropic hormone receptor OS=Homo sapiens OX=9606 GN=LHCGR PE=1 SV=4	P22888	LSHR_HUMAN	79 kDa
Lymphocyte function-associated antigen 3 OS=Homo sapiens OX=9606 GN=CD58 PE=1 SV=1	P19256	LFA3_HUMAN	28 kDa
Lysine--tRNA ligase OS=Homo sapiens OX=9606 GN=KARS1 PE=1 SV=3	Q15046	SYK_HUMAN	68 kDa
Lysosome membrane protein 2 OS=Homo sapiens OX=9606 GN=SCARB2 PE=1 SV=2	Q14108	SCRB2_HUMAN	54 kDa
Lysosome-associated membrane glycoprotein 1 OS=Homo sapiens OX=9606 GN=LAMP1 PE=1 SV=3	P11279	LAMP1_HUMAN	45 kDa
Lysosome-associated membrane glycoprotein 2 OS=Homo sapiens OX=9606 GN=LAMP2 PE=1 SV=2	P13473	LAMP2_HUMAN	45 kDa
Macrophage migration inhibitory factor OS=Homo sapiens OX=9606 GN=MIF PE=1 SV=4	P14174	MIF_HUMAN	12 kDa
Macrophage-capping protein OS=Homo sapiens OX=9606 GN=CAPG PE=1 SV=2	P40121	CAPG_HUMAN	38 kDa
Major vault protein OS=Homo sapiens OX=9606 GN=MVP PE=1 SV=4	Q14764	MVP_HUMAN	99 kDa
Malate dehydrogenase, cytoplasmic OS=Homo sapiens OX=9606 GN=MDH1 PE=1 SV=4	P40925	MDHC_HUMAN	36 kDa
Malectin OS=Homo sapiens OX=9606 GN=MLEC PE=1 SV=1	Q14165	MLEC_HUMAN	32 kDa
Mannan-binding lectin serine protease 1 OS=Homo sapiens OX=9606 GN=MASP1 PE=1 SV=3	P48740	MASP1_HUMAN	79 kDa
Mannan-binding lectin serine protease 2 OS=Homo sapiens OX=9606 GN=MASP2 PE=1 SV=4	O00187	MASP2_HUMAN	76 kDa
Mannose-1-phosphate guanyltransferase alpha OS=Homo sapiens OX=9606 GN=GMPPA PE=1 SV=1	Q96IJ6	GMPPA_HUMAN	46 kDa
Mannose-1-phosphate guanyltransferase beta OS=Homo sapiens OX=9606 GN=GMPPB PE=1 SV=2	Q9Y5P6	GMPPB_HUMAN	40 kDa
MAP/microtubule affinity-regulating kinase 3 OS=Homo sapiens OX=9606 GN=MARK3 PE=1 SV=5	P27448	MARK3_HUMAN	84 kDa
MARCKS-related protein OS=Homo sapiens OX=9606 GN=MARCKSL1 PE=1 SV=2	P49006	MRP_HUMAN	20 kDa
Matrix Gla protein OS=Homo sapiens OX=9606 GN=MGP PE=1 SV=2	P08493	MGP_HUMAN	12 kDa
Matrix metalloproteinase-14 OS=Homo sapiens OX=9606 GN=MMP14 PE=1 SV=3	P50281	MMP14_HUMAN	66 kDa
Melanoma-associated antigen D2 OS=Homo sapiens OX=9606 GN=MAGED2 PE=1 SV=2	Q9UNF1	MAGD2_HUMAN	65 kDa
Membrane cofactor protein OS=Homo sapiens OX=9606 GN=CD46 PE=1 SV=3	P15529	MCP_HUMAN	44 kDa
Membrane primary amine oxidase OS=Homo sapiens OX=9606 GN=AOC3 PE=1 SV=3	Q16853	AOC3_HUMAN	85 kDa
Membrane-associated progesterone receptor component 1 OS=Homo sapiens OX=9606 GN=PGRMC1 PE=1 SV=3	O00264	PGRC1_HUMAN	22 kDa
Membrane-associated progesterone receptor component 2 OS=Homo sapiens OX=9606 GN=PGRMC2 PE=1 SV=1	O15173	PGRC2_HUMAN	24 kDa
Metal cation symporter ZIP14 OS=Homo sapiens OX=9606 GN=SLC39A14 PE=1 SV=3	Q15043	S39AE_HUMAN	54 kDa
Metal transporter CNNM3 OS=Homo sapiens OX=9606 GN=CNNM3 PE=1 SV=1	Q8NE01	CNNM3_HUMAN	76 kDa
Metalloreductase STEAP1 OS=Homo sapiens OX=9606 GN=STEAP1 PE=1 SV=1	Q9UHE8	STEA1_HUMAN	40 kDa
Methionine adenosyltransferase 2 subunit beta OS=Homo sapiens OX=9606 GN=MAT2B PE=1 SV=1	Q9NZL9	MAT2B_HUMAN	38 kDa
Methionine--tRNA ligase, cytoplasmic OS=Homo sapiens OX=9606 GN=MARS1 PE=1 SV=2	P56192	SYMC_HUMAN	101 kDa
Methylsterol monooxygenase 1 OS=Homo sapiens OX=9606 GN=MSMO1 PE=1 SV=1	Q15800	MSMO1_HUMAN	35 kDa
Mevalonate kinase OS=Homo sapiens OX=9606 GN=MVK PE=1 SV=1	Q03426	KIME_HUMAN	42 kDa
MICOS complex subunit MIC60 OS=Homo sapiens OX=9606 GN=IMMT PE=1 SV=1	Q16891	MIC60_HUMAN	84 kDa
Microtubule-actin cross-linking factor 1, isoforms 1/2/3/4/5 OS=Homo sapiens OX=9606 GN=MACF1 PE=1 SV=4	Q9UPN3	MACF1_HUMAN	838 kDa
Midkine OS=Homo sapiens OX=9606 GN=MDK PE=1 SV=1	P21741	MK_HUMAN	16 kDa
Mitochondrial 2-oxoglutarate/malate carrier protein OS=Homo sapiens OX=9606 GN=SLC25A11 PE=1 SV=3	Q02978	M2OM_HUMAN	34 kDa
Mitogen-activated protein kinase 1 OS=Homo sapiens OX=9606 GN=MAPK1 PE=1 SV=3	P28482	MK01_HUMAN	41 kDa
Mitogen-activated protein kinase 3 OS=Homo sapiens OX=9606 GN=MAPK3 PE=1 SV=4	P27361	MK03_HUMAN	43 kDa
MOB kinase activator 1B OS=Homo sapiens OX=9606 GN=MOB1B PE=1 SV=3	Q7L9L4	MOB1B_HUMAN (+1)	25 kDa
Moesin OS=Homo sapiens OX=9606 GN=MSN PE=1 SV=3	P26038	MOES_HUMAN	68 kDa
Monocarboxylate transporter 1 OS=Homo sapiens OX=9606 GN=SLC16A1 PE=1 SV=3	P53985	MOT1_HUMAN	54 kDa
Monocarboxylate transporter 4 OS=Homo sapiens OX=9606 GN=SLC16A3 PE=1 SV=1	O15427	MOT4_HUMAN	49 kDa
Mothers against decapentaplegic homolog 9 OS=Homo sapiens OX=9606 GN=SMAD9 PE=1 SV=1	O15198	SMAD9_HUMAN (+1)	52 kDa
MTOR-associated protein MEAK7 OS=Homo sapiens OX=9606 GN=MEAK7 PE=1 SV=2	Q6P9B6	MEAK7_HUMAN	51 kDa
Mucin-19 OS=Homo sapiens OX=9606 GN=MUC19 PE=1 SV=3	Q7Z5P9	MUC19_HUMAN	805 kDa
Multidrug and toxin extrusion protein 1 OS=Homo sapiens OX=9606 GN=SLC47A1 PE=1 SV=1	Q96FL8	S47A1_HUMAN	62 kDa
Multidrug resistance-associated protein 1 OS=Homo sapiens OX=9606 GN=ABCC1 PE=1 SV=3	P33527	MRP1_HUMAN	172 kDa
Multivesicular body subunit 12A OS=Homo sapiens OX=9606 GN=MVB12A PE=1 SV=1	Q96EY5	MB12A_HUMAN	29 kDa
Myelin protein zero-like protein 1 OS=Homo sapiens OX=9606 GN=MPZL1 PE=1 SV=1	O95297	MPZL1_HUMAN	29 kDa
Myeloid-derived growth factor OS=Homo sapiens OX=9606 GN=MYDGF PE=1 SV=1	Q969H8	MYDGF_HUMAN	19 kDa
Myosin light chain 1/3, skeletal muscle isoform OS=Homo sapiens OX=9606 GN=MYL1 PE=1 SV=3	P05976	MYL1_HUMAN (+1)	21 kDa
Myosin light polypeptide 6 OS=Homo sapiens OX=9606 GN=MYL6 PE=1 SV=2	P60660	MYL6_HUMAN	17 kDa
Myosin regulatory light chain 12B OS=Homo sapiens OX=9606 GN=MYL12B PE=1 SV=2	O14950	ML12B_HUMAN (+1)	20 kDa
Myosin-10 OS=Homo sapiens OX=9606 GN=MYH10 PE=1 SV=3	P35580	MYH10_HUMAN	229 kDa
Myosin-9 OS=Homo sapiens OX=9606 GN=MYH9 PE=1 SV=4	P35579	MYH9_HUMAN	227 kDa
Myotrophin OS=Homo sapiens OX=9606 GN=MTPN PE=1 SV=2	P58546	MTPN_HUMAN	13 kDa
Myristoylated alanine-rich C-kinase substrate OS=Homo sapiens OX=9606 GN=MARCKS PE=1 SV=4	P29966	MARCS_HUMAN	32 kDa
N(G),N(G)-dimethylarginine dimethylaminohydrolase 1 OS=Homo sapiens OX=9606 GN=DDAH1 PE=1 SV=3	O94760	DDAH1_HUMAN	31 kDa
N(G),N(G)-dimethylarginine dimethylaminohydrolase 2 OS=Homo sapiens OX=9606 GN=DDAH2 PE=1 SV=1	O95865	DDAH2_HUMAN	30 kDa
Na(+)/H(+) exchange regulatory cofactor NHE-RF1 OS=Homo sapiens OX=9606 GN=SLC9A3R1 PE=1 SV=4	O14745	NHRF1_HUMAN	39 kDa
NADH dehydrogenase [ubiquinone] iron-sulfur protein 3, mitochondrial OS=Homo sapiens OX=9606 GN=NDUFS3 PE=1 SV=1	O75489	NDUS3_HUMAN	30 kDa
NADH-cytochrome b5 reductase 3 OS=Homo sapiens OX=9606 GN=CYB5R3 PE=1 SV=3	P00387	NB5R3_HUMAN	34 kDa
NADH-ubiquinone oxidoreductase 75 kDa subunit, mitochondrial OS=Homo sapiens OX=9606 GN=NDUFS1 PE=1 SV=3	P28331	NDUS1_HUMAN	79 kDa
NADPH:adrenodoxin oxidoreductase, mitochondrial OS=Homo sapiens OX=9606 GN=FDXR PE=1 SV=3	P22570	ADRO_HUMAN	54 kDa
NADPH--cytochrome P450 reductase OS=Homo sapiens OX=9606 GN=POR PE=1 SV=2	P16435	NCPR_HUMAN	77 kDa
Nascent polypeptide-associated complex subunit alpha, muscle-specific form OS=Homo sapiens OX=9606 GN=NACA PE=1 SV=1	E9PAV3	NACAM_HUMAN (+1)	205 kDa
Nck-associated protein 1 OS=Homo sapiens OX=9606 GN=NCKAP1 PE=1 SV=1	Q9Y2A7	NCKP1_HUMAN	129 kDa
Nectin-2 OS=Homo sapiens OX=9606 GN=NECTIN2 PE=1 SV=1	Q92692	NECT2_HUMAN	58 kDa
NEDD8-conjugating enzyme Ubc12 OS=Homo sapiens OX=9606 GN=UBE2M PE=1 SV=1	P61081	UBC12_HUMAN	21 kDa
Neurabin-1 OS=Homo sapiens OX=9606 GN=PPP1R9A PE=1 SV=2	Q9ULJ8	NEB1_HUMAN	123 kDa
Neurogenic locus notch homolog protein 2 OS=Homo sapiens OX=9606 GN=NOTCH2 PE=1 SV=3	Q04721	NOTC2_HUMAN	265 kDa
Neuropilin-1 OS=Homo sapiens OX=9606 GN=NRP1 PE=1 SV=3	O14786	NRP1_HUMAN	103 kDa
Neuroplastin OS=Homo sapiens OX=9606 GN=NPTN PE=1 SV=2	Q9Y639	NPTN_HUMAN	44 kDa
Neutral alpha-glucosidase AB OS=Homo sapiens OX=9606 GN=GANAB PE=1 SV=3	Q14697	GANAB_HUMAN	107 kDa
Neutral amino acid transporter A OS=Homo sapiens OX=9606 GN=SLC1A4 PE=1 SV=1	P43007	SATT_HUMAN	56 kDa
Neutral amino acid transporter B(0) OS=Homo sapiens OX=9606 GN=SLC1A5 PE=1 SV=2	Q15758	AAAT_HUMAN	57 kDa
Neutrophil gelatinase-associated lipocalin OS=Homo sapiens OX=9606 GN=LCN2 PE=1 SV=2	P80188	NGAL_HUMAN	23 kDa
Nicastrin OS=Homo sapiens OX=9606 GN=NCSTN PE=1 SV=2	Q92542	NICA_HUMAN	78 kDa
Nicotinamide phosphoribosyltransferase OS=Homo sapiens OX=9606 GN=NAMPT PE=1 SV=1	P43490	NAMPT_HUMAN	56 kDa
Nidogen-1 OS=Homo sapiens OX=9606 GN=NID1 PE=1 SV=3	P14543	NID1_HUMAN	136 kDa
Nidogen-2 OS=Homo sapiens OX=9606 GN=NID2 PE=1 SV=3	Q14112	NID2_HUMAN	151 kDa
Nodal modulator 3 OS=Homo sapiens OX=9606 GN=NOMO3 PE=1 SV=2	P69849	NOMO3_HUMAN (+2)	134 kDa
Non-histone chromosomal protein HMG-17 OS=Homo sapiens OX=9606 GN=HMGN2 PE=1 SV=3	P05204	HMGN2_HUMAN	9 kDa
NPC intracellular cholesterol transporter 1 OS=Homo sapiens OX=9606 GN=NPC1 PE=1 SV=2	O15118	NPC1_HUMAN	142 kDa
Nuclear migration protein nudC OS=Homo sapiens OX=9606 GN=NUDC PE=1 SV=1	Q9Y266	NUDC_HUMAN	38 kDa
Nucleolin OS=Homo sapiens OX=9606 GN=NCL PE=1 SV=3	P19338	NUCL_HUMAN	77 kDa
Nucleophosmin OS=Homo sapiens OX=9606 GN=NPM1 PE=1 SV=2	P06748	NPM_HUMAN	33 kDa
Nucleoside diphosphate kinase B OS=Homo sapiens OX=9606 GN=NME2 PE=1 SV=1	P22392	NDKB_HUMAN	17 kDa
Nucleosome assembly protein 1-like 1 OS=Homo sapiens OX=9606 GN=NAP1L1 PE=1 SV=1	P55209	NP1L1_HUMAN	45 kDa
Nucleosome assembly protein 1-like 4 OS=Homo sapiens OX=9606 GN=NAP1L4 PE=1 SV=1	Q99733	NP1L4_HUMAN	43 kDa
Obg-like ATPase 1 OS=Homo sapiens OX=9606 GN=OLA1 PE=1 SV=2	Q9NTK5	OLA1_HUMAN	45 kDa
Obscurin-like protein 1 OS=Homo sapiens OX=9606 GN=OBSL1 PE=1 SV=4	O75147	OBSL1_HUMAN	207 kDa
Olfactomedin-4 OS=Homo sapiens OX=9606 GN=OLFM4 PE=1 SV=1	Q6UX06	OLFM4_HUMAN	57 kDa
OTU domain-containing protein 7B OS=Homo sapiens OX=9606 GN=OTUD7B PE=1 SV=1	Q6GQQ9	OTU7B_HUMAN	93 kDa
Parkinson disease protein 7 OS=Homo sapiens OX=9606 GN=PARK7 PE=1 SV=2	Q99497	PARK7_HUMAN	20 kDa
PDZ domain-containing protein GIPC1 OS=Homo sapiens OX=9606 GN=GIPC1 PE=1 SV=2	O14908	GIPC1_HUMAN	36 kDa
Peptidyl-glycine alpha-amidating monooxygenase OS=Homo sapiens OX=9606 GN=PAM PE=1 SV=2	P19021	AMD_HUMAN	108 kDa
Peptidyl-prolyl cis-trans isomerase A OS=Homo sapiens OX=9606 GN=PPIA PE=1 SV=2	P62937	PPIA_HUMAN	18 kDa
Peptidyl-prolyl cis-trans isomerase B OS=Homo sapiens OX=9606 GN=PPIB PE=1 SV=2	P23284	PPIB_HUMAN	24 kDa
Peptidyl-prolyl cis-trans isomerase FKBP1A OS=Homo sapiens OX=9606 GN=FKBP1A PE=1 SV=2	P62942	FKB1A_HUMAN	12 kDa
Peptidyl-prolyl cis-trans isomerase FKBP4 OS=Homo sapiens OX=9606 GN=FKBP4 PE=1 SV=3	Q02790	FKBP4_HUMAN	52 kDa
Perilipin-3 OS=Homo sapiens OX=9606 GN=PLIN3 PE=1 SV=3	O60664	PLIN3_HUMAN	47 kDa
Peripheral plasma membrane protein CASK OS=Homo sapiens OX=9606 GN=CASK PE=1 SV=3	O14936	CSKP_HUMAN	105 kDa
Periplakin OS=Homo sapiens OX=9606 GN=PPL PE=1 SV=4	O60437	PEPL_HUMAN	205 kDa
Peroxidasin homolog OS=Homo sapiens OX=9606 GN=PXDN PE=1 SV=2	Q92626	PXDN_HUMAN	165 kDa
Peroxiredoxin-2 OS=Homo sapiens OX=9606 GN=PRDX2 PE=1 SV=5	P32119	PRDX2_HUMAN	22 kDa
Peroxiredoxin-5, mitochondrial OS=Homo sapiens OX=9606 GN=PRDX5 PE=1 SV=4	P30044	PRDX5_HUMAN	22 kDa
Peroxiredoxin-6 OS=Homo sapiens OX=9606 GN=PRDX6 PE=1 SV=3	P30041	PRDX6_HUMAN	25 kDa
Peroxisomal multifunctional enzyme type 2 OS=Homo sapiens OX=9606 GN=HSD17B4 PE=1 SV=3	P51659	DHB4_HUMAN	80 kDa
PH and SEC7 domain-containing protein 3 OS=Homo sapiens OX=9606 GN=PSD3 PE=1 SV=2	Q9NYI0	PSD3_HUMAN	116 kDa
Phosphate carrier protein, mitochondrial OS=Homo sapiens OX=9606 GN=SLC25A3 PE=1 SV=2	Q00325	MPCP_HUMAN	40 kDa
Phosphate-regulating neutral endopeptidase PHEX OS=Homo sapiens OX=9606 GN=PHEX PE=1 SV=1	P78562	PHEX_HUMAN	86 kDa
Phosphatidylethanolamine-binding protein 1 OS=Homo sapiens OX=9606 GN=PEBP1 PE=1 SV=3	P30086	PEBP1_HUMAN	21 kDa
Phosphatidylinositol 4-kinase alpha OS=Homo sapiens OX=9606 GN=PI4KA PE=1 SV=4	P42356	PI4KA_HUMAN	237 kDa
Phosphatidylinositol 5-phosphate 4-kinase type-2 alpha OS=Homo sapiens OX=9606 GN=PIP4K2A PE=1 SV=2	P48426	PI42A_HUMAN	46 kDa
Phosphatidylinositol 5-phosphate 4-kinase type-2 beta OS=Homo sapiens OX=9606 GN=PIP4K2B PE=1 SV=1	P78356	PI42B_HUMAN	47 kDa
Phosphatidylinositol transfer protein beta isoform OS=Homo sapiens OX=9606 GN=PITPNB PE=1 SV=2	P48739	PIPNB_HUMAN	32 kDa
Phosphatidylinositol-glycan-specific phospholipase D OS=Homo sapiens OX=9606 GN=GPLD1 PE=1 SV=3	P80108	PHLD_HUMAN	92 kDa
Phosphoacetylglucosamine mutase OS=Homo sapiens OX=9606 GN=PGM3 PE=1 SV=1	O95394	AGM1_HUMAN	60 kDa
Phosphoglucomutase-1 OS=Homo sapiens OX=9606 GN=PGM1 PE=1 SV=3	P36871	PGM1_HUMAN	61 kDa
Phosphoglycerate kinase 1 OS=Homo sapiens OX=9606 GN=PGK1 PE=1 SV=3	P00558	PGK1_HUMAN	45 kDa
Phosphoglycerate mutase 1 OS=Homo sapiens OX=9606 GN=PGAM1 PE=1 SV=2	P18669	PGAM1_HUMAN	29 kDa
Phospholipid-transporting ATPase IG OS=Homo sapiens OX=9606 GN=ATP11C PE=1 SV=3	Q8NB49	AT11C_HUMAN	129 kDa
Phospholipid-transporting ATPase IH OS=Homo sapiens OX=9606 GN=ATP11A PE=1 SV=3	P98196	AT11A_HUMAN	130 kDa
Phosphomevalonate kinase OS=Homo sapiens OX=9606 GN=PMVK PE=1 SV=3	Q15126	PMVK_HUMAN	22 kDa
Phosphoribosylformylglycinamidine synthase OS=Homo sapiens OX=9606 GN=PFAS PE=1 SV=4	O15067	PUR4_HUMAN	145 kDa
Pigment epithelium-derived factor OS=Homo sapiens OX=9606 GN=SERPINF1 PE=1 SV=4	P36955	PEDF_HUMAN	46 kDa
Plakophilin-1 OS=Homo sapiens OX=9606 GN=PKP1 PE=1 SV=2	Q13835	PKP1_HUMAN	83 kDa
Plasma kallikrein OS=Homo sapiens OX=9606 GN=KLKB1 PE=1 SV=1	P03952	KLKB1_HUMAN	71 kDa
Plasma membrane calcium-transporting ATPase 4 OS=Homo sapiens OX=9606 GN=ATP2B4 PE=1 SV=2	P23634	AT2B4_HUMAN	138 kDa
Plasma protease C1 inhibitor OS=Homo sapiens OX=9606 GN=SERPING1 PE=1 SV=2	P05155	IC1_HUMAN	55 kDa
Plasminogen activator inhibitor 1 RNA-binding protein OS=Homo sapiens OX=9606 GN=SERBP1 PE=1 SV=2	Q8NC51	PAIRB_HUMAN	45 kDa
Plasminogen OS=Homo sapiens OX=9606 GN=PLG PE=1 SV=2	P00747	PLMN_HUMAN	91 kDa
Plastin-1 OS=Homo sapiens OX=9606 GN=PLS1 PE=1 SV=2	Q14651	PLSI_HUMAN	70 kDa
Plastin-3 OS=Homo sapiens OX=9606 GN=PLS3 PE=1 SV=4	P13797	PLST_HUMAN	71 kDa
Platelet-activating factor acetylhydrolase IB subunit alpha1 OS=Homo sapiens OX=9606 GN=PAFAH1B3 PE=1 SV=1	Q15102	PA1B3_HUMAN	26 kDa
Platelet-activating factor acetylhydrolase IB subunit alpha2 OS=Homo sapiens OX=9606 GN=PAFAH1B2 PE=1 SV=1	P68402	PA1B2_HUMAN	26 kDa
Platelet-activating factor acetylhydrolase IB subunit beta OS=Homo sapiens OX=9606 GN=PAFAH1B1 PE=1 SV=2	P43034	LIS1_HUMAN	47 kDa
Plectin OS=Homo sapiens OX=9606 GN=PLEC PE=1 SV=3	Q15149	PLEC_HUMAN	532 kDa
Plexin domain-containing protein 2 OS=Homo sapiens OX=9606 GN=PLXDC2 PE=1 SV=1	Q6UX71	PXDC2_HUMAN	60 kDa
Plexin-A1 OS=Homo sapiens OX=9606 GN=PLXNA1 PE=1 SV=3	Q9UIW2	PLXA1_HUMAN	211 kDa
Plexin-B2 OS=Homo sapiens OX=9606 GN=PLXNB2 PE=1 SV=3	O15031	PLXB2_HUMAN	205 kDa
Poly(rC)-binding protein 1 OS=Homo sapiens OX=9606 GN=PCBP1 PE=1 SV=2	Q15365	PCBP1_HUMAN	37 kDa
Poly(rC)-binding protein 2 OS=Homo sapiens OX=9606 GN=PCBP2 PE=1 SV=1	Q15366	PCBP2_HUMAN	39 kDa
Polyadenylate-binding protein 1 OS=Homo sapiens OX=9606 GN=PABPC1 PE=1 SV=2	P11940	PABP1_HUMAN	71 kDa
Polyubiquitin-B OS=Homo sapiens OX=9606 GN=UBB PE=1 SV=1	P0CG47	UBB_HUMAN (+3)	26 kDa
Polyunsaturated fatty acid lipoxygenase ALOX12 OS=Homo sapiens OX=9606 GN=ALOX12 PE=1 SV=4	P18054	LOX12_HUMAN	76 kDa
PRAME family member 4 OS=Homo sapiens OX=9606 GN=PRAMEF4 PE=2 SV=5	O60810	PRAM4_HUMAN	55 kDa
Prefoldin subunit 2 OS=Homo sapiens OX=9606 GN=PFDN2 PE=1 SV=1	Q9UHV9	PFD2_HUMAN	17 kDa
Pre-mRNA-processing-splicing factor 8 OS=Homo sapiens OX=9606 GN=PRPF8 PE=1 SV=2	Q6P2Q9	PRP8_HUMAN	274 kDa
Presenilin-1 OS=Homo sapiens OX=9606 GN=PSEN1 PE=1 SV=1	P49768	PSN1_HUMAN	53 kDa
Probable non-functional immunoglobulin kappa variable 2D-24 OS=Homo sapiens OX=9606 GN=IGKV2D-24 PE=1 SV=1	A0A075B6R9	KVD24_HUMAN (+1)	13 kDa
Probable non-functional immunoglobulin kappa variable 3-7 OS=Homo sapiens OX=9606 GN=IGKV3-7 PE=1 SV=1	A0A075B6H7	KV37_HUMAN	13 kDa
Probable ubiquitin carboxyl-terminal hydrolase FAF-X OS=Homo sapiens OX=9606 GN=USP9X PE=1 SV=4	Q93008	USP9X_HUMAN	290 kDa
Profilin-1 OS=Homo sapiens OX=9606 GN=PFN1 PE=1 SV=2	P07737	PROF1_HUMAN	15 kDa
Profilin-2 OS=Homo sapiens OX=9606 GN=PFN2 PE=1 SV=3	P35080	PROF2_HUMAN	15 kDa
Programmed cell death 6-interacting protein OS=Homo sapiens OX=9606 GN=PDCD6IP PE=1 SV=1	Q8WUM4	PDC6I_HUMAN	96 kDa
Programmed cell death protein 10 OS=Homo sapiens OX=9606 GN=PDCD10 PE=1 SV=1	Q9BUL8	PDC10_HUMAN	25 kDa
Proliferating cell nuclear antigen OS=Homo sapiens OX=9606 GN=PCNA PE=1 SV=1	P12004	PCNA_HUMAN	29 kDa
Proliferation-associated protein 2G4 OS=Homo sapiens OX=9606 GN=PA2G4 PE=1 SV=3	Q9UQ80	PA2G4_HUMAN	44 kDa
Proline-rich transmembrane protein 1 OS=Homo sapiens OX=9606 GN=PRRT1 PE=1 SV=2	Q99946	PRRT1_HUMAN	31 kDa
Properdin OS=Homo sapiens OX=9606 GN=CFP PE=1 SV=2	P27918	PROP_HUMAN	51 kDa
Prostaglandin E synthase 3 OS=Homo sapiens OX=9606 GN=PTGES3 PE=1 SV=1	Q15185	TEBP_HUMAN	19 kDa
Prostaglandin F2 receptor negative regulator OS=Homo sapiens OX=9606 GN=PTGFRN PE=1 SV=2	Q9P2B2	FPRP_HUMAN	99 kDa
Prostatic acid phosphatase OS=Homo sapiens OX=9606 GN=ACP3 PE=1 SV=3	P15309	PPAP_HUMAN	45 kDa
Proteasomal ubiquitin receptor ADRM1 OS=Homo sapiens OX=9606 GN=ADRM1 PE=1 SV=2	Q16186	ADRM1_HUMAN	42 kDa
Proteasome activator complex subunit 1 OS=Homo sapiens OX=9606 GN=PSME1 PE=1 SV=1	Q06323	PSME1_HUMAN	29 kDa
Proteasome activator complex subunit 2 OS=Homo sapiens OX=9606 GN=PSME2 PE=1 SV=4	Q9UL46	PSME2_HUMAN	27 kDa
Proteasome adapter and scaffold protein ECM29 OS=Homo sapiens OX=9606 GN=ECPAS PE=1 SV=2	Q5VYK3	ECM29_HUMAN	204 kDa
Proteasome subunit alpha type-1 OS=Homo sapiens OX=9606 GN=PSMA1 PE=1 SV=1	P25786	PSA1_HUMAN	30 kDa
Proteasome subunit alpha type-2 OS=Homo sapiens OX=9606 GN=PSMA2 PE=1 SV=2	P25787	PSA2_HUMAN	26 kDa
Proteasome subunit alpha type-3 OS=Homo sapiens OX=9606 GN=PSMA3 PE=1 SV=2	P25788	PSA3_HUMAN	28 kDa
Proteasome subunit alpha type-5 OS=Homo sapiens OX=9606 GN=PSMA5 PE=1 SV=3	P28066	PSA5_HUMAN	26 kDa
Proteasome subunit alpha type-6 OS=Homo sapiens OX=9606 GN=PSMA6 PE=1 SV=1	P60900	PSA6_HUMAN	27 kDa
Proteasome subunit alpha type-7 OS=Homo sapiens OX=9606 GN=PSMA7 PE=1 SV=1	O14818	PSA7_HUMAN (+1)	28 kDa
Proteasome subunit beta type-1 OS=Homo sapiens OX=9606 GN=PSMB1 PE=1 SV=2	P20618	PSB1_HUMAN	26 kDa
Proteasome subunit beta type-4 OS=Homo sapiens OX=9606 GN=PSMB4 PE=1 SV=4	P28070	PSB4_HUMAN	29 kDa
Proteasome subunit beta type-5 OS=Homo sapiens OX=9606 GN=PSMB5 PE=1 SV=3	P28074	PSB5_HUMAN	28 kDa
Proteasome subunit beta type-6 OS=Homo sapiens OX=9606 GN=PSMB6 PE=1 SV=4	P28072	PSB6_HUMAN	25 kDa
Proteasome subunit beta type-8 OS=Homo sapiens OX=9606 GN=PSMB8 PE=1 SV=3	P28062	PSB8_HUMAN	30 kDa
Proteasome subunit beta type-9 OS=Homo sapiens OX=9606 GN=PSMB9 PE=1 SV=2	P28065	PSB9_HUMAN	23 kDa
Protein AMBP OS=Homo sapiens OX=9606 GN=AMBP PE=1 SV=1	P02760	AMBP_HUMAN	39 kDa
Protein arginine N-methyltransferase 5 OS=Homo sapiens OX=9606 GN=PRMT5 PE=1 SV=4	O14744	ANM5_HUMAN	73 kDa
Protein canopy homolog 2 OS=Homo sapiens OX=9606 GN=CNPY2 PE=1 SV=1	Q9Y2B0	CNPY2_HUMAN	21 kDa
Protein disulfide-isomerase A3 OS=Homo sapiens OX=9606 GN=PDIA3 PE=1 SV=4	P30101	PDIA3_HUMAN	57 kDa
Protein disulfide-isomerase A4 OS=Homo sapiens OX=9606 GN=PDIA4 PE=1 SV=2	P13667	PDIA4_HUMAN	73 kDa
Protein disulfide-isomerase A6 OS=Homo sapiens OX=9606 GN=PDIA6 PE=1 SV=1	Q15084	PDIA6_HUMAN	48 kDa
Protein disulfide-isomerase OS=Homo sapiens OX=9606 GN=P4HB PE=1 SV=3	P07237	PDIA1_HUMAN	57 kDa
Protein EFR3 homolog A OS=Homo sapiens OX=9606 GN=EFR3A PE=1 SV=2	Q14156	EFR3A_HUMAN	93 kDa
Protein enabled homolog OS=Homo sapiens OX=9606 GN=ENAH PE=1 SV=2	Q8N8S7	ENAH_HUMAN	67 kDa
Protein FAM234A OS=Homo sapiens OX=9606 GN=FAM234A PE=1 SV=1	Q9H0X4	F234A_HUMAN	60 kDa
Protein FAM3C OS=Homo sapiens OX=9606 GN=FAM3C PE=1 SV=1	Q92520	FAM3C_HUMAN	25 kDa
Protein FAM98A OS=Homo sapiens OX=9606 GN=FAM98A PE=1 SV=2	Q8NCA5	FA98A_HUMAN	55 kDa
Protein GOLM2 OS=Homo sapiens OX=9606 GN=GOLM2 PE=1 SV=2	Q6P4E1	GOLM2_HUMAN	49 kDa
Protein Hook homolog 3 OS=Homo sapiens OX=9606 GN=HOOK3 PE=1 SV=2	Q86VS8	HOOK3_HUMAN	83 kDa
Protein kinase C alpha type OS=Homo sapiens OX=9606 GN=PRKCA PE=1 SV=4	P17252	KPCA_HUMAN	77 kDa
Protein lifeguard 3 OS=Homo sapiens OX=9606 GN=TMBIM1 PE=1 SV=2	Q969X1	LFG3_HUMAN	35 kDa
Protein lin-7 homolog C OS=Homo sapiens OX=9606 GN=LIN7C PE=1 SV=1	Q9NUP9	LIN7C_HUMAN	22 kDa
Protein NDRG1 OS=Homo sapiens OX=9606 GN=NDRG1 PE=1 SV=1	Q92597	NDRG1_HUMAN	43 kDa
Protein NDRG2 OS=Homo sapiens OX=9606 GN=NDRG2 PE=1 SV=2	Q9UN36	NDRG2_HUMAN	41 kDa
Protein NDRG3 OS=Homo sapiens OX=9606 GN=NDRG3 PE=1 SV=2	Q9UGV2	NDRG3_HUMAN	41 kDa
Protein Niban 2 OS=Homo sapiens OX=9606 GN=NIBAN2 PE=1 SV=3	Q96TA1	NIBA2_HUMAN	84 kDa
Protein PALS2 OS=Homo sapiens OX=9606 GN=PALS2 PE=1 SV=2	Q9NZW5	PALS2_HUMAN	61 kDa
Protein phosphatase 1 regulatory subunit 12C OS=Homo sapiens OX=9606 GN=PPP1R12C PE=1 SV=1	Q9BZL4	PP12C_HUMAN	85 kDa
Protein phosphatase 3 catalytic subunit alpha OS=Homo sapiens OX=9606 GN=PPP3CA PE=1 SV=1	Q08209	PP2BA_HUMAN	59 kDa
Protein phosphatase methylesterase 1 OS=Homo sapiens OX=9606 GN=PPME1 PE=1 SV=3	Q9Y570	PPME1_HUMAN	42 kDa
Protein RCC2 OS=Homo sapiens OX=9606 GN=RCC2 PE=1 SV=2	Q9P258	RCC2_HUMAN	56 kDa
Protein S100-A11 OS=Homo sapiens OX=9606 GN=S100A11 PE=1 SV=2	P31949	S10AB_HUMAN	12 kDa
Protein S100-A13 OS=Homo sapiens OX=9606 GN=S100A13 PE=1 SV=1	Q99584	S10AD_HUMAN	11 kDa
Protein S100-A16 OS=Homo sapiens OX=9606 GN=S100A16 PE=1 SV=1	Q96FQ6	S10AG_HUMAN	12 kDa
Protein S100-A8 OS=Homo sapiens OX=9606 GN=S100A8 PE=1 SV=1	P05109	S10A8_HUMAN	11 kDa
Protein S100-A9 OS=Homo sapiens OX=9606 GN=S100A9 PE=1 SV=1	P06702	S10A9_HUMAN	13 kDa
Protein scribble homolog OS=Homo sapiens OX=9606 GN=SCRIB PE=1 SV=5	Q14160	SCRIB_HUMAN	175 kDa
Protein SEC13 homolog OS=Homo sapiens OX=9606 GN=SEC13 PE=1 SV=3	P55735	SEC13_HUMAN	36 kDa
Protein SGT1 homolog OS=Homo sapiens OX=9606 GN=SUGT1 PE=1 SV=3	Q9Y2Z0	SGT1_HUMAN	41 kDa
Protein sidekick-1 OS=Homo sapiens OX=9606 GN=SDK1 PE=2 SV=3	Q7Z5N4	SDK1_HUMAN	242 kDa
Protein TFG OS=Homo sapiens OX=9606 GN=TFG PE=1 SV=2	Q92734	TFG_HUMAN	43 kDa
Protein transport protein Sec23A OS=Homo sapiens OX=9606 GN=SEC23A PE=1 SV=2	Q15436	SC23A_HUMAN	86 kDa
Protein tweety homolog 3 OS=Homo sapiens OX=9606 GN=TTYH3 PE=1 SV=3	Q9C0H2	TTYH3_HUMAN	58 kDa
Protein tyrosine phosphatase type IVA 2 OS=Homo sapiens OX=9606 GN=PTP4A2 PE=1 SV=1	Q12974	TP4A2_HUMAN (+1)	19 kDa
Protein unc-13 homolog D OS=Homo sapiens OX=9606 GN=UNC13D PE=1 SV=1	Q70J99	UN13D_HUMAN	123 kDa
Protein unc-45 homolog A OS=Homo sapiens OX=9606 GN=UNC45A PE=1 SV=1	Q9H3U1	UN45A_HUMAN	103 kDa
Protein XRP2 OS=Homo sapiens OX=9606 GN=RP2 PE=1 SV=4	O75695	XRP2_HUMAN	40 kDa
Protein-glutamine gamma-glutamyltransferase E OS=Homo sapiens OX=9606 GN=TGM3 PE=1 SV=4	Q08188	TGM3_HUMAN	77 kDa
Protein-glutamine gamma-glutamyltransferase K OS=Homo sapiens OX=9606 GN=TGM1 PE=1 SV=4	P22735	TGM1_HUMAN	90 kDa
Proteolipid protein 2 OS=Homo sapiens OX=9606 GN=PLP2 PE=1 SV=1	Q04941	PLP2_HUMAN	17 kDa
Prothrombin OS=Homo sapiens OX=9606 GN=F2 PE=1 SV=2	P00734	THRB_HUMAN	70 kDa
Prothymosin alpha OS=Homo sapiens OX=9606 GN=PTMA PE=1 SV=2	P06454	PTMA_HUMAN	12 kDa
Protocadherin Fat 1 OS=Homo sapiens OX=9606 GN=FAT1 PE=1 SV=2	Q14517	FAT1_HUMAN	506 kDa
Puromycin-sensitive aminopeptidase OS=Homo sapiens OX=9606 GN=NPEPPS PE=1 SV=2	P55786	PSA_HUMAN	103 kDa
Pyruvate kinase PKM OS=Homo sapiens OX=9606 GN=PKM PE=1 SV=4	P14618	KPYM_HUMAN	58 kDa
Quinone oxidoreductase OS=Homo sapiens OX=9606 GN=CRYZ PE=1 SV=1	Q08257	QOR_HUMAN	35 kDa
Rab GDP dissociation inhibitor alpha OS=Homo sapiens OX=9606 GN=GDI1 PE=1 SV=2	P31150	GDIA_HUMAN	51 kDa
Rab GDP dissociation inhibitor beta OS=Homo sapiens OX=9606 GN=GDI2 PE=1 SV=2	P50395	GDIB_HUMAN	51 kDa
Rab11 family-interacting protein 5 OS=Homo sapiens OX=9606 GN=RAB11FIP5 PE=1 SV=1	Q9BXF6	RFIP5_HUMAN	70 kDa
Rabankyrin-5 OS=Homo sapiens OX=9606 GN=ANKFY1 PE=1 SV=2	Q9P2R3	ANFY1_HUMAN	128 kDa
Rac GTPase-activating protein 1 OS=Homo sapiens OX=9606 GN=RACGAP1 PE=1 SV=1	Q9H0H5	RGAP1_HUMAN	71 kDa
RAC-alpha serine/threonine-protein kinase OS=Homo sapiens OX=9606 GN=AKT1 PE=1 SV=2	P31749	AKT1_HUMAN	56 kDa
Radixin OS=Homo sapiens OX=9606 GN=RDX PE=1 SV=1	P35241	RADI_HUMAN	69 kDa
Ran GTPase-activating protein 1 OS=Homo sapiens OX=9606 GN=RANGAP1 PE=1 SV=1	P46060	RAGP1_HUMAN	64 kDa
Ran-specific GTPase-activating protein OS=Homo sapiens OX=9606 GN=RANBP1 PE=1 SV=1	P43487	RANG_HUMAN	23 kDa
Rap1 GTPase-GDP dissociation stimulator 1 OS=Homo sapiens OX=9606 GN=RAP1GDS1 PE=1 SV=3	P52306	GDS1_HUMAN	66 kDa
Rapamycin-insensitive companion of mTOR OS=Homo sapiens OX=9606 GN=RICTOR PE=1 SV=1	Q6R327	RICTR_HUMAN	192 kDa
Ras GTPase-activating protein nGAP OS=Homo sapiens OX=9606 GN=RASAL2 PE=1 SV=2	Q9UJF2	NGAP_HUMAN	129 kDa
Ras GTPase-activating-like protein IQGAP1 OS=Homo sapiens OX=9606 GN=IQGAP1 PE=1 SV=1	P46940	IQGA1_HUMAN	189 kDa
Ras-related C3 botulinum toxin substrate 1 OS=Homo sapiens OX=9606 GN=RAC1 PE=1 SV=1	P63000	RAC1_HUMAN	21 kDa
Ras-related protein Rab-11A OS=Homo sapiens OX=9606 GN=RAB11A PE=1 SV=3	P62491	RB11A_HUMAN (+1)	24 kDa
Ras-related protein Rab-12 OS=Homo sapiens OX=9606 GN=RAB12 PE=1 SV=3	Q6IQ22	RAB12_HUMAN	27 kDa
Ras-related protein Rab-13 OS=Homo sapiens OX=9606 GN=RAB13 PE=1 SV=1	P51153	RAB13_HUMAN	23 kDa
Ras-related protein Rab-14 OS=Homo sapiens OX=9606 GN=RAB14 PE=1 SV=4	P61106	RAB14_HUMAN	24 kDa
Ras-related protein Rab-18 OS=Homo sapiens OX=9606 GN=RAB18 PE=1 SV=1	Q9NP72	RAB18_HUMAN	23 kDa
Ras-related protein Rab-21 OS=Homo sapiens OX=9606 GN=RAB21 PE=1 SV=3	Q9UL25	RAB21_HUMAN	24 kDa
Ras-related protein Rab-22A OS=Homo sapiens OX=9606 GN=RAB22A PE=1 SV=2	Q9UL26	RB22A_HUMAN	22 kDa
Ras-related protein Rab-2A OS=Homo sapiens OX=9606 GN=RAB2A PE=1 SV=1	P61019	RAB2A_HUMAN	24 kDa
Ras-related protein Rab-34 OS=Homo sapiens OX=9606 GN=RAB34 PE=1 SV=1	Q9BZG1	RAB34_HUMAN	29 kDa
Ras-related protein Rab-35 OS=Homo sapiens OX=9606 GN=RAB35 PE=1 SV=1	Q15286	RAB35_HUMAN	23 kDa
Ras-related protein Rab-5A OS=Homo sapiens OX=9606 GN=RAB5A PE=1 SV=2	P20339	RAB5A_HUMAN	24 kDa
Ras-related protein Rab-5B OS=Homo sapiens OX=9606 GN=RAB5B PE=1 SV=1	P61020	RAB5B_HUMAN	24 kDa
Ras-related protein Rab-5C OS=Homo sapiens OX=9606 GN=RAB5C PE=1 SV=2	P51148	RAB5C_HUMAN	23 kDa
Ras-related protein Rab-6A OS=Homo sapiens OX=9606 GN=RAB6A PE=1 SV=3	P20340	RAB6A_HUMAN	24 kDa
Ras-related protein Rab-6C OS=Homo sapiens OX=9606 GN=RAB6C PE=1 SV=2	Q9H0N0	RAB6C_HUMAN	28 kDa
Ras-related protein Rab-7a OS=Homo sapiens OX=9606 GN=RAB7A PE=1 SV=1	P51149	RAB7A_HUMAN	23 kDa
Ras-related protein Rap-1b OS=Homo sapiens OX=9606 GN=RAP1B PE=1 SV=1	P61224	RAP1B_HUMAN	21 kDa
Ras-related protein R-Ras2 OS=Homo sapiens OX=9606 GN=RRAS2 PE=1 SV=1	P62070	RRAS2_HUMAN	23 kDa
Receptor of activated protein C kinase 1 OS=Homo sapiens OX=9606 GN=RACK1 PE=1 SV=3	P63244	RACK1_HUMAN	35 kDa
Receptor-type tyrosine-protein phosphatase alpha OS=Homo sapiens OX=9606 GN=PTPRA PE=1 SV=3	P18433	PTPRA_HUMAN	91 kDa
Receptor-type tyrosine-protein phosphatase gamma OS=Homo sapiens OX=9606 GN=PTPRG PE=1 SV=4	P23470	PTPRG_HUMAN	162 kDa
Reticulocalbin-2 OS=Homo sapiens OX=9606 GN=RCN2 PE=1 SV=1	Q14257	RCN2_HUMAN	37 kDa
Reticulon-4 OS=Homo sapiens OX=9606 GN=RTN4 PE=1 SV=2	Q9NQC3	RTN4_HUMAN	130 kDa
Retinol-binding protein 1 OS=Homo sapiens OX=9606 GN=RBP1 PE=1 SV=2	P09455	RET1_HUMAN	16 kDa
Rho GDP-dissociation inhibitor 1 OS=Homo sapiens OX=9606 GN=ARHGDIA PE=1 SV=3	P52565	GDIR1_HUMAN	23 kDa
Rho GTPase-activating protein 1 OS=Homo sapiens OX=9606 GN=ARHGAP1 PE=1 SV=1	Q07960	RHG01_HUMAN	50 kDa
Rho GTPase-activating protein 17 OS=Homo sapiens OX=9606 GN=ARHGAP17 PE=1 SV=1	Q68EM7	RHG17_HUMAN	95 kDa
Rho guanine nucleotide exchange factor 1 OS=Homo sapiens OX=9606 GN=ARHGEF1 PE=1 SV=2	Q92888	ARHG1_HUMAN	102 kDa
Rho-associated protein kinase 1 OS=Homo sapiens OX=9606 GN=ROCK1 PE=1 SV=1	Q13464	ROCK1_HUMAN	158 kDa
Rho-associated protein kinase 2 OS=Homo sapiens OX=9606 GN=ROCK2 PE=1 SV=4	O75116	ROCK2_HUMAN	161 kDa
Rho-related GTP-binding protein RhoG OS=Homo sapiens OX=9606 GN=RHOG PE=1 SV=1	P84095	RHOG_HUMAN	21 kDa
Ribonuclease inhibitor OS=Homo sapiens OX=9606 GN=RNH1 PE=1 SV=2	P13489	RINI_HUMAN	50 kDa
Ribose-phosphate pyrophosphokinase 3 OS=Homo sapiens OX=9606 GN=PRPS1L1 PE=1 SV=2	P21108	PRPS3_HUMAN	35 kDa
RNA transcription, translation and transport factor protein OS=Homo sapiens OX=9606 GN=RTRAF PE=1 SV=1	Q9Y224	RTRAF_HUMAN	28 kDa
RuvB-like 1 OS=Homo sapiens OX=9606 GN=RUVBL1 PE=1 SV=1	Q9Y265	RUVB1_HUMAN	50 kDa
RuvB-like 2 OS=Homo sapiens OX=9606 GN=RUVBL2 PE=1 SV=3	Q9Y230	RUVB2_HUMAN	51 kDa
S-adenosylhomocysteine hydrolase-like protein 1 OS=Homo sapiens OX=9606 GN=AHCYL1 PE=1 SV=2	O43865	SAHH2_HUMAN	59 kDa
S-adenosylmethionine synthase isoform type-2 OS=Homo sapiens OX=9606 GN=MAT2A PE=1 SV=1	P31153	METK2_HUMAN	44 kDa
Sarcoplasmic/endoplasmic reticulum calcium ATPase 2 OS=Homo sapiens OX=9606 GN=ATP2A2 PE=1 SV=1	P16615	AT2A2_HUMAN	115 kDa
Scavenger receptor class B member 1 OS=Homo sapiens OX=9606 GN=SCARB1 PE=1 SV=1	Q8WTV0	SCRB1_HUMAN	61 kDa
Secreted phosphoprotein 24 OS=Homo sapiens OX=9606 GN=SPP2 PE=1 SV=1	Q13103	SPP24_HUMAN	24 kDa
Secretory carrier-associated membrane protein 2 OS=Homo sapiens OX=9606 GN=SCAMP2 PE=1 SV=2	O15127	SCAM2_HUMAN	37 kDa
Secretory carrier-associated membrane protein 3 OS=Homo sapiens OX=9606 GN=SCAMP3 PE=1 SV=3	O14828	SCAM3_HUMAN	38 kDa
Sedoheptulokinase OS=Homo sapiens OX=9606 GN=SHPK PE=1 SV=4	Q9UHJ6	SHPK_HUMAN	52 kDa
Septin-10 OS=Homo sapiens OX=9606 GN=SEPTIN10 PE=1 SV=2	Q9P0V9	SEP10_HUMAN	53 kDa
Septin-2 OS=Homo sapiens OX=9606 GN=SEPTIN2 PE=1 SV=1	Q15019	SEPT2_HUMAN	41 kDa
Septin-7 OS=Homo sapiens OX=9606 GN=SEPTIN7 PE=1 SV=2	Q16181	SEPT7_HUMAN	51 kDa
Septin-8 OS=Homo sapiens OX=9606 GN=SEPTIN8 PE=1 SV=4	Q92599	SEPT8_HUMAN	56 kDa
Septin-9 OS=Homo sapiens OX=9606 GN=SEPTIN9 PE=1 SV=2	Q9UHD8	SEPT9_HUMAN	65 kDa
Sequestosome-1 OS=Homo sapiens OX=9606 GN=SQSTM1 PE=1 SV=1	Q13501	SQSTM_HUMAN	48 kDa
Serine incorporator 1 OS=Homo sapiens OX=9606 GN=SERINC1 PE=1 SV=1	Q9NRX5	SERC1_HUMAN	50 kDa
Serine incorporator 5 OS=Homo sapiens OX=9606 GN=SERINC5 PE=2 SV=1	Q86VE9	SERC5_HUMAN	47 kDa
Serine protease 23 OS=Homo sapiens OX=9606 GN=PRSS23 PE=1 SV=1	O95084	PRS23_HUMAN	43 kDa
Serine protease HTRA1 OS=Homo sapiens OX=9606 GN=HTRA1 PE=1 SV=1	Q92743	HTRA1_HUMAN	51 kDa
Serine protease HTRA3 OS=Homo sapiens OX=9606 GN=HTRA3 PE=1 SV=2	P83110	HTRA3_HUMAN	49 kDa
Serine/threonine-protein kinase 25 OS=Homo sapiens OX=9606 GN=STK25 PE=1 SV=1	O00506	STK25_HUMAN (+2)	48 kDa
Serine/threonine-protein kinase 3 OS=Homo sapiens OX=9606 GN=STK3 PE=1 SV=2	Q13188	STK3_HUMAN	56 kDa
Serine/threonine-protein kinase MARK2 OS=Homo sapiens OX=9606 GN=MARK2 PE=1 SV=2	Q7KZI7	MARK2_HUMAN	88 kDa
Serine/threonine-protein kinase MRCK beta OS=Homo sapiens OX=9606 GN=CDC42BPB PE=1 SV=2	Q9Y5S2	MRCKB_HUMAN	194 kDa
Serine/threonine-protein kinase Nek9 OS=Homo sapiens OX=9606 GN=NEK9 PE=1 SV=2	Q8TD19	NEK9_HUMAN	107 kDa
Serine/threonine-protein kinase OSR1 OS=Homo sapiens OX=9606 GN=OXSR1 PE=1 SV=1	O95747	OXSR1_HUMAN	58 kDa
Serine/threonine-protein phosphatase 2A 55 kDa regulatory subunit B alpha isoform OS=Homo sapiens OX=9606 GN=PPP2R2A PE=1 SV=1	P63151	2ABA_HUMAN	52 kDa
Serine/threonine-protein phosphatase 2A 65 kDa regulatory subunit A alpha isoform OS=Homo sapiens OX=9606 GN=PPP2R1A PE=1 SV=4	P30153	2AAA_HUMAN	65 kDa
Serine/threonine-protein phosphatase 2A catalytic subunit beta isoform OS=Homo sapiens OX=9606 GN=PPP2CB PE=1 SV=1	P62714	PP2AB_HUMAN (+1)	36 kDa
Serine/threonine-protein phosphatase 6 catalytic subunit OS=Homo sapiens OX=9606 GN=PPP6C PE=1 SV=1	O00743	PPP6_HUMAN	35 kDa
Serine/threonine-protein phosphatase CPPED1 OS=Homo sapiens OX=9606 GN=CPPED1 PE=1 SV=3	Q9BRF8	CPPED_HUMAN	36 kDa
Serine/threonine-protein phosphatase PP1-alpha catalytic subunit OS=Homo sapiens OX=9606 GN=PPP1CA PE=1 SV=1	P62136	PP1A_HUMAN	38 kDa
Serine/threonine-protein phosphatase PP1-beta catalytic subunit OS=Homo sapiens OX=9606 GN=PPP1CB PE=1 SV=3	P62140	PP1B_HUMAN	37 kDa
Serine/threonine-protein phosphatase PP1-gamma catalytic subunit OS=Homo sapiens OX=9606 GN=PPP1CC PE=1 SV=1	P36873	PP1G_HUMAN	37 kDa
Serine-threonine kinase receptor-associated protein OS=Homo sapiens OX=9606 GN=STRAP PE=1 SV=1	Q9Y3F4	STRAP_HUMAN	38 kDa
Serine--tRNA ligase, cytoplasmic OS=Homo sapiens OX=9606 GN=SARS1 PE=1 SV=3	P49591	SYSC_HUMAN	59 kDa
Serpin B3 OS=Homo sapiens OX=9606 GN=SERPINB3 PE=1 SV=2	P29508	SPB3_HUMAN	45 kDa
Serpin B6 OS=Homo sapiens OX=9606 GN=SERPINB6 PE=1 SV=3	P35237	SPB6_HUMAN	43 kDa
Serpin H1 OS=Homo sapiens OX=9606 GN=SERPINH1 PE=1 SV=2	P50454	SERPH_HUMAN	46 kDa
Serum amyloid A-1 protein OS=Homo sapiens OX=9606 GN=SAA1 PE=1 SV=1	P0DJI8	SAA1_HUMAN	14 kDa
Serum amyloid P-component OS=Homo sapiens OX=9606 GN=APCS PE=1 SV=2	P02743	SAMP_HUMAN	25 kDa
Serum paraoxonase/arylesterase 1 OS=Homo sapiens OX=9606 GN=PON1 PE=1 SV=3	P27169	PON1_HUMAN	40 kDa
Serum paraoxonase/arylesterase 2 OS=Homo sapiens OX=9606 GN=PON2 PE=1 SV=4	Q15165	PON2_HUMAN	39 kDa
S-formylglutathione hydrolase OS=Homo sapiens OX=9606 GN=ESD PE=1 SV=2	P10768	ESTD_HUMAN	31 kDa
SH3 domain-binding glutamic acid-rich-like protein 3 OS=Homo sapiens OX=9606 GN=SH3BGRL3 PE=1 SV=1	Q9H299	SH3L3_HUMAN	10 kDa
Short transient receptor potential channel 3 OS=Homo sapiens OX=9606 GN=TRPC3 PE=1 SV=4	Q13507	TRPC3_HUMAN	106 kDa
Sialic acid synthase OS=Homo sapiens OX=9606 GN=NANS PE=1 SV=2	Q9NR45	SIAS_HUMAN	40 kDa
SID1 transmembrane family member 2 OS=Homo sapiens OX=9606 GN=SIDT2 PE=1 SV=2	Q8NBJ9	SIDT2_HUMAN	94 kDa
Sideroflexin-3 OS=Homo sapiens OX=9606 GN=SFXN3 PE=1 SV=3	Q9BWM7	SFXN3_HUMAN	36 kDa
Skin-specific protein 32 OS=Homo sapiens OX=9606 GN=XP32 PE=1 SV=1	Q5T750	XP32_HUMAN	26 kDa
SLIT and NTRK-like protein 4 OS=Homo sapiens OX=9606 GN=SLITRK4 PE=1 SV=1	Q8IW52	SLIK4_HUMAN	94 kDa
Small glutamine-rich tetratricopeptide repeat-containing protein alpha OS=Homo sapiens OX=9606 GN=SGTA PE=1 SV=1	O43765	SGTA_HUMAN	34 kDa
Small integral membrane protein 1 OS=Homo sapiens OX=9606 GN=SMIM1 PE=1 SV=1	B2RUZ4	SMIM1_HUMAN	9 kDa
Sodium- and chloride-dependent taurine transporter OS=Homo sapiens OX=9606 GN=SLC6A6 PE=1 SV=2	P31641	SC6A6_HUMAN	70 kDa
Sodium/potassium-transporting ATPase subunit alpha-1 OS=Homo sapiens OX=9606 GN=ATP1A1 PE=1 SV=1	P05023	AT1A1_HUMAN	113 kDa
Sodium/potassium-transporting ATPase subunit beta-1 OS=Homo sapiens OX=9606 GN=ATP1B1 PE=1 SV=1	P05026	AT1B1_HUMAN	35 kDa
Sodium/potassium-transporting ATPase subunit beta-3 OS=Homo sapiens OX=9606 GN=ATP1B3 PE=1 SV=1	P54709	AT1B3_HUMAN	32 kDa
Sodium-coupled neutral amino acid symporter 2 OS=Homo sapiens OX=9606 GN=SLC38A2 PE=1 SV=2	Q96QD8	S38A2_HUMAN	56 kDa
Sodium-dependent multivitamin transporter OS=Homo sapiens OX=9606 GN=SLC5A6 PE=1 SV=2	Q9Y289	SC5A6_HUMAN	69 kDa
Solute carrier family 12 member 7 OS=Homo sapiens OX=9606 GN=SLC12A7 PE=1 SV=3	Q9Y666	S12A7_HUMAN	119 kDa
Solute carrier family 2, facilitated glucose transporter member 1 OS=Homo sapiens OX=9606 GN=SLC2A1 PE=1 SV=2	P11166	GTR1_HUMAN	54 kDa
Solute carrier family 2, facilitated glucose transporter member 3 OS=Homo sapiens OX=9606 GN=SLC2A3 PE=1 SV=1	P11169	GTR3_HUMAN (+1)	54 kDa
Solute carrier family 23 member 2 OS=Homo sapiens OX=9606 GN=SLC23A2 PE=1 SV=1	Q9UGH3	S23A2_HUMAN	70 kDa
Solute carrier family 26 member 6 OS=Homo sapiens OX=9606 GN=SLC26A6 PE=1 SV=1	Q9BXS9	S26A6_HUMAN	83 kDa
Solute carrier family 35 member F6 OS=Homo sapiens OX=9606 GN=SLC35F6 PE=1 SV=1	Q8N357	S35F6_HUMAN	40 kDa
Solute carrier organic anion transporter family member 3A1 OS=Homo sapiens OX=9606 GN=SLCO3A1 PE=1 SV=3	Q9UIG8	SO3A1_HUMAN	77 kDa
Sorbitol dehydrogenase OS=Homo sapiens OX=9606 GN=SORD PE=1 SV=4	Q00796	DHSO_HUMAN	38 kDa
Sorting nexin-1 OS=Homo sapiens OX=9606 GN=SNX1 PE=1 SV=3	Q13596	SNX1_HUMAN	59 kDa
Sorting nexin-3 OS=Homo sapiens OX=9606 GN=SNX3 PE=1 SV=3	O60493	SNX3_HUMAN	19 kDa
Sorting nexin-5 OS=Homo sapiens OX=9606 GN=SNX5 PE=1 SV=1	Q9Y5X3	SNX5_HUMAN	47 kDa
Sorting nexin-6 OS=Homo sapiens OX=9606 GN=SNX6 PE=1 SV=1	Q9UNH7	SNX6_HUMAN	47 kDa
SPARC OS=Homo sapiens OX=9606 GN=SPARC PE=1 SV=1	P09486	SPRC_HUMAN	35 kDa
Spartin OS=Homo sapiens OX=9606 GN=SPART PE=1 SV=1	Q8N0X7	SPART_HUMAN	73 kDa
Spectrin alpha chain, non-erythrocytic 1 OS=Homo sapiens OX=9606 GN=SPTAN1 PE=1 SV=3	Q13813	SPTN1_HUMAN	285 kDa
Spectrin beta chain, non-erythrocytic 1 OS=Homo sapiens OX=9606 GN=SPTBN1 PE=1 SV=2	Q01082	SPTB2_HUMAN	275 kDa
Spermidine synthase OS=Homo sapiens OX=9606 GN=SRM PE=1 SV=1	P19623	SPEE_HUMAN	34 kDa
Spermine synthase OS=Homo sapiens OX=9606 GN=SMS PE=1 SV=2	P52788	SPSY_HUMAN	41 kDa
S-phase kinase-associated protein 1 OS=Homo sapiens OX=9606 GN=SKP1 PE=1 SV=2	P63208	SKP1_HUMAN	19 kDa
Spliceosome RNA helicase DDX39B OS=Homo sapiens OX=9606 GN=DDX39B PE=1 SV=1	Q13838	DX39B_HUMAN	49 kDa
Squalene synthase OS=Homo sapiens OX=9606 GN=FDFT1 PE=1 SV=1	P37268	FDFT_HUMAN	48 kDa
Staphylococcal nuclease domain-containing protein 1 OS=Homo sapiens OX=9606 GN=SND1 PE=1 SV=1	Q7KZF4	SND1_HUMAN	102 kDa
Stomatin OS=Homo sapiens OX=9606 GN=STOM PE=1 SV=3	P27105	STOM_HUMAN	32 kDa
Stress-70 protein, mitochondrial OS=Homo sapiens OX=9606 GN=HSPA9 PE=1 SV=2	P38646	GRP75_HUMAN	74 kDa
Stress-induced-phosphoprotein 1 OS=Homo sapiens OX=9606 GN=STIP1 PE=1 SV=1	P31948	STIP1_HUMAN	63 kDa
Striatin OS=Homo sapiens OX=9606 GN=STRN PE=1 SV=4	O43815	STRN_HUMAN	86 kDa
Striatin-3 OS=Homo sapiens OX=9606 GN=STRN3 PE=1 SV=3	Q13033	STRN3_HUMAN	87 kDa
Sulfhydryl oxidase 1 OS=Homo sapiens OX=9606 GN=QSOX1 PE=1 SV=3	O00391	QSOX1_HUMAN	83 kDa
Superoxide dismutase [Mn], mitochondrial OS=Homo sapiens OX=9606 GN=SOD2 PE=1 SV=3	P04179	SODM_HUMAN	25 kDa
Suprabasin OS=Homo sapiens OX=9606 GN=SBSN PE=1 SV=2	Q6UWP8	SBSN_HUMAN	61 kDa
Sushi repeat-containing protein SRPX OS=Homo sapiens OX=9606 GN=SRPX PE=1 SV=1	P78539	SRPX_HUMAN	52 kDa
Synaptic vesicle membrane protein VAT-1 homolog OS=Homo sapiens OX=9606 GN=VAT1 PE=1 SV=2	Q99536	VAT1_HUMAN	42 kDa
Synaptophysin-like protein 1 OS=Homo sapiens OX=9606 GN=SYPL1 PE=1 SV=1	Q16563	SYPL1_HUMAN	29 kDa
Synaptosomal-associated protein 23 OS=Homo sapiens OX=9606 GN=SNAP23 PE=1 SV=1	O00161	SNP23_HUMAN	23 kDa
Syndecan-4 OS=Homo sapiens OX=9606 GN=SDC4 PE=1 SV=2	P31431	SDC4_HUMAN	22 kDa
Syntaxin-12 OS=Homo sapiens OX=9606 GN=STX12 PE=1 SV=1	Q86Y82	STX12_HUMAN	32 kDa
Syntaxin-3 OS=Homo sapiens OX=9606 GN=STX3 PE=1 SV=3	Q13277	STX3_HUMAN	33 kDa
Syntaxin-4 OS=Homo sapiens OX=9606 GN=STX4 PE=1 SV=2	Q12846	STX4_HUMAN	34 kDa
Syntaxin-7 OS=Homo sapiens OX=9606 GN=STX7 PE=1 SV=4	O15400	STX7_HUMAN	30 kDa
Syntaxin-binding protein 2 OS=Homo sapiens OX=9606 GN=STXBP2 PE=1 SV=2	Q15833	STXB2_HUMAN	66 kDa
Syntaxin-binding protein 3 OS=Homo sapiens OX=9606 GN=STXBP3 PE=1 SV=2	O00186	STXB3_HUMAN	68 kDa
Syntenin-1 OS=Homo sapiens OX=9606 GN=SDCBP PE=1 SV=1	O00560	SDCB1_HUMAN	32 kDa
Talin-1 OS=Homo sapiens OX=9606 GN=TLN1 PE=1 SV=3	Q9Y490	TLN1_HUMAN	270 kDa
Target of rapamycin complex subunit LST8 OS=Homo sapiens OX=9606 GN=MLST8 PE=1 SV=1	Q9BVC4	LST8_HUMAN	36 kDa
Tax1-binding protein 3 OS=Homo sapiens OX=9606 GN=TAX1BP3 PE=1 SV=2	O14907	TX1B3_HUMAN	14 kDa
TBC1 domain family member 10A OS=Homo sapiens OX=9606 GN=TBC1D10A PE=1 SV=1	Q9BXI6	TB10A_HUMAN	57 kDa
TBC1 domain family member 10B OS=Homo sapiens OX=9606 GN=TBC1D10B PE=1 SV=3	Q4KMP7	TB10B_HUMAN	87 kDa
TBC1 domain family member 4 OS=Homo sapiens OX=9606 GN=TBC1D4 PE=1 SV=2	O60343	TBCD4_HUMAN	147 kDa
T-complex protein 1 subunit alpha OS=Homo sapiens OX=9606 GN=TCP1 PE=1 SV=1	P17987	TCPA_HUMAN	60 kDa
T-complex protein 1 subunit beta OS=Homo sapiens OX=9606 GN=CCT2 PE=1 SV=4	P78371	TCPB_HUMAN	57 kDa
T-complex protein 1 subunit delta OS=Homo sapiens OX=9606 GN=CCT4 PE=1 SV=4	P50991	TCPD_HUMAN	58 kDa
T-complex protein 1 subunit epsilon OS=Homo sapiens OX=9606 GN=CCT5 PE=1 SV=1	P48643	TCPE_HUMAN	60 kDa
T-complex protein 1 subunit eta OS=Homo sapiens OX=9606 GN=CCT7 PE=1 SV=2	Q99832	TCPH_HUMAN	59 kDa
T-complex protein 1 subunit gamma OS=Homo sapiens OX=9606 GN=CCT3 PE=1 SV=4	P49368	TCPG_HUMAN	61 kDa
T-complex protein 1 subunit theta OS=Homo sapiens OX=9606 GN=CCT8 PE=1 SV=4	P50990	TCPQ_HUMAN	60 kDa
T-complex protein 1 subunit zeta OS=Homo sapiens OX=9606 GN=CCT6A PE=1 SV=3	P40227	TCPZ_HUMAN	58 kDa
Tenascin-X OS=Homo sapiens OX=9606 GN=TNXB PE=1 SV=5	P22105	TENX_HUMAN	458 kDa
Testin OS=Homo sapiens OX=9606 GN=TES PE=1 SV=1	Q9UGI8	TES_HUMAN	48 kDa
Tetranectin OS=Homo sapiens OX=9606 GN=CLEC3B PE=1 SV=3	P05452	TETN_HUMAN	23 kDa
Tetraspanin-7 OS=Homo sapiens OX=9606 GN=TSPAN7 PE=1 SV=2	P41732	TSN7_HUMAN	28 kDa
Thioredoxin domain-containing protein 17 OS=Homo sapiens OX=9606 GN=TXNDC17 PE=1 SV=1	Q9BRA2	TXD17_HUMAN	14 kDa
Thioredoxin-like protein 1 OS=Homo sapiens OX=9606 GN=TXNL1 PE=1 SV=3	O43396	TXNL1_HUMAN	32 kDa
Thioredoxin-related transmembrane protein 1 OS=Homo sapiens OX=9606 GN=TMX1 PE=1 SV=1	Q9H3N1	TMX1_HUMAN	32 kDa
Threonine--tRNA ligase 1, cytoplasmic OS=Homo sapiens OX=9606 GN=TARS1 PE=1 SV=3	P26639	SYTC_HUMAN	83 kDa
Thrombospondin-4 OS=Homo sapiens OX=9606 GN=THBS4 PE=1 SV=2	P35443	TSP4_HUMAN	106 kDa
Thymosin beta-10 OS=Homo sapiens OX=9606 GN=TMSB10 PE=1 SV=2	P63313	TYB10_HUMAN	5 kDa
Thyrotropin-releasing hormone-degrading ectoenzyme OS=Homo sapiens OX=9606 GN=TRHDE PE=2 SV=1	Q9UKU6	TRHDE_HUMAN	117 kDa
Thyroxine-binding globulin OS=Homo sapiens OX=9606 GN=SERPINA7 PE=1 SV=2	P05543	THBG_HUMAN	46 kDa
Tight junction protein ZO-1 OS=Homo sapiens OX=9606 GN=TJP1 PE=1 SV=3	Q07157	ZO1_HUMAN	195 kDa
Toll-interacting protein OS=Homo sapiens OX=9606 GN=TOLLIP PE=1 SV=1	Q9H0E2	TOLIP_HUMAN	30 kDa
Trafficking protein particle complex subunit 3 OS=Homo sapiens OX=9606 GN=TRAPPC3 PE=1 SV=1	O43617	TPPC3_HUMAN	20 kDa
Transaldolase OS=Homo sapiens OX=9606 GN=TALDO1 PE=1 SV=2	P37837	TALDO_HUMAN	38 kDa
Transcription intermediary factor 1-beta OS=Homo sapiens OX=9606 GN=TRIM28 PE=1 SV=5	Q13263	TIF1B_HUMAN	89 kDa
Transferrin receptor protein 1 OS=Homo sapiens OX=9606 GN=TFRC PE=1 SV=2	P02786	TFR1_HUMAN	85 kDa
Transforming growth factor beta receptor type 3 OS=Homo sapiens OX=9606 GN=TGFBR3 PE=1 SV=3	Q03167	TGBR3_HUMAN	94 kDa
Transforming growth factor-beta-induced protein ig-h3 OS=Homo sapiens OX=9606 GN=TGFBI PE=1 SV=1	Q15582	BGH3_HUMAN	75 kDa
Transforming protein RhoA OS=Homo sapiens OX=9606 GN=RHOA PE=1 SV=1	P61586	RHOA_HUMAN	22 kDa
Transgelin-2 OS=Homo sapiens OX=9606 GN=TAGLN2 PE=1 SV=3	P37802	TAGL2_HUMAN	22 kDa
Trans-Golgi network integral membrane protein 2 OS=Homo sapiens OX=9606 GN=TGOLN2 PE=1 SV=4	O43493	TGON2_HUMAN	46 kDa
Transitional endoplasmic reticulum ATPase OS=Homo sapiens OX=9606 GN=VCP PE=1 SV=4	P55072	TERA_HUMAN	89 kDa
Transketolase OS=Homo sapiens OX=9606 GN=TKT PE=1 SV=3	P29401	TKT_HUMAN	68 kDa
Translationally-controlled tumor protein OS=Homo sapiens OX=9606 GN=TPT1 PE=1 SV=1	P13693	TCTP_HUMAN	20 kDa
Translin OS=Homo sapiens OX=9606 GN=TSN PE=1 SV=1	Q15631	TSN_HUMAN	26 kDa
Translocon-associated protein subunit alpha OS=Homo sapiens OX=9606 GN=SSR1 PE=1 SV=3	P43307	SSRA_HUMAN	32 kDa
Translocon-associated protein subunit delta OS=Homo sapiens OX=9606 GN=SSR4 PE=1 SV=1	P51571	SSRD_HUMAN	19 kDa
Transmembrane 4 L6 family member 1 OS=Homo sapiens OX=9606 GN=TM4SF1 PE=1 SV=1	P30408	T4S1_HUMAN	22 kDa
Transmembrane 9 superfamily member 2 OS=Homo sapiens OX=9606 GN=TM9SF2 PE=1 SV=1	Q99805	TM9S2_HUMAN	76 kDa
Transmembrane emp24 domain-containing protein 10 OS=Homo sapiens OX=9606 GN=TMED10 PE=1 SV=2	P49755	TMEDA_HUMAN	25 kDa
Transmembrane protein 109 OS=Homo sapiens OX=9606 GN=TMEM109 PE=1 SV=1	Q9BVC6	TM109_HUMAN	26 kDa
Transmembrane protein 200A OS=Homo sapiens OX=9606 GN=TMEM200A PE=1 SV=1	Q86VY9	T200A_HUMAN	54 kDa
Transmembrane protein 59 OS=Homo sapiens OX=9606 GN=TMEM59 PE=1 SV=1	Q9BXS4	TMM59_HUMAN	36 kDa
Transportin-1 OS=Homo sapiens OX=9606 GN=TNPO1 PE=1 SV=2	Q92973	TNPO1_HUMAN	102 kDa
Transthyretin OS=Homo sapiens OX=9606 GN=TTR PE=1 SV=1	P02766	TTHY_HUMAN	16 kDa
Trifunctional purine biosynthetic protein adenosine-3 OS=Homo sapiens OX=9606 GN=GART PE=1 SV=1	P22102	PUR2_HUMAN	108 kDa
TRIO and F-actin-binding protein OS=Homo sapiens OX=9606 GN=TRIOBP PE=1 SV=3	Q9H2D6	TARA_HUMAN	261 kDa
Triokinase/FMN cyclase OS=Homo sapiens OX=9606 GN=TKFC PE=1 SV=2	Q3LXA3	TKFC_HUMAN	59 kDa
Triosephosphate isomerase OS=Homo sapiens OX=9606 GN=TPI1 PE=1 SV=4	P60174	TPIS_HUMAN	27 kDa
Tripeptidyl-peptidase 2 OS=Homo sapiens OX=9606 GN=TPP2 PE=1 SV=4	P29144	TPP2_HUMAN	138 kDa
Tropomodulin-3 OS=Homo sapiens OX=9606 GN=TMOD3 PE=1 SV=1	Q9NYL9	TMOD3_HUMAN	40 kDa
TRPM8 channel-associated factor 1 OS=Homo sapiens OX=9606 GN=TCAF1 PE=1 SV=3	Q9Y4C2	TCAF1_HUMAN	102 kDa
Trypsin OS=Sus scrofa OX=9823 PE=1 SV=1	P00761	TRYP_PIG	24 kDa
Tsukushi OS=Homo sapiens OX=9606 GN=TSKU PE=1 SV=3	Q8WUA8	TSK_HUMAN	38 kDa
Tuberin OS=Homo sapiens OX=9606 GN=TSC2 PE=1 SV=2	P49815	TSC2_HUMAN	201 kDa
Tubulin-folding cofactor B OS=Homo sapiens OX=9606 GN=TBCB PE=1 SV=2	Q99426	TBCB_HUMAN	27 kDa
Tubulin-specific chaperone A OS=Homo sapiens OX=9606 GN=TBCA PE=1 SV=3	O75347	TBCA_HUMAN	13 kDa
Tubulin--tyrosine ligase-like protein 12 OS=Homo sapiens OX=9606 GN=TTLL12 PE=1 SV=2	Q14166	TTL12_HUMAN	74 kDa
Tumor susceptibility gene 101 protein OS=Homo sapiens OX=9606 GN=TSG101 PE=1 SV=2	Q99816	TS101_HUMAN	44 kDa
Twinfilin-1 OS=Homo sapiens OX=9606 GN=TWF1 PE=1 SV=3	Q12792	TWF1_HUMAN	40 kDa
Tyrosine--tRNA ligase, cytoplasmic OS=Homo sapiens OX=9606 GN=YARS1 PE=1 SV=4	P54577	SYYC_HUMAN	59 kDa
Ubiquitin carboxyl-terminal hydrolase 14 OS=Homo sapiens OX=9606 GN=USP14 PE=1 SV=3	P54578	UBP14_HUMAN	56 kDa
Ubiquitin carboxyl-terminal hydrolase 15 OS=Homo sapiens OX=9606 GN=USP15 PE=1 SV=3	Q9Y4E8	UBP15_HUMAN	112 kDa
Ubiquitin carboxyl-terminal hydrolase 5 OS=Homo sapiens OX=9606 GN=USP5 PE=1 SV=2	P45974	UBP5_HUMAN	96 kDa
Ubiquitin carboxyl-terminal hydrolase isozyme L1 OS=Homo sapiens OX=9606 GN=UCHL1 PE=1 SV=2	P09936	UCHL1_HUMAN	25 kDa
Ubiquitin thioesterase OTUB1 OS=Homo sapiens OX=9606 GN=OTUB1 PE=1 SV=2	Q96FW1	OTUB1_HUMAN	31 kDa
Ubiquitin-conjugating enzyme E2 L3 OS=Homo sapiens OX=9606 GN=UBE2L3 PE=1 SV=1	P68036	UB2L3_HUMAN	18 kDa
Ubiquitin-conjugating enzyme E2 N OS=Homo sapiens OX=9606 GN=UBE2N PE=1 SV=1	P61088	UBE2N_HUMAN (+1)	17 kDa
Ubiquitin-like modifier-activating enzyme 1 OS=Homo sapiens OX=9606 GN=UBA1 PE=1 SV=3	P22314	UBA1_HUMAN	118 kDa
Ubiquitin-like modifier-activating enzyme 6 OS=Homo sapiens OX=9606 GN=UBA6 PE=1 SV=1	A0AVT1	UBA6_HUMAN	118 kDa
UDP-glucose 6-dehydrogenase OS=Homo sapiens OX=9606 GN=UGDH PE=1 SV=1	O60701	UGDH_HUMAN	55 kDa
UDP-N-acetylglucosamine transporter OS=Homo sapiens OX=9606 GN=SLC35A3 PE=1 SV=1	Q9Y2D2	S35A3_HUMAN	36 kDa
UMP-CMP kinase OS=Homo sapiens OX=9606 GN=CMPK1 PE=1 SV=3	P30085	KCY_HUMAN	22 kDa
Uncharacterized protein CXorf38 OS=Homo sapiens OX=9606 GN=CXorf38 PE=1 SV=1	Q8TB03	CX038_HUMAN	37 kDa
Unconventional myosin-Ib OS=Homo sapiens OX=9606 GN=MYO1B PE=1 SV=3	O43795	MYO1B_HUMAN	132 kDa
Unconventional myosin-Ic OS=Homo sapiens OX=9606 GN=MYO1C PE=1 SV=4	O00159	MYO1C_HUMAN	122 kDa
Unconventional myosin-Vb OS=Homo sapiens OX=9606 GN=MYO5B PE=1 SV=3	Q9ULV0	MYO5B_HUMAN	214 kDa
Unconventional myosin-VI OS=Homo sapiens OX=9606 GN=MYO6 PE=1 SV=4	Q9UM54	MYO6_HUMAN	150 kDa
Unconventional myosin-XVIIIa OS=Homo sapiens OX=9606 GN=MYO18A PE=1 SV=3	Q92614	MY18A_HUMAN	233 kDa
Uridine 5'-monophosphate synthase OS=Homo sapiens OX=9606 GN=UMPS PE=1 SV=1	P11172	UMPS_HUMAN	52 kDa
UTP--glucose-1-phosphate uridylyltransferase OS=Homo sapiens OX=9606 GN=UGP2 PE=1 SV=5	Q16851	UGPA_HUMAN	57 kDa
UV excision repair protein RAD23 homolog B OS=Homo sapiens OX=9606 GN=RAD23B PE=1 SV=1	P54727	RD23B_HUMAN	43 kDa
Vacuolar protein sorting-associated protein 26A OS=Homo sapiens OX=9606 GN=VPS26A PE=1 SV=2	O75436	VP26A_HUMAN	38 kDa
Vacuolar protein sorting-associated protein 28 homolog OS=Homo sapiens OX=9606 GN=VPS28 PE=1 SV=1	Q9UK41	VPS28_HUMAN	25 kDa
Vacuolar protein sorting-associated protein 29 OS=Homo sapiens OX=9606 GN=VPS29 PE=1 SV=1	Q9UBQ0	VPS29_HUMAN	21 kDa
Vacuolar protein sorting-associated protein 35 OS=Homo sapiens OX=9606 GN=VPS35 PE=1 SV=2	Q96QK1	VPS35_HUMAN	92 kDa
Vacuolar protein sorting-associated protein 37B OS=Homo sapiens OX=9606 GN=VPS37B PE=1 SV=1	Q9H9H4	VP37B_HUMAN	31 kDa
Vacuolar protein sorting-associated protein 4B OS=Homo sapiens OX=9606 GN=VPS4B PE=1 SV=2	O75351	VPS4B_HUMAN	49 kDa
Valine--tRNA ligase OS=Homo sapiens OX=9606 GN=VARS1 PE=1 SV=4	P26640	SYVC_HUMAN	140 kDa
Vascular cell adhesion protein 1 OS=Homo sapiens OX=9606 GN=VCAM1 PE=1 SV=1	P19320	VCAM1_HUMAN	81 kDa
Vasodilator-stimulated phosphoprotein OS=Homo sapiens OX=9606 GN=VASP PE=1 SV=3	P50552	VASP_HUMAN	40 kDa
Versican core protein OS=Homo sapiens OX=9606 GN=VCAN PE=1 SV=3	P13611	CSPG2_HUMAN	373 kDa
Vesicle-associated membrane protein-associated protein A OS=Homo sapiens OX=9606 GN=VAPA PE=1 SV=3	Q9P0L0	VAPA_HUMAN	28 kDa
Vesicle-fusing ATPase OS=Homo sapiens OX=9606 GN=NSF PE=1 SV=3	P46459	NSF_HUMAN	83 kDa
Vesicle-trafficking protein SEC22b OS=Homo sapiens OX=9606 GN=SEC22B PE=1 SV=5	O75396	SC22B_HUMAN	25 kDa
Vigilin OS=Homo sapiens OX=9606 GN=HDLBP PE=1 SV=2	Q00341	VIGLN_HUMAN	141 kDa
Vimentin OS=Homo sapiens OX=9606 GN=VIM PE=1 SV=4	P08670	VIME_HUMAN	54 kDa
Vinculin OS=Homo sapiens OX=9606 GN=VCL PE=1 SV=4	P18206	VINC_HUMAN	124 kDa
Vitamin D-binding protein OS=Homo sapiens OX=9606 GN=GC PE=1 SV=2	P02774	VTDB_HUMAN	53 kDa
Vitamin K-dependent protein S OS=Homo sapiens OX=9606 GN=PROS1 PE=1 SV=1	P07225	PROS_HUMAN	75 kDa
Vitronectin OS=Homo sapiens OX=9606 GN=VTN PE=1 SV=1	P04004	VTNC_HUMAN	54 kDa
Voltage-dependent anion-selective channel protein 1 OS=Homo sapiens OX=9606 GN=VDAC1 PE=1 SV=2	P21796	VDAC1_HUMAN	31 kDa
Voltage-dependent anion-selective channel protein 2 OS=Homo sapiens OX=9606 GN=VDAC2 PE=1 SV=2	P45880	VDAC2_HUMAN	32 kDa
Voltage-dependent calcium channel subunit alpha-2/delta-1 OS=Homo sapiens OX=9606 GN=CACNA2D1 PE=1 SV=3	P54289	CA2D1_HUMAN	125 kDa
Volume-regulated anion channel subunit LRRC8A OS=Homo sapiens OX=9606 GN=LRRC8A PE=1 SV=1	Q8IWT6	LRC8A_HUMAN	94 kDa
V-type proton ATPase 116 kDa subunit a 1 OS=Homo sapiens OX=9606 GN=ATP6V0A1 PE=1 SV=3	Q93050	VPP1_HUMAN	96 kDa
V-type proton ATPase 16 kDa proteolipid subunit c OS=Homo sapiens OX=9606 GN=ATP6V0C PE=1 SV=1	P27449	VATL_HUMAN	16 kDa
V-type proton ATPase catalytic subunit A OS=Homo sapiens OX=9606 GN=ATP6V1A PE=1 SV=2	P38606	VATA_HUMAN	68 kDa
V-type proton ATPase subunit B, brain isoform OS=Homo sapiens OX=9606 GN=ATP6V1B2 PE=1 SV=3	P21281	VATB2_HUMAN	57 kDa
V-type proton ATPase subunit E 1 OS=Homo sapiens OX=9606 GN=ATP6V1E1 PE=1 SV=1	P36543	VATE1_HUMAN	26 kDa
V-type proton ATPase subunit G 1 OS=Homo sapiens OX=9606 GN=ATP6V1G1 PE=1 SV=3	O75348	VATG1_HUMAN (+1)	14 kDa
V-type proton ATPase subunit H OS=Homo sapiens OX=9606 GN=ATP6V1H PE=1 SV=1	Q9UI12	VATH_HUMAN	56 kDa
WD repeat-containing protein 1 OS=Homo sapiens OX=9606 GN=WDR1 PE=1 SV=4	O75083	WDR1_HUMAN	66 kDa
WW domain-binding protein 2 OS=Homo sapiens OX=9606 GN=WBP2 PE=1 SV=1	Q969T9	WBP2_HUMAN	28 kDa
Xaa-Pro aminopeptidase 1 OS=Homo sapiens OX=9606 GN=XPNPEP1 PE=1 SV=3	Q9NQW7	XPP1_HUMAN	70 kDa
Zinc finger CCCH-type antiviral protein 1 OS=Homo sapiens OX=9606 GN=ZC3HAV1 PE=1 SV=3	Q7Z2W4	ZCCHV_HUMAN	101 kDa
Zinc transporter ZIP10 OS=Homo sapiens OX=9606 GN=SLC39A10 PE=1 SV=2	Q9ULF5	S39AA_HUMAN	94 kDa
Zinc-alpha-2-glycoprotein OS=Homo sapiens OX=9606 GN=AZGP1 PE=1 SV=2	P25311	ZA2G_HUMAN	34 kDa
Zymogen granule protein 16 homolog B OS=Homo sapiens OX=9606 GN=ZG16B PE=1 SV=3	Q96DA0	ZG16B_HUMAN	23 kDa

## Sheet: Supplementary Table S2
Supplementary Table S2: Identified proteins (1340) in ffEVs samples coming from individual follicles containing MII, GVBD and GV oocytes (n=21)
Name	protein_Id	UniProt_ID	UniProt_name	Gene_ID	description
IGLV8-61	sp|A0A075B6I0|LV861_HUMAN	A0A075B6I0	LV861	28774	Immunoglobulin lambda variable 8-61
IGKV2D-24	sp|A0A075B6R9|KVD24_HUMAN	A0A075B6R9	KVD24	28885	Probable non-functional immunoglobulin kappa variable 2D-24
IGKV3D-11	sp|A0A0A0MRZ8|KVD11_HUMAN	A0A0A0MRZ8	KVD11	28876	Immunoglobulin kappa variable 3D-11
IGHV3-49	sp|A0A0A0MS15|HV349_HUMAN	A0A0A0MS15	HV349	28423	Immunoglobulin heavy variable 3-49
IGHV3-15	sp|A0A0B4J1V0|HV315_HUMAN	A0A0B4J1V0	HV315	28448	Immunoglobulin heavy variable 3-15
IGHV3-72	sp|A0A0B4J1Y9|HV372_HUMAN	A0A0B4J1Y9	HV372	28410	Immunoglobulin heavy variable 3-72
IGKV1D-13	sp|A0A0B4J2D9|KVD13_HUMAN	A0A0B4J2D9	KVD13	28902	Immunoglobulin kappa variable 1D-13
IGHV4-28	sp|A0A0C4DH34|HV428_HUMAN	A0A0C4DH34	HV428	28400	Immunoglobulin heavy variable 4-28
IGHV5-51	sp|A0A0C4DH38|HV551_HUMAN	A0A0C4DH38	HV551	28388	Immunoglobulin heavy variable 5-51
ESYT2	sp|A0FGR8|ESYT2_HUMAN	A0FGR8	ESYT2	57488	Extended synaptotagmin-2
A2ML1	sp|A8K2U0|A2ML1_HUMAN	A8K2U0	A2ML1	144568	Alpha-2-macroglobulin-like protein 1
MYO1C	sp|O00159|MYO1C_HUMAN	O00159	MYO1C	4641	Unconventional myosin-Ic
SNAP23	sp|O00161|SNP23_HUMAN	O00161	SNP23	8773	Synaptosomal-associated protein 23
STXBP3	sp|O00186|STXB3_HUMAN	O00186	STXB3	6814	Syntaxin-binding protein 3
MASP2	sp|O00187|MASP2_HUMAN	O00187	MASP2	10747	Mannan-binding lectin serine protease 2
PSMD11	sp|O00231|PSD11_HUMAN	O00231	PSD11	5717	26S proteasome non-ATPase regulatory subunit 11
PGRMC1	sp|O00264|PGRC1_HUMAN	O00264	PGRC1	10857	Membrane-associated progesterone receptor component 1
CLIC1	sp|O00299|CLIC1_HUMAN	O00299	CLIC1	1192	Chloride intracellular channel protein 1
MATN2	sp|O00339|MATN2_HUMAN	O00339	MATN2	4147	Matrilin-2
QSOX1	sp|O00391|QSOX1_HUMAN	O00391	QSOX1	5768	Sulfhydryl oxidase 1
PSMD14	sp|O00487|PSDE_HUMAN	O00487	PSDE	10213	26S proteasome non-ATPase regulatory subunit 14
SDCBP	sp|O00560|SDCB1_HUMAN	O00560	SDCB1	6386	Syntenin-1
SCD	sp|O00767|SCD_HUMAN	O00767	SCD	6319	Stearoyl-CoA desaturase
COPE	sp|O14579|COPE_HUMAN	O14579	COPE	11316	Coatomer subunit epsilon
ADAM10	sp|O14672|ADA10_HUMAN	O14672	ADA10	102	Disintegrin and metalloproteinase domain-containing protein 10
CDIPT	sp|O14735|CDIPT_HUMAN	O14735	CDIPT	10423	CDP-diacylglycerol--inositol 3-phosphatidyltransferase
SLC9A3R1	sp|O14745|NHRF1_HUMAN	O14745	NHRF1	9368	Na(+)/H(+) exchange regulatory cofactor NHE-RF1
APOL1	sp|O14791|APOL1_HUMAN	O14791	APOL1	8542	Apolipoprotein L1
HS3ST1	sp|O14792|HS3S1_HUMAN	O14792	HS3S1	9957	Heparan sulfate glucosamine 3-O-sulfotransferase 1
SCAMP3	sp|O14828|SCAM3_HUMAN	O14828	SCAM3	10067	Secretory carrier-associated membrane protein 3
CASK	sp|O14936|CSKP_HUMAN	O14936	CSKP	8573	Peripheral plasma membrane protein CASK
MYL12B	sp|O14950|ML12B_HUMAN	O14950	ML12B	103910; 10627	Myosin regulatory light chain 12B
PLXNB2	sp|O15031|PLXB2_HUMAN	O15031	PLXB2	23654	Plexin-B2
NPC1	sp|O15118|NPC1_HUMAN	O15118	NPC1	4864	NPC intracellular cholesterol transporter 1
ANGPT2	sp|O15123|ANGP2_HUMAN	O15123	ANGP2	285	Angiopoietin-2
SCAMP1	sp|O15126|SCAM1_HUMAN	O15126	SCAM1	9522	Secretory carrier-associated membrane protein 1
SCAMP2	sp|O15127|SCAM2_HUMAN	O15127	SCAM2	10066	Secretory carrier-associated membrane protein 2
ARPC2	sp|O15144|ARPC2_HUMAN	O15144	ARPC2	10109	Actin-related protein 2/3 complex subunit 2
ARPC3	sp|O15145|ARPC3_HUMAN	O15145	ARPC3	10094	Actin-related protein 2/3 complex subunit 3
PGRMC2	sp|O15173|PGRC2_HUMAN	O15173	PGRC2	10424	Membrane-associated progesterone receptor component 2
VGF	sp|O15240|VGF_HUMAN	O15240	VGF	7425	Neurosecretory protein VGF
RER1	sp|O15258|RER1_HUMAN	O15258	RER1	11079	Protein RER1
SURF4	sp|O15260|SURF4_HUMAN	O15260	SURF4	6836	Surfeit locus protein 4
SPTLC2	sp|O15270|SPTC2_HUMAN	O15270	SPTC2	9517	Serine palmitoyltransferase 2
SLC16A3	sp|O15427|MOT4_HUMAN	O15427	MOT4	9123	Monocarboxylate transporter 4
ABCC4	sp|O15439|MRP4_HUMAN	O15439	MRP4	10257	ATP-binding cassette sub-family C member 4
TAPBP	sp|O15533|TPSN_HUMAN	O15533	TPSN	6892	Tapasin
CLDN3	sp|O15551|CLD3_HUMAN	O15551	CLD3	1365	Claudin-3
DYNC1LI2	sp|O43237|DC1L2_HUMAN	O43237	DC1L2	1783	Cytoplasmic dynein 1 light intermediate chain 2
KLK10	sp|O43240|KLK10_HUMAN	O43240	KLK10	5655	Kallikrein-10
PSMD3	sp|O43242|PSMD3_HUMAN	O43242	PSMD3	5709	26S proteasome non-ATPase regulatory subunit 3
TXNL1	sp|O43396|TXNL1_HUMAN	O43396	TXNL1	9352	Thioredoxin-like protein 1
TSPAN6	sp|O43657|TSN6_HUMAN	O43657	TSN6	7105	Tetraspanin-6
CALU	sp|O43852|CALU_HUMAN	O43852	CALU	813	Calumenin
EDIL3	sp|O43854|EDIL3_HUMAN	O43854	EDIL3	10085	EGF-like repeat and discoidin I-like domain-containing protein 3
AHCYL1	sp|O43865|SAHH2_HUMAN	O43865	SAHH2	10768	S-adenosylhomocysteine hydrolase-like protein 1
MGRN1	sp|O60291|MGRN1_HUMAN	O60291	MGRN1	23295	E3 ubiquitin-protein ligase MGRN1
PPL	sp|O60437|PEPL_HUMAN	O60437	PEPL	5493	Periplakin
ACSL4	sp|O60488|ACSL4_HUMAN	O60488	ACSL4	2182	Long-chain-fatty-acid--CoA ligase 4
PLOD3	sp|O60568|PLOD3_HUMAN	O60568	PLOD3	8985	Multifunctional procollagen lysine hydroxylase and glycosyltransferase LH3
PLIN3	sp|O60664|PLIN3_HUMAN	O60664	PLIN3	10226	Perilipin-3
UGDH	sp|O60701|UGDH_HUMAN	O60701	UGDH	7358	UDP-glucose 6-dehydrogenase
CTNND1	sp|O60716|CTND1_HUMAN	O60716	CTND1	1500	Catenin delta-1
DPM1	sp|O60762|DPM1_HUMAN	O60762	DPM1	8813	Dolichol-phosphate mannosyltransferase subunit 1
WDR1	sp|O75083|WDR1_HUMAN	O75083	WDR1	9948	WD repeat-containing protein 1
GGCT	sp|O75223|GGCT_HUMAN	O75223	GGCT	79017	Gamma-glutamylcyclotransferase
ALOX12B	sp|O75342|LX12B_HUMAN	O75342	LX12B	242	Arachidonate 12-lipoxygenase, 12R-type
MPDU1	sp|O75352|MPU1_HUMAN	O75352	MPU1	9526	Mannose-P-dolichol utilization defect 1 protein
MACROH2A1	sp|O75367|H2AY_HUMAN	O75367	H2AY	9555	Core histone macro-H2A.1
SEC22B	sp|O75396|SC22B_HUMAN	O75396	SC22B	9554	Vesicle-trafficking protein SEC22b
ERN1	sp|O75460|ERN1_HUMAN	O75460	ERN1	2081	Serine/threonine-protein kinase/endoribonuclease IRE1
BANF1	sp|O75531|BAF_HUMAN	O75531	BAF	8815	Barrier-to-autointegration factor
FCN3	sp|O75636|FCN3_HUMAN	O75636	FCN3	8547	Ficolin-3
RP2	sp|O75695|XRP2_HUMAN	O75695	XRP2	6102	Protein XRP2
ATP6AP2	sp|O75787|RENR_HUMAN	O75787	RENR	10159	Renin receptor
ZMPSTE24	sp|O75844|FACE1_HUMAN	O75844	FACE1	10269	CAAX prenyl protease 1 homolog
IDH1	sp|O75874|IDHC_HUMAN	O75874	IDHC	3417	Isocitrate dehydrogenase [NADP] cytoplasmic
ATRN	sp|O75882|ATRN_HUMAN	O75882	ATRN	8455	Attractin
ARL6IP5	sp|O75915|PRAF3_HUMAN	O75915	PRAF3	10550	PRA1 family protein 3
FLOT1	sp|O75955|FLOT1_HUMAN	O75955	FLOT1	10211	Flotillin-1
ERLIN2	sp|O94905|ERLN2_HUMAN	O94905	ERLN2	11160	Erlin-2
ENDOD1	sp|O94919|ENDD1_HUMAN	O94919	ENDD1	23052	Endonuclease domain-containing 1 protein
PRSS23	sp|O95084|PRS23_HUMAN	O95084	PRS23	11098	Serine protease 23
RTN3	sp|O95197|RTN3_HUMAN	O95197	RTN3	10313	Reticulon-3
VAPB	sp|O95292|VAPB_HUMAN	O95292	VAPB	9217	Vesicle-associated membrane protein-associated protein B/C
MPZL1	sp|O95297|MPZL1_HUMAN	O95297	MPZL1	9019	Myelin protein zero-like protein 1
FKBP9	sp|O95302|FKBP9_HUMAN	O95302	FKBP9	11328	Peptidyl-prolyl cis-trans isomerase FKBP9
APOM	sp|O95445|APOM_HUMAN	O95445	APOM	55937	Apolipoprotein M
H6PD	sp|O95479|G6PE_HUMAN	O95479	G6PE	9563	GDH/6PGL endoplasmic bifunctional protein
CLIC3	sp|O95833|CLIC3_HUMAN	O95833	CLIC3	9022	Chloride intracellular channel protein 3
DDAH2	sp|O95865|DDAH2_HUMAN	O95865	DDAH2	23564	N(G),N(G)-dimethylarginine dimethylaminohydrolase 2
TXNDC12	sp|O95881|TXD12_HUMAN	O95881	TXD12	51060	Thioredoxin domain-containing protein 12
CLPTM1	sp|O96005|CLPT1_HUMAN	O96005	CLPT1	1209	Cleft lip and palate transmembrane protein 1
CYB5A	sp|P00167|CYB5_HUMAN	P00167	CYB5	1528	Cytochrome b5
CYB5R3	sp|P00387|NB5R3_HUMAN	P00387	NB5R3	1727	NADH-cytochrome b5 reductase 3
GSR	sp|P00390|GSHR_HUMAN	P00390	GSHR	2936	Glutathione reductase, mitochondrial
MT-CO2	sp|P00403|COX2_HUMAN	P00403	COX2	4513	Cytochrome c oxidase subunit 2
F13A1	sp|P00488|F13A_HUMAN	P00488	F13A	2162	Coagulation factor XIII A chain
C1R	sp|P00736|C1R_HUMAN	P00736	C1R	715	Complement C1r subcomponent
F9	sp|P00740|FA9_HUMAN	P00740	FA9	2158	Coagulation factor IX
F10	sp|P00742|FA10_HUMAN	P00742	FA10	2159	Coagulation factor X
CFD	sp|P00746|CFAD_HUMAN	P00746	CFAD	1675	Complement factor D
F12	sp|P00748|FA12_HUMAN	P00748	FA12	2161	Coagulation factor XII
SERPINA1	sp|P01009|A1AT_HUMAN	P01009	A1AT	5265	Alpha-1-antitrypsin
SERPINA3	sp|P01011|AACT_HUMAN	P01011	AACT	12	Alpha-1-antichymotrypsin
AGT	sp|P01019|ANGT_HUMAN	P01019	ANGT	183	Angiotensinogen
TIMP1	sp|P01033|TIMP1_HUMAN	P01033	TIMP1	7076	Metalloproteinase inhibitor 1
CST3	sp|P01034|CYTC_HUMAN	P01034	CYTC	1471	Cystatin-C
CST4	sp|P01036|CYTS_HUMAN	P01036	CYTS	1472	Cystatin-S
CST1	sp|P01037|CYTN_HUMAN	P01037	CYTN	1469	Cystatin-SN
CSTA	sp|P01040|CYTA_HUMAN	P01040	CYTA	1475	Cystatin-A
LDLR	sp|P01130|LDLR_HUMAN	P01130	LDLR	3949	Low-density lipoprotein receptor
IGF2	sp|P01344|IGF2_HUMAN	P01344	IGF2	3481	Insulin-like growth factor II
JCHAIN	sp|P01591|IGJ_HUMAN	P01591	IGJ	3512	Immunoglobulin J chain
IGKV1D-33	sp|P01593|KVD33_HUMAN	P01593	KVD33	28896	Immunoglobulin kappa variable 1D-33
IGKV1-5	sp|P01602|KV105_HUMAN	P01602	KV105	28299	Immunoglobulin kappa variable 1-5
IGKV3-20	sp|P01619|KV320_HUMAN	P01619	KV320	28912	Immunoglobulin kappa variable 3-20
IGLV1-51	sp|P01701|LV151_HUMAN	P01701	LV151	28820	Immunoglobulin lambda variable 1-51
IGLV2-14	sp|P01704|LV214_HUMAN	P01704	LV214	28815	Immunoglobulin lambda variable 2-14
IGLV3-19	sp|P01714|LV319_HUMAN	P01714	LV319	28797	Immunoglobulin lambda variable 3-19
PIGR	sp|P01833|PIGR_HUMAN	P01833	PIGR	5284	Polymeric immunoglobulin receptor
IGKC	sp|P01834|IGKC_HUMAN	P01834	IGKC	3514	Immunoglobulin kappa constant
IGHG1	sp|P01857|IGHG1_HUMAN	P01857	IGHG1	3500	Immunoglobulin heavy constant gamma 1
IGHG2	sp|P01859|IGHG2_HUMAN	P01859	IGHG2	3501	Immunoglobulin heavy constant gamma 2
IGHG3	sp|P01860|IGHG3_HUMAN	P01860	IGHG3	3502	Immunoglobulin heavy constant gamma 3
IGHG4	sp|P01861|IGHG4_HUMAN	P01861	IGHG4	3503	Immunoglobulin heavy constant gamma 4
IGHA1	sp|P01876|IGHA1_HUMAN	P01876	IGHA1	3493	Immunoglobulin heavy constant alpha 1
IGHA2	sp|P01877|IGHA2_HUMAN	P01877	IGHA2	3494	Immunoglobulin heavy constant alpha 2
IGHD	sp|P01880|IGHD_HUMAN	P01880	IGHD	3495	Immunoglobulin heavy constant delta
HLA-B	sp|P01889|HLAB_HUMAN	P01889	HLAB	3106	HLA class I histocompatibility antigen, B alpha chain
APOA2	sp|P02652|APOA2_HUMAN	P02652	APOA2	336	Apolipoprotein A-II
APOC1	sp|P02654|APOC1_HUMAN	P02654	APOC1	341	Apolipoprotein C-I
APOC3	sp|P02656|APOC3_HUMAN	P02656	APOC3	345	Apolipoprotein C-III
FGB	sp|P02675|FIBB_HUMAN	P02675	FIBB	2244	Fibrinogen beta chain
FGG	sp|P02679|FIBG_HUMAN	P02679	FIBG	2266	Fibrinogen gamma chain
SLC4A1	sp|P02730|B3AT_HUMAN	P02730	B3AT	6521	Band 3 anion transport protein
APCS	sp|P02743|SAMP_HUMAN	P02743	SAMP	325	Serum amyloid P-component
C1QA	sp|P02745|C1QA_HUMAN	P02745	C1QA	712	Complement C1q subcomponent subunit A
C1QB	sp|P02746|C1QB_HUMAN	P02746	C1QB	713	Complement C1q subcomponent subunit B
C1QC	sp|P02747|C1QC_HUMAN	P02747	C1QC	714	Complement C1q subcomponent subunit C
LRG1	sp|P02750|A2GL_HUMAN	P02750	A2GL	116844	Leucine-rich alpha-2-glycoprotein
RBP4	sp|P02753|RET4_HUMAN	P02753	RET4	5950	Retinol-binding protein 4
AMBP	sp|P02760|AMBP_HUMAN	P02760	AMBP	259	Protein AMBP
ORM1	sp|P02763|A1AG1_HUMAN	P02763	A1AG1	5004	Alpha-1-acid glycoprotein 1
TTR	sp|P02766|TTHY_HUMAN	P02766	TTHY	7276	Transthyretin
TFRC	sp|P02786|TFR1_HUMAN	P02786	TFR1	7037	Transferrin receptor protein 1
FTL	sp|P02792|FRIL_HUMAN	P02792	FRIL	2512	Ferritin light chain
FTH1	sp|P02794|FRIH_HUMAN	P02794	FRIH	2495	Ferritin heavy chain
SMR3B	sp|P02814|SMR3B_HUMAN	P02814	SMR3B	10879	Submaxillary gland androgen-regulated protein 3B
ANG	sp|P03950|ANGI_HUMAN	P03950	ANGI	283	Angiogenin
F11	sp|P03951|FA11_HUMAN	P03951	FA11	2160	Coagulation factor XI
KLKB1	sp|P03952|KLKB1_HUMAN	P03952	KLKB1	3818	Plasma kallikrein
HMGCR	sp|P04035|HMDH_HUMAN	P04035	HMDH	3156	3-hydroxy-3-methylglutaryl-coenzyme A reductase
CAT	sp|P04040|CATA_HUMAN	P04040	CATA	847	Catalase
PROC	sp|P04070|PROC_HUMAN	P04070	PROC	5624	Vitamin K-dependent protein C
CSTB	sp|P04080|CYTB_HUMAN	P04080	CYTB	1476	Cystatin-B
ANXA1	sp|P04083|ANXA1_HUMAN	P04083	ANXA1	301	Annexin A1
APOB	sp|P04114|APOB_HUMAN	P04114	APOB	338	Apolipoprotein B-100
HRG	sp|P04196|HRG_HUMAN	P04196	HRG	3273	Histidine-rich glycoprotein
A1BG	sp|P04217|A1BG_HUMAN	P04217	A1BG	1	Alpha-1B-glycoprotein
VWF	sp|P04275|VWF_HUMAN	P04275	VWF	7450	von Willebrand factor
CAPNS1	sp|P04632|CPNS1_HUMAN	P04632	CPNS1	826	Calpain small subunit 1
HSPB1	sp|P04792|HSPB1_HUMAN	P04792	HSPB1	3315	Heat shock protein beta-1
RPN1	sp|P04843|RPN1_HUMAN	P04843	RPN1	6184	Dolichyl-diphosphooligosaccharide--protein glycosyltransferase subunit 1
RPN2	sp|P04844|RPN2_HUMAN	P04844	RPN2	6185	Dolichyl-diphosphooligosaccharide--protein glycosyltransferase subunit 2
ATP1B1	sp|P05026|AT1B1_HUMAN	P05026	AT1B1	481	Sodium/potassium-transporting ATPase subunit beta-1
CHGB	sp|P05060|SCG1_HUMAN	P05060	SCG1	1114	Secretogranin-1
ARG1	sp|P05089|ARGI1_HUMAN	P05089	ARGI1	383	Arginase-1
CYP17A1	sp|P05093|CP17A_HUMAN	P05093	CP17A	1586	Steroid 17-alpha-hydroxylase/17,20 lyase
CYP11A1	sp|P05108|CP11A_HUMAN	P05108	CP11A	1583	Cholesterol side-chain cleavage enzyme, mitochondrial
S100A8	sp|P05109|S10A8_HUMAN	P05109	S10A8	6279	Protein S100-A8
INHA	sp|P05111|INHA_HUMAN	P05111	INHA	3623	Inhibin alpha chain
SERPINA5	sp|P05154|IPSP_HUMAN	P05154	IPSP	5104	Plasma serine protease inhibitor
SERPING1	sp|P05155|IC1_HUMAN	P05155	IC1	710	Plasma protease C1 inhibitor
F13B	sp|P05160|F13B_HUMAN	P05160	F13B	2165	Coagulation factor XIII B chain
RPLP2	sp|P05387|RLA2_HUMAN	P05387	RLA2	6181	60S acidic ribosomal protein P2
CLEC3B	sp|P05452|TETN_HUMAN	P05452	TETN	7123	Tetranectin
COL5A2	sp|P05997|CO5A2_HUMAN	P05997	CO5A2	1290	Collagen alpha-2(V) chain
BCHE	sp|P06276|CHLE_HUMAN	P06276	CHLE	590	Cholinesterase
IGKV4-1	sp|P06312|KV401_HUMAN	P06312	KV401	28908	Immunoglobulin kappa variable 4-1
ATP5F1B	sp|P06576|ATPB_HUMAN	P06576	ATPB	506	ATP synthase subunit beta, mitochondrial
C2	sp|P06681|CO2_HUMAN	P06681	CO2	717	Complement C2
S100A9	sp|P06702|S10A9_HUMAN	P06702	S10A9	6280	Protein S100-A9
APOA4	sp|P06727|APOA4_HUMAN	P06727	APOA4	337	Apolipoprotein A-IV
ITGAV	sp|P06756|ITAV_HUMAN	P06756	ITAV	3685	Integrin alpha-V
SERPINE2	sp|P07093|GDN_HUMAN	P07093	GDN	5270	Glia-derived nexin
EPHX1	sp|P07099|HYEP_HUMAN	P07099	HYEP	2052	Epoxide hydrolase 1
P4HB	sp|P07237|PDIA1_HUMAN	P07237	PDIA1	5034	Protein disulfide-isomerase
CTSD	sp|P07339|CATD_HUMAN	P07339	CATD	1509	Cathepsin D
C8A	sp|P07357|CO8A_HUMAN	P07357	CO8A	731	Complement component C8 alpha chain
C8B	sp|P07358|CO8B_HUMAN	P07358	CO8B	732	Complement component C8 beta chain
C8G	sp|P07360|CO8G_HUMAN	P07360	CO8G	733	Complement component C8 gamma chain
CAPN1	sp|P07384|CAN1_HUMAN	P07384	CAN1	823	Calpain-1 catalytic subunit
IVL	sp|P07476|INVO_HUMAN	P07476	INVO	3713	Involucrin
PSAP	sp|P07602|SAP_HUMAN	P07602	SAP	5660	Prosaposin
APRT	sp|P07741|APT_HUMAN	P07741	APT	353	Adenine phosphoribosyltransferase
EPRS1	sp|P07814|SYEP_HUMAN	P07814	SYEP	2058	Bifunctional glutamate/proline--tRNA ligase
CTSB	sp|P07858|CATB_HUMAN	P07858	CATB	1508	Cathepsin B
COL1A2	sp|P08123|CO1A2_HUMAN	P08123	CO1A2	1278	Collagen alpha-2(I) chain
CD55	sp|P08174|DAF_HUMAN	P08174	DAF	1604	Complement decay-accelerating factor
SERPINA6	sp|P08185|CBG_HUMAN	P08185	CBG	866	Corticosteroid-binding globulin
SLC3A2	sp|P08195|4F2_HUMAN	P08195	4F2	6520	4F2 cell-surface antigen heavy chain
SOD3	sp|P08294|SODE_HUMAN	P08294	SODE	6649	Extracellular superoxide dismutase [Cu-Zn]
INHBA	sp|P08476|INHBA_HUMAN	P08476	INHBA	3624	Inhibin beta A chain
MGP	sp|P08493|MGP_HUMAN	P08493	MGP	4256	Matrix Gla protein
ITGA2B	sp|P08514|ITA2B_HUMAN	P08514	ITA2B	3674	Integrin alpha-IIb
CD14	sp|P08571|CD14_HUMAN	P08571	CD14	929	Monocyte differentiation antigen CD14
COL4A2	sp|P08572|CO4A2_HUMAN	P08572	CO4A2	1284	Collagen alpha-2(IV) chain
ITGA5	sp|P08648|ITA5_HUMAN	P08648	ITA5	3678	Integrin alpha-5
ANXA5	sp|P08758|ANXA5_HUMAN	P08758	ANXA5	308	Annexin A5
RPSA	sp|P08865|RSSA_HUMAN	P08865	RSSA	3921	40S ribosomal protein SA
CD63	sp|P08962|CD63_HUMAN	P08962	CD63	967	CD63 antigen
DBH	sp|P09172|DOPO_HUMAN	P09172	DOPO	1621	Dopamine beta-hydroxylase
LGALS1	sp|P09382|LEG1_HUMAN	P09382	LEG1	3956	Galectin-1
RBP1	sp|P09455|RET1_HUMAN	P09455	RET1	5947	Retinol-binding protein 1
SPARC	sp|P09486|SPRC_HUMAN	P09486	SPRC	6678	SPARC
CNP	sp|P09543|CN37_HUMAN	P09543	CN37	1267	2',3'-cyclic-nucleotide 3'-phosphodiesterase
HMOX1	sp|P09601|HMOX1_HUMAN	P09601	HMOX1	3162	Heme oxygenase 1
UCHL1	sp|P09936|UCHL1_HUMAN	P09936	UCHL1	7345	Ubiquitin carboxyl-terminal hydrolase isozyme L1
UBB	sp|P0CG47|UBB_HUMAN	P0CG47	UBB	7314	Polyubiquitin-B
SAA1	sp|P0DJI8|SAA1_HUMAN	P0DJI8	SAA1	6288	Serum amyloid A-1 protein
SAA2	sp|P0DJI9|SAA2_HUMAN	P0DJI9	SAA2	6289	Serum amyloid A-2 protein
CALM1	sp|P0DP23|CALM1_HUMAN	P0DP23	CALM1	801; 805; 808	Calmodulin-1
TXN	sp|P10599|THIO_HUMAN	P10599	THIO	7295	Thioredoxin
MGST1	sp|P10620|MGST1_HUMAN	P10620	MGST1	4257	Microsomal glutathione S-transferase 1
PRKAR1A	sp|P10644|KAP0_HUMAN	P10644	KAP0	5573	cAMP-dependent protein kinase type I-alpha regulatory subunit
TFPI	sp|P10646|TFPI1_HUMAN	P10646	TFPI1	7035	Tissue factor pathway inhibitor
HSPD1	sp|P10809|CH60_HUMAN	P10809	CH60	3329	60 kDa heat shock protein, mitochondrial
LAMC1	sp|P11047|LAMC1_HUMAN	P11047	LAMC1	3915	Laminin subunit gamma-1
SLC2A1	sp|P11166|GTR1_HUMAN	P11166	GTR1	6513	Solute carrier family 2, facilitated glucose transporter member 1
MBL2	sp|P11226|MBL2_HUMAN	P11226	MBL2	4153	Mannose-binding protein C
RALA	sp|P11233|RALA_HUMAN	P11233	RALA	5898	Ras-related protein Ral-A
RALB	sp|P11234|RALB_HUMAN	P11234	RALB	5899	Ras-related protein Ral-B
CYP19A1	sp|P11511|CP19A_HUMAN	P11511	CP19A	1588	Aromatase
MTHFD1	sp|P11586|C1TC_HUMAN	P11586	C1TC	4522	C-1-tetrahydrofolate synthase, cytoplasmic
CETP	sp|P11597|CETP_HUMAN	P11597	CETP	1071	Cholesteryl ester transfer protein
COL6A1	sp|P12109|CO6A1_HUMAN	P12109	CO6A1	1291	Collagen alpha-1(VI) chain
COL6A2	sp|P12110|CO6A2_HUMAN	P12110	CO6A2	1292	Collagen alpha-2(VI) chain
COL6A3	sp|P12111|CO6A3_HUMAN	P12111	CO6A3	1293	Collagen alpha-3(VI) chain
IMPDH2	sp|P12268|IMDH2_HUMAN	P12268	IMDH2	3615	Inosine-5'-monophosphate dehydrogenase 2
PIP	sp|P12273|PIP_HUMAN	P12273	PIP	5304	Prolactin-inducible protein
CKB	sp|P12277|KCRB_HUMAN	P12277	KCRB	1152	Creatine kinase B-type
BMP3	sp|P12645|BMP3_HUMAN	P12645	BMP3	651	Bone morphogenetic protein 3
ACE	sp|P12821|ACE_HUMAN	P12821	ACE	1636	Angiotensin-converting enzyme
CDH1	sp|P12830|CADH1_HUMAN	P12830	CADH1	999	Cadherin-1
COX4I1	sp|P13073|COX41_HUMAN	P13073	COX41	1327	Cytochrome c oxidase subunit 4 isoform 1, mitochondrial
RNH1	sp|P13489|RINI_HUMAN	P13489	RINI	6050	Ribonuclease inhibitor
VCAN	sp|P13611|CSPG2_HUMAN	P13611	CSPG2	1462	Versican core protein
PDIA4	sp|P13667|PDIA4_HUMAN	P13667	PDIA4	9601	Protein disulfide-isomerase A4
C6	sp|P13671|CO6_HUMAN	P13671	CO6	729	Complement component C6
PLS3	sp|P13797|PLST_HUMAN	P13797	PLST	5358	Plastin-3
CD59	sp|P13987|CD59_HUMAN	P13987	CD59	966	CD59 glycoprotein
HSD17B1	sp|P14061|DHB1_HUMAN	P14061	DHB1	3292	17-beta-hydroxysteroid dehydrogenase type 1
CD99	sp|P14209|CD99_HUMAN	P14209	CD99	4267	CD99 antigen
PRKCSH	sp|P14314|GLU2B_HUMAN	P14314	GLU2B	5589	Glucosidase 2 subunit beta
FDPS	sp|P14324|FPPS_HUMAN	P14324	FPPS	2224	Farnesyl pyrophosphate synthase
CPM	sp|P14384|CBPM_HUMAN	P14384	CBPM	1368	Carboxypeptidase M
NID1	sp|P14543|NID1_HUMAN	P14543	NID1	4811	Nidogen-1
IDE	sp|P14735|IDE_HUMAN	P14735	IDE	3416	Insulin-degrading enzyme
DARS1	sp|P14868|SYDC_HUMAN	P14868	SYDC	1615	Aspartate--tRNA ligase, cytoplasmic
GLUL	sp|P15104|GLNA_HUMAN	P15104	GLNA	2752	Glutamine synthetase
AKR1B1	sp|P15121|ALDR_HUMAN	P15121	ALDR	231	Aldo-keto reductase family 1 member B1
PVR	sp|P15151|PVR_HUMAN	P15151	PVR	5817	Poliovirus receptor
ACP3	sp|P15309|PPAP_HUMAN	P15309	PPAP	55	Prostatic acid phosphatase
AREG	sp|P15514|AREG_HUMAN	P15514	AREG	374	Amphiregulin
CD46	sp|P15529|MCP_HUMAN	P15529	MCP	4179	Membrane cofactor protein
RPS2	sp|P15880|RS2_HUMAN	P15880	RS2	6187	40S ribosomal protein S2
DSP	sp|P15924|DESP_HUMAN	P15924	DESP	1832	Desmoplakin
MUC1	sp|P15941|MUC1_HUMAN	P15941	MUC1	4582	Mucin-1
ACAN	sp|P16112|PGCA_HUMAN	P16112	PGCA	176	Aggrecan core protein
POR	sp|P16435|NCPR_HUMAN	P16435	NCPR	5447	NADPH--cytochrome P450 reductase
GOT1	sp|P17174|AATC_HUMAN	P17174	AATC	2805	Aspartate aminotransferase, cytoplasmic
ITGA2	sp|P17301|ITA2_HUMAN	P17301	ITA2	3673	Integrin alpha-2
GJA1	sp|P17302|CXA1_HUMAN	P17302	CXA1	2697	Gap junction alpha-1 protein
PFKL	sp|P17858|PFKAL_HUMAN	P17858	PFKAL	5211	ATP-dependent 6-phosphofructokinase, liver type
IGFBP3	sp|P17936|IBP3_HUMAN	P17936	IBP3	3486	Insulin-like growth factor-binding protein 3
PSMC3	sp|P17980|PRS6A_HUMAN	P17980	PRS6A	5702	26S proteasome regulatory subunit 6A
TCP1	sp|P17987|TCPA_HUMAN	P17987	TCPA	6950	T-complex protein 1 subunit alpha
IGFBP2	sp|P18065|IBP2_HUMAN	P18065	IBP2	3485	Insulin-like growth factor-binding protein 2
ARF4	sp|P18085|ARF4_HUMAN	P18085	ARF4	378	ADP-ribosylation factor 4
RPL7	sp|P18124|RL7_HUMAN	P18124	RL7	6129	60S ribosomal protein L7
VCL	sp|P18206|VINC_HUMAN	P18206	VINC	7414	Vinculin
LBP	sp|P18428|LBP_HUMAN	P18428	LBP	3929	Lipopolysaccharide-binding protein
PAM	sp|P19021|AMD_HUMAN	P19021	AMD	5066	Peptidyl-glycine alpha-amidating monooxygenase
CDH2	sp|P19022|CADH2_HUMAN	P19022	CADH2	1000	Cadherin-2
VCAM1	sp|P19320|VCAM1_HUMAN	P19320	VCAM1	7412	Vascular cell adhesion protein 1
ORM2	sp|P19652|A1AG2_HUMAN	P19652	A1AG2	5005	Alpha-1-acid glycoprotein 2
FST	sp|P19883|FST_HUMAN	P19883	FST	10468	Follistatin
PI3	sp|P19957|ELAF_HUMAN	P19957	ELAF	5266	Elafin
ANXA7	sp|P20073|ANXA7_HUMAN	P20073	ANXA7	310	Annexin A7
PSMB1	sp|P20618|PSB1_HUMAN	P20618	PSB1	5689	Proteasome subunit beta type-1
M6PR	sp|P20645|MPRD_HUMAN	P20645	MPRD	4074	Cation-dependent mannose-6-phosphate receptor
C4BPB	sp|P20851|C4BPB_HUMAN	P20851	C4BPB	725	C4b-binding protein beta chain
FLG	sp|P20930|FILA_HUMAN	P20930	FILA	2312	Filaggrin
ATP6V1B2	sp|P21281|VATB2_HUMAN	P21281	VATB2	526	V-type proton ATPase subunit B, brain isoform
MDK	sp|P21741|MK_HUMAN	P21741	MK	4192	Midkine
VDAC1	sp|P21796|VDAC1_HUMAN	P21796	VDAC1	7416	Voltage-dependent anion-selective channel protein 1
CD9	sp|P21926|CD9_HUMAN	P21926	CD9	928	CD9 antigen
COMT	sp|P21964|COMT_HUMAN	P21964	COMT	1312	Catechol O-methyltransferase
PAICS	sp|P22234|PUR6_HUMAN	P22234	PUR6	10606	Multifunctional protein ADE2
UBA1	sp|P22314|UBA1_HUMAN	P22314	UBA1	7317	Ubiquitin-like modifier-activating enzyme 1
GPX3	sp|P22352|GPX3_HUMAN	P22352	GPX3	2878	Glutathione peroxidase 3
IGFBP4	sp|P22692|IBP4_HUMAN	P22692	IBP4	3487	Insulin-like growth factor-binding protein 4
UQCRC2	sp|P22695|QCR2_HUMAN	P22695	QCR2	7385	Cytochrome b-c1 complex subunit 2, mitochondrial
TGM1	sp|P22735|TGM1_HUMAN	P22735	TGM1	7051	Protein-glutamine gamma-glutamyltransferase K
AADAC	sp|P22760|AAAD_HUMAN	P22760	AAAD	13	Arylacetamide deacetylase
CPN2	sp|P22792|CPN2_HUMAN	P22792	CPN2	1370	Carboxypeptidase N subunit 2
IGHV1-2	sp|P23083|HV102_HUMAN	P23083	HV102	28474	Immunoglobulin heavy variable 1-2
ITGA6	sp|P23229|ITA6_HUMAN	P23229	ITA6	3655	Integrin alpha-6
CA6	sp|P23280|CAH6_HUMAN	P23280	CAH6	765	Carbonic anhydrase 6
RPS3	sp|P23396|RS3_HUMAN	P23396	RS3	6188	40S ribosomal protein S3
PTPRG	sp|P23470|PTPRG_HUMAN	P23470	PTPRG	5793	Receptor-type tyrosine-protein phosphatase gamma
MCC	sp|P23508|CRCM_HUMAN	P23508	CRCM	4163	Colorectal mutant cancer protein
AHCY	sp|P23526|SAHH_HUMAN	P23526	SAHH	191	Adenosylhomocysteinase
CFL1	sp|P23528|COF1_HUMAN	P23528	COF1	1072	Cofilin-1
ATP5PB	sp|P24539|AT5F1_HUMAN	P24539	AT5F1	515	ATP synthase F(0) complex subunit B1, mitochondrial
AZGP1	sp|P25311|ZA2G_HUMAN	P25311	ZA2G	563	Zinc-alpha-2-glycoprotein
LAMA1	sp|P25391|LAMA1_HUMAN	P25391	LAMA1	284217	Laminin subunit alpha-1
PSMA1	sp|P25786|PSA1_HUMAN	P25786	PSA1	5682	Proteasome subunit alpha type-1
PSMA3	sp|P25788|PSA3_HUMAN	P25788	PSA3	5684	Proteasome subunit alpha type-3
PTX3	sp|P26022|PTX3_HUMAN	P26022	PTX3	5806	Pentraxin-related protein PTX3
RPL13	sp|P26373|RL13_HUMAN	P26373	RL13	6137	60S ribosomal protein L13
TARS1	sp|P26639|SYTC_HUMAN	P26639	SYTC	6897	Threonine--tRNA ligase 1, cytoplasmic
EEF1G	sp|P26641|EF1G_HUMAN	P26641	EF1G	1937	Elongation factor 1-gamma
FKBP2	sp|P26885|FKBP2_HUMAN	P26885	FKBP2	2286	Peptidyl-prolyl cis-trans isomerase FKBP2
YWHAQ	sp|P27348|1433T_HUMAN	P27348	1433T	10971	14-3-3 protein theta
CALML3	sp|P27482|CALL3_HUMAN	P27482	CALL3	810	Calmodulin-like protein 3
CALR	sp|P27797|CALR_HUMAN	P27797	CALR	811	Calreticulin
CFP	sp|P27918|PROP_HUMAN	P27918	PROP	5199	Properdin
PSMA5	sp|P28066|PSA5_HUMAN	P28066	PSA5	5686	Proteasome subunit alpha type-5
PSMB4	sp|P28070|PSB4_HUMAN	P28070	PSB4	5692	Proteasome subunit beta type-4
PSMB5	sp|P28074|PSB5_HUMAN	P28074	PSB5	5693	Proteasome subunit beta type-5
ABCD3	sp|P28288|ABCD3_HUMAN	P28288	ABCD3	5825	ATP-binding cassette sub-family D member 3
LAP3	sp|P28838|AMPL_HUMAN	P28838	AMPL	51056	Cytosol aminopeptidase
HSD11B1	sp|P28845|DHI1_HUMAN	P28845	DHI1	3290	11-beta-hydroxysteroid dehydrogenase 1
CRABP2	sp|P29373|RABP2_HUMAN	P29373	RABP2	1382	Cellular retinoic acid-binding protein 2
TKT	sp|P29401|TKT_HUMAN	P29401	TKT	7086	Transketolase
SERPINB3	sp|P29508|SPB3_HUMAN	P29508	SPB3	6317	Serpin B3
SERPINA4	sp|P29622|KAIN_HUMAN	P29622	KAIN	5267	Kallistatin
EEF1D	sp|P29692|EF1D_HUMAN	P29692	EF1D	1936	Elongation factor 1-delta
MARCKS	sp|P29966|MARCS_HUMAN	P29966	MARCS	4082	Myristoylated alanine-rich C-kinase substrate
ERP29	sp|P30040|ERP29_HUMAN	P30040	ERP29	10961	Endoplasmic reticulum resident protein 29
PRDX6	sp|P30041|PRDX6_HUMAN	P30041	PRDX6	9588	Peroxiredoxin-6
PRDX5	sp|P30044|PRDX5_HUMAN	P30044	PRDX5	25824	Peroxiredoxin-5, mitochondrial
CMPK1	sp|P30085|KCY_HUMAN	P30085	KCY	51727	UMP-CMP kinase
PEBP1	sp|P30086|PEBP1_HUMAN	P30086	PEBP1	5037	Phosphatidylethanolamine-binding protein 1
PDIA3	sp|P30101|PDIA3_HUMAN	P30101	PDIA3	2923	Protein disulfide-isomerase A3
PPP2R1A	sp|P30153|2AAA_HUMAN	P30153	2AAA	5518	Serine/threonine-protein phosphatase 2A 65 kDa regulatory subunit A alpha isoform
SERPINB1	sp|P30740|ILEU_HUMAN	P30740	ILEU	1992	Leukocyte elastase inhibitor
NTS	sp|P30990|NEUT_HUMAN	P30990	NEUT	4922	Neurotensin/neuromedin N
GDI1	sp|P31150|GDIA_HUMAN	P31150	GDIA	2664	Rab GDP dissociation inhibitor alpha
PRKAR2B	sp|P31323|KAP3_HUMAN	P31323	KAP3	5577	cAMP-dependent protein kinase type II-beta regulatory subunit
UQCRC1	sp|P31930|QCR1_HUMAN	P31930	QCR1	7384	Cytochrome b-c1 complex subunit 1, mitochondrial
ATIC	sp|P31939|PUR9_HUMAN	P31939	PUR9	471	Bifunctional purine biosynthesis protein ATIC
CASP14	sp|P31944|CASPE_HUMAN	P31944	CASPE	23581	Caspase-14
YWHAB	sp|P31946|1433B_HUMAN	P31946	1433B	7529	14-3-3 protein beta/alpha
SFN	sp|P31947|1433S_HUMAN	P31947	1433S	2810	14-3-3 protein sigma
STIP1	sp|P31948|STIP1_HUMAN	P31948	STIP1	10963	Stress-induced-phosphoprotein 1
S100A11	sp|P31949|S10AB_HUMAN	P31949	S10AB	6282	Protein S100-A11
PRDX2	sp|P32119|PRDX2_HUMAN	P32119	PRDX2	7001	Peroxiredoxin-2
CCKBR	sp|P32239|GASR_HUMAN	P32239	GASR	887	Gastrin/cholecystokinin type B receptor
DSG3	sp|P32926|DSG3_HUMAN	P32926	DSG3	1830	Desmoglein-3
MAN1A1	sp|P33908|MA1A1_HUMAN	P33908	MA1A1	4121	Mannosyl-oligosaccharide 1,2-alpha-mannosidase IA
RNASE4	sp|P34096|RNAS4_HUMAN	P34096	RNAS4	6038	Ribonuclease 4
SDC2	sp|P34741|SDC2_HUMAN	P34741	SDC2	6383	Syndecan-2
CTNNB1	sp|P35222|CTNB1_HUMAN	P35222	CTNB1	1499	Catenin beta-1
PHB1	sp|P35232|PHB1_HUMAN	P35232	PHB1	5245	Prohibitin 1
SAA4	sp|P35542|SAA4_HUMAN	P35542	SAA4	6291	Serum amyloid A-4 protein
FBN1	sp|P35555|FBN1_HUMAN	P35555	FBN1	2200	Fibrillin-1
MYH9	sp|P35579|MYH9_HUMAN	P35579	MYH9	4627	Myosin-9
MYH10	sp|P35580|MYH10_HUMAN	P35580	MYH10	4628	Myosin-10
COPB2	sp|P35606|COPB2_HUMAN	P35606	COPB2	9276	Coatomer subunit beta'
BSG	sp|P35613|BASI_HUMAN	P35613	BASI	682	Basigin
IGFALS	sp|P35858|ALS_HUMAN	P35858	ALS	3483	Insulin-like growth factor-binding protein complex acid labile subunit
PSMC2	sp|P35998|PRS7_HUMAN	P35998	PRS7	5701	26S proteasome regulatory subunit 7
RPL4	sp|P36578|RL4_HUMAN	P36578	RL4	6124	60S ribosomal protein L4
PGM1	sp|P36871|PGM1_HUMAN	P36871	PGM1	5236	Phosphoglucomutase-1
SERPINB5	sp|P36952|SPB5_HUMAN	P36952	SPB5	5268	Serpin B5
FDFT1	sp|P37268|FDFT_HUMAN	P37268	FDFT	2222	Squalene synthase
TAGLN2	sp|P37802|TAGL2_HUMAN	P37802	TAGL2	8407	Transgelin-2
ATP6V1A	sp|P38606|VATA_HUMAN	P38606	VATA	523	V-type proton ATPase catalytic subunit A
HSPA9	sp|P38646|GRP75_HUMAN	P38646	GRP75	3313	Stress-70 protein, mitochondrial
RPL3	sp|P39023|RL3_HUMAN	P39023	RL3	6122	60S ribosomal protein L3
COL15A1	sp|P39059|COFA1_HUMAN	P39059	COFA1	1306	Collagen alpha-1(XV) chain
COL18A1	sp|P39060|COIA1_HUMAN	P39060	COIA1	80781	Collagen alpha-1(XVIII) chain
DDOST	sp|P39656|OST48_HUMAN	P39656	OST48	1650	Dolichyl-diphosphooligosaccharide--protein glycosyltransferase 48 kDa subunit
IL6ST	sp|P40189|IL6RB_HUMAN	P40189	IL6RB	3572	Interleukin-6 receptor subunit beta
MDH1	sp|P40925|MDHC_HUMAN	P40925	MDHC	4190	Malate dehydrogenase, cytoplasmic
HAL	sp|P42357|HUTH_HUMAN	P42357	HUTH	3034	Histidine ammonia-lyase
ECE1	sp|P42892|ECE1_HUMAN	P42892	ECE1	1889	Endothelin-converting enzyme 1
SLC1A4	sp|P43007|SATT_HUMAN	P43007	SATT	6509	Neutral amino acid transporter A
PAFAH1B1	sp|P43034|LIS1_HUMAN	P43034	LIS1	5048	Platelet-activating factor acetylhydrolase IB subunit beta
BTD	sp|P43251|BTD_HUMAN	P43251	BTD	686	Biotinidase
SSR1	sp|P43307|SSRA_HUMAN	P43307	SSRA	6745	Translocon-associated protein subunit alpha
NAMPT	sp|P43490|NAMPT_HUMAN	P43490	NAMPT	10135	Nicotinamide phosphoribosyltransferase
VDAC2	sp|P45880|VDAC2_HUMAN	P45880	VDAC2	7417	Voltage-dependent anion-selective channel protein 2
USP5	sp|P45974|UBP5_HUMAN	P45974	UBP5	8078	Ubiquitin carboxyl-terminal hydrolase 5
RPL27A	sp|P46776|RL27A_HUMAN	P46776	RL27A	6157	60S ribosomal protein L27a
RPS9	sp|P46781|RS9_HUMAN	P46781	RS9	6203	40S ribosomal protein S9
RPS5	sp|P46782|RS5_HUMAN	P46782	RS5	6193	40S ribosomal protein S5
STT3A	sp|P46977|STT3A_HUMAN	P46977	STT3A	3703	Dolichyl-diphosphooligosaccharide--protein glycosyltransferase subunit STT3A
CAPZA2	sp|P47755|CAZA2_HUMAN	P47755	CAZA2	830	F-actin-capping protein subunit alpha-2
CAPZB	sp|P47756|CAPZB_HUMAN	P47756	CAPZB	832	F-actin-capping protein subunit beta
LGALS7B; LGALS7	sp|P47929|LEG7_HUMAN	P47929	LEG7	653499; 3963	Galectin-7
TFPI2	sp|P48307|TFPI2_HUMAN	P48307	TFPI2	7980	Tissue factor pathway inhibitor 2
LSS	sp|P48449|LSS_HUMAN	P48449	LSS	4047	Lanosterol synthase
GCLC	sp|P48506|GSH1_HUMAN	P48506	GSH1	2729	Glutamate--cysteine ligase catalytic subunit
SERPINB4	sp|P48594|SPB4_HUMAN	P48594	SPB4	6318	Serpin B4
CCT5	sp|P48643|TCPE_HUMAN	P48643	TCPE	22948	T-complex protein 1 subunit epsilon
MASP1	sp|P48740|MASP1_HUMAN	P48740	MASP1	5648	Mannan-binding lectin serine protease 1
MARCKSL1	sp|P49006|MRP_HUMAN	P49006	MRP	65108	MARCKS-related protein
ALDH9A1	sp|P49189|AL9A1_HUMAN	P49189	AL9A1	223	4-trimethylaminobutyraldehyde dehydrogenase
LMAN1	sp|P49257|LMAN1_HUMAN	P49257	LMAN1	3998	Protein ERGIC-53
FASN	sp|P49327|FAS_HUMAN	P49327	FAS	2194	Fatty acid synthase
CCT3	sp|P49368|TCPG_HUMAN	P49368	TCPG	7203	T-complex protein 1 subunit gamma
ALDH7A1	sp|P49419|AL7A1_HUMAN	P49419	AL7A1	501	Alpha-aminoadipic semialdehyde dehydrogenase
AARS1	sp|P49588|SYAC_HUMAN	P49588	SYAC	16	Alanine--tRNA ligase, cytoplasmic
TMED10	sp|P49755|TMEDA_HUMAN	P49755	TMEDA	10972	Transmembrane emp24 domain-containing protein 10
SELENOP	sp|P49908|SEPP1_HUMAN	P49908	SEPP1	6414	Selenoprotein P
CAMP	sp|P49913|CAMP_HUMAN	P49913	CAMP	820	Cathelicidin antimicrobial peptide
GDI2	sp|P50395|GDIB_HUMAN	P50395	GDIB	2665	Rab GDP dissociation inhibitor beta
EMD	sp|P50402|EMD_HUMAN	P50402	EMD	2010	Emerin
CPT1A	sp|P50416|CPT1A_HUMAN	P50416	CPT1A	1374	Carnitine O-palmitoyltransferase 1, liver isoform
SERPINH1	sp|P50454|SERPH_HUMAN	P50454	SERPH	871	Serpin H1
CCT8	sp|P50990|TCPQ_HUMAN	P50990	TCPQ	10694	T-complex protein 1 subunit theta
CCT4	sp|P50991|TCPD_HUMAN	P50991	TCPD	10575	T-complex protein 1 subunit delta
RAB5C	sp|P51148|RAB5C_HUMAN	P51148	RAB5C	5878	Ras-related protein Rab-5C
RAB7A	sp|P51149|RAB7A_HUMAN	P51149	RAB7A	7879	Ras-related protein Rab-7a
SSR4	sp|P51571|SSRD_HUMAN	P51571	SSRD	6748	Translocon-associated protein subunit delta
BCAP31	sp|P51572|BAP31_HUMAN	P51572	BAP31	10134	B-cell receptor-associated protein 31
HSD17B4	sp|P51659|DHB4_HUMAN	P51659	DHB4	3295	Peroxisomal multifunctional enzyme type 2
HNRNPM	sp|P52272|HNRPM_HUMAN	P52272	HNRPM	4670	Heterogeneous nuclear ribonucleoprotein M
ARHGDIA	sp|P52565|GDIR1_HUMAN	P52565	GDIR1	396	Rho GDP-dissociation inhibitor 1
STC1	sp|P52823|STC1_HUMAN	P52823	STC1	6781	Stanniocalcin-1
CAPZA1	sp|P52907|CAZA1_HUMAN	P52907	CAZA1	829	F-actin-capping protein subunit alpha-1
ACLY	sp|P53396|ACLY_HUMAN	P53396	ACLY	47	ATP-citrate synthase
MVD	sp|P53602|MVD1_HUMAN	P53602	MVD1	4597	Diphosphomevalonate decarboxylase
COPA	sp|P53621|COPA_HUMAN	P53621	COPA	1314	Coatomer subunit alpha
SLC16A1	sp|P53985|MOT1_HUMAN	P53985	MOT1	6566	Monocarboxylate transporter 1
CACNA2D1	sp|P54289|CA2D1_HUMAN	P54289	CA2D1	781	Voltage-dependent calcium channel subunit alpha-2/delta-1
ATP1B3	sp|P54709|AT1B3_HUMAN	P54709	AT1B3	483	Sodium/potassium-transporting ATPase subunit beta-3
SLC12A2	sp|P55011|S12A2_HUMAN	P55011	S12A2	6558	Solute carrier family 12 member 2
APOC4	sp|P55056|APOC4_HUMAN	P55056	APOC4	346	Apolipoprotein C-IV
PLTP	sp|P55058|PLTP_HUMAN	P55058	PLTP	5360	Phospholipid transfer protein
TMBIM6	sp|P55061|BI1_HUMAN	P55061	BI1	7009	Bax inhibitor 1
MTTP	sp|P55157|MTP_HUMAN	P55157	MTP	4547	Microsomal triglyceride transfer protein large subunit
NAP1L1	sp|P55209|NP1L1_HUMAN	P55209	NP1L1	4673	Nucleosome assembly protein 1-like 1
LAMB2	sp|P55268|LAMB2_HUMAN	P55268	LAMB2	3913	Laminin subunit beta-2
MARS1	sp|P56192|SYMC_HUMAN	P56192	SYMC	4141	Methionine--tRNA ligase, cytoplasmic
TMEM33	sp|P57088|TMM33_HUMAN	P57088	TMM33	55161	Transmembrane protein 33
ARPC4	sp|P59998|ARPC4_HUMAN	P59998	ARPC4	10093	Actin-related protein 2/3 complex subunit 4
CD81	sp|P60033|CD81_HUMAN	P60033	CD81	975	CD81 antigen
TPI1	sp|P60174|TPIS_HUMAN	P60174	TPIS	7167	Triosephosphate isomerase
PLP1	sp|P60201|MYPR_HUMAN	P60201	MYPR	5354	Myelin proteolipid protein
SEC61B	sp|P60468|SC61B_HUMAN	P60468	SC61B	10952	Protein transport protein Sec61 subunit beta
PSMA6	sp|P60900|PSA6_HUMAN	P60900	PSA6	5687	Proteasome subunit alpha type-6
DSTN	sp|P60981|DEST_HUMAN	P60981	DEST	11034	Destrin
SPCS3	sp|P61009|SPCS3_HUMAN	P61009	SPCS3	60559	Signal peptidase complex subunit 3
RAB2A	sp|P61019|RAB2A_HUMAN	P61019	RAB2A	5862	Ras-related protein Rab-2A
RAB5B	sp|P61020|RAB5B_HUMAN	P61020	RAB5B	5869	Ras-related protein Rab-5B
UBE2N	sp|P61088|UBE2N_HUMAN	P61088	UBE2N	7334	Ubiquitin-conjugating enzyme E2 N
ACTR2	sp|P61160|ARP2_HUMAN	P61160	ARP2	10097	Actin-related protein 2
ACTR1A	sp|P61163|ACTZ_HUMAN	P61163	ACTZ	10121	Alpha-centractin
ARF3	sp|P61204|ARF3_HUMAN	P61204	ARF3	377	ADP-ribosylation factor 3
RPS3A	sp|P61247|RS3A_HUMAN	P61247	RS3A	6189	40S ribosomal protein S3a
RPL15	sp|P61313|RL15_HUMAN	P61313	RL15	6138	60S ribosomal protein L15
RHOA	sp|P61586|RHOA_HUMAN	P61586	RHOA	387	Transforming protein RhoA
HSPE1	sp|P61604|CH10_HUMAN	P61604	CH10	3336	10 kDa heat shock protein, mitochondrial
B2M	sp|P61769|B2MG_HUMAN	P61769	B2MG	567	Beta-2-microglobulin
DAD1	sp|P61803|DAD1_HUMAN	P61803	DAD1	1603	Dolichyl-diphosphooligosaccharide--protein glycosyltransferase subunit DAD1
HNRNPK	sp|P61978|HNRPK_HUMAN	P61978	HNRPK	3190	Heterogeneous nuclear ribonucleoprotein K
YWHAG	sp|P61981|1433G_HUMAN	P61981	1433G	7532	14-3-3 protein gamma
PSMC5	sp|P62195|PRS8_HUMAN	P62195	PRS8	5705	26S proteasome regulatory subunit 8
RPS8	sp|P62241|RS8_HUMAN	P62241	RS8	6202	40S ribosomal protein S8
RPS15A	sp|P62244|RS15A_HUMAN	P62244	RS15A	6210	40S ribosomal protein S15a
RPS16	sp|P62249|RS16_HUMAN	P62249	RS16	6217	40S ribosomal protein S16
YWHAE	sp|P62258|1433E_HUMAN	P62258	1433E	7531	14-3-3 protein epsilon
RPS18	sp|P62269|RS18_HUMAN	P62269	RS18	6222	40S ribosomal protein S18
RPS11	sp|P62280|RS11_HUMAN	P62280	RS11	6205	40S ribosomal protein S11
TMSB4X	sp|P62328|TYB4_HUMAN	P62328	TYB4	7114	Thymosin beta-4
PSMC6	sp|P62333|PRS10_HUMAN	P62333	PRS10	5706	26S proteasome regulatory subunit 10B
RPL7A	sp|P62424|RL7A_HUMAN	P62424	RL7A	6130	60S ribosomal protein L7a
RAB11A	sp|P62491|RB11A_HUMAN	P62491	RB11A	8766	Ras-related protein Rab-11A
PPP2CB	sp|P62714|PP2AB_HUMAN	P62714	PP2AB	5516	Serine/threonine-protein phosphatase 2A catalytic subunit beta isoform
RHOB	sp|P62745|RHOB_HUMAN	P62745	RHOB	388	Rho-related GTP-binding protein RhoB
RPS6	sp|P62753|RS6_HUMAN	P62753	RS6	6194	40S ribosomal protein S6
H4C2; H4-16; H4C11; H4C14; H4C9; H4C5; H4C12; H4C8; H4C13; H4C1; H4C3; H4C4; H4C6; H4C15	sp|P62805|H4_HUMAN	P62805	H4	8361; 8362; 8363; 8359; 8364; 8368; 121504; 8365; 8366; 554313; 8294; 8370; 8360; 8367	Histone H4
RAN	sp|P62826|RAN_HUMAN	P62826	RAN	5901	GTP-binding nuclear protein Ran
RPL11	sp|P62913|RL11_HUMAN	P62913	RL11	6135	60S ribosomal protein L11
RPL8	sp|P62917|RL8_HUMAN	P62917	RL8	6132	60S ribosomal protein L8
YWHAZ	sp|P63104|1433Z_HUMAN	P63104	1433Z	7534	14-3-3 protein zeta/delta
RACK1	sp|P63244|RACK1_HUMAN	P63244	RACK1	10399	Receptor of activated protein C kinase 1
YBX1	sp|P67809|YBOX1_HUMAN	P67809	YBOX1	4904	Y-box-binding protein 1
CCT2	sp|P78371|TCPB_HUMAN	P78371	TCPB	10576	T-complex protein 1 subunit beta
GSTO1	sp|P78417|GSTO1_HUMAN	P78417	GSTO1	9446	Glutathione S-transferase omega-1
PRKDC	sp|P78527|PRKDC_HUMAN	P78527	PRKDC	5591	DNA-dependent protein kinase catalytic subunit
ADAM17	sp|P78536|ADA17_HUMAN	P78536	ADA17	6868	Disintegrin and metalloproteinase domain-containing protein 17
SRPX	sp|P78539|SRPX_HUMAN	P78539	SRPX	8406	Sushi repeat-containing protein SRPX
PHEX	sp|P78562|PHEX_HUMAN	P78562	PHEX	5251	Phosphate-regulating neutral endopeptidase PHEX
GPLD1	sp|P80108|PHLD_HUMAN	P80108	PHLD	2822	Phosphatidylinositol-glycan-specific phospholipase D
LCN2	sp|P80188|NGAL_HUMAN	P80188	NGAL	3934	Neutrophil gelatinase-associated lipocalin
NUCB2	sp|P80303|NUCB2_HUMAN	P80303	NUCB2	4925	Nucleobindin-2
HSD11B2	sp|P80365|DHI2_HUMAN	P80365	DHI2	3291	11-beta-hydroxysteroid dehydrogenase type 2
BASP1	sp|P80723|BASP1_HUMAN	P80723	BASP1	10409	Brain acid soluble protein 1
DCD	sp|P81605|DCD_HUMAN	P81605	DCD	117159	Dermcidin
RHOG	sp|P84095|RHOG_HUMAN	P84095	RHOG	391	Rho-related GTP-binding protein RhoG
SRSF3	sp|P84103|SRSF3_HUMAN	P84103	SRSF3	6428	Serine/arginine-rich splicing factor 3
MXRA7	sp|P84157|MXRA7_HUMAN	P84157	MXRA7	439921	Matrix-remodeling-associated protein 7
ATP11A	sp|P98196|AT11A_HUMAN	P98196	AT11A	23250	Phospholipid-transporting ATPase IH
SLC25A3	sp|Q00325|MPCP_HUMAN	Q00325	MPCP	5250	Phosphate carrier protein, mitochondrial
REEP5	sp|Q00765|REEP5_HUMAN	Q00765	REEP5	7905	Receptor expression-enhancing protein 5
HNRNPU	sp|Q00839|HNRPU_HUMAN	Q00839	HNRPU	3192	Heterogeneous nuclear ribonucleoprotein U
CAP1	sp|Q01518|CAP1_HUMAN	Q01518	CAP1	10487	Adenylyl cyclase-associated protein 1
PFKP	sp|Q01813|PFKAP_HUMAN	Q01813	PFKAP	5214	ATP-dependent 6-phosphofructokinase, platelet type
DSG1	sp|Q02413|DSG1_HUMAN	Q02413	DSG1	1828	Desmoglein-1
DSC2	sp|Q02487|DSC2_HUMAN	Q02487	DSC2	1824	Desmocollin-2
PLOD1	sp|Q02809|PLOD1_HUMAN	Q02809	PLOD1	5351	Procollagen-lysine,2-oxoglutarate 5-dioxygenase 1
NUCB1	sp|Q02818|NUCB1_HUMAN	Q02818	NUCB1	4924	Nucleobindin-1
RPL6	sp|Q02878|RL6_HUMAN	Q02878	RL6	6128	60S ribosomal protein L6
TGFBR3	sp|Q03167|TGBR3_HUMAN	Q03167	TGBR3	7049	Transforming growth factor beta receptor type 3
TAP1	sp|Q03518|TAP1_HUMAN	Q03518	TAP1	6890	Antigen peptide transporter 1
TAP2	sp|Q03519|TAP2_HUMAN	Q03519	TAP2	6891	Antigen peptide transporter 2
YWHAH	sp|Q04917|1433F_HUMAN	Q04917	1433F	7533	14-3-3 protein eta
ITIH3	sp|Q06033|ITIH3_HUMAN	Q06033	ITIH3	3699	Inter-alpha-trypsin inhibitor heavy chain H3
KDSR	sp|Q06136|KDSR_HUMAN	Q06136	KDSR	2531	3-ketodihydrosphingosine reductase
GFPT1	sp|Q06210|GFPT1_HUMAN	Q06210	GFPT1	2673	Glutamine--fructose-6-phosphate aminotransferase [isomerizing] 1
PSME1	sp|Q06323|PSME1_HUMAN	Q06323	PSME1	5720	Proteasome activator complex subunit 1
PRDX1	sp|Q06830|PRDX1_HUMAN	Q06830	PRDX1	5052	Peroxiredoxin-1
RPL18	sp|Q07020|RL18_HUMAN	Q07020	RL18	6141	60S ribosomal protein L18
TGM3	sp|Q08188|TGM3_HUMAN	Q08188	TGM3	7053	Protein-glutamine gamma-glutamyltransferase E
LGALS3BP	sp|Q08380|LG3BP_HUMAN	Q08380	LG3BP	3959	Galectin-3-binding protein
MFGE8	sp|Q08431|MFGM_HUMAN	Q08431	MFGM	4240	Lactadherin
DSC1	sp|Q08554|DSC1_HUMAN	Q08554	DSC1	1823	Desmocollin-1
BST2	sp|Q10589|BST2_HUMAN	Q10589	BST2	684	Bone marrow stromal antigen 2
ST3GAL4	sp|Q11206|SIA4C_HUMAN	Q11206	SIA4C	6484	CMP-N-acetylneuraminate-beta-galactosamide-alpha-2,3-sialyltransferase 4
STX4	sp|Q12846|STX4_HUMAN	Q12846	STX4	6810	Syntaxin-4
OVGP1	sp|Q12889|OVGP1_HUMAN	Q12889	OVGP1	5016	Oviduct-specific glycoprotein
LMAN2	sp|Q12907|LMAN2_HUMAN	Q12907	LMAN2	10960	Vesicular integral-membrane protein VIP36
ECH1	sp|Q13011|ECH1_HUMAN	Q13011	ECH1	1891	Delta(3,5)-Delta(2,4)-dienoyl-CoA isomerase, mitochondrial
SPP2	sp|Q13103|SPP24_HUMAN	Q13103	SPP24	6694	Secreted phosphoprotein 24
PRDX4	sp|Q13162|PRDX4_HUMAN	Q13162	PRDX4	10549	Peroxiredoxin-4
PSMD2	sp|Q13200|PSMD2_HUMAN	Q13200	PSMD2	5708	26S proteasome non-ATPase regulatory subunit 2
PAPPA	sp|Q13219|PAPP1_HUMAN	Q13219	PAPP1	5069	Pappalysin-1
DYNC1I2	sp|Q13409|DC1I2_HUMAN	Q13409	DC1I2	1781	Cytoplasmic dynein 1 intermediate chain 2
TMED1	sp|Q13445|TMED1_HUMAN	Q13445	TMED1	11018	Transmembrane emp24 domain-containing protein 1
DCTN2	sp|Q13561|DCTN2_HUMAN	Q13561	DCTN2	10540	Dynactin subunit 2
STIM1	sp|Q13586|STIM1_HUMAN	Q13586	STIM1	6786	Stromal interaction molecule 1
SNX1	sp|Q13596|SNX1_HUMAN	Q13596	SNX1	6642	Sorting nexin-1
ITGA7	sp|Q13683|ITA7_HUMAN	Q13683	ITA7	3679	Integrin alpha-7
MOGS	sp|Q13724|MOGS_HUMAN	Q13724	MOGS	7841	Mannosyl-oligosaccharide glucosidase
APOF	sp|Q13790|APOF_HUMAN	Q13790	APOF	319	Apolipoprotein F
SPTAN1	sp|Q13813|SPTN1_HUMAN	Q13813	SPTN1	6709	Spectrin alpha chain, non-erythrocytic 1
BLMH	sp|Q13867|BLMH_HUMAN	Q13867	BLMH	642	Bleomycin hydrolase
BMPR2	sp|Q13873|BMPR2_HUMAN	Q13873	BMPR2	659	Bone morphogenetic protein receptor type-2
CEACAM7	sp|Q14002|CEAM7_HUMAN	Q14002	CEAM7	1087	Carcinoembryonic antigen-related cell adhesion molecule 7
SCARB2	sp|Q14108|SCRB2_HUMAN	Q14108	SCRB2	950	Lysosome membrane protein 2
NID2	sp|Q14112|NID2_HUMAN	Q14112	NID2	22795	Nidogen-2
LRP8	sp|Q14114|LRP8_HUMAN	Q14114	LRP8	7804	Low-density lipoprotein receptor-related protein 8
SCRIB	sp|Q14160|SCRIB_HUMAN	Q14160	SCRIB	23513	Protein scribble homolog
MLEC	sp|Q14165|MLEC_HUMAN	Q14165	MLEC	9761	Malectin
DCTN1	sp|Q14203|DCTN1_HUMAN	Q14203	DCTN1	1639	Dynactin subunit 1
DYNC1H1	sp|Q14204|DYHC1_HUMAN	Q14204	DYHC1	1778	Cytoplasmic dynein 1 heavy chain 1
FLOT2	sp|Q14254|FLOT2_HUMAN	Q14254	FLOT2	2319	Flotillin-2
HABP2	sp|Q14520|HABP2_HUMAN	Q14520	HABP2	3026	Hyaluronan-binding protein 2
SQLE	sp|Q14534|ERG1_HUMAN	Q14534	ERG1	6713	Squalene monooxygenase
PDIA5	sp|Q14554|PDIA5_HUMAN	Q14554	PDIA5	10954	Protein disulfide-isomerase A5
DSC3	sp|Q14574|DSC3_HUMAN	Q14574	DSC3	1825	Desmocollin-3
PLS1	sp|Q14651|PLSI_HUMAN	Q14651	PLSI	5357	Plastin-1
GANAB	sp|Q14697|GANAB_HUMAN	Q14697	GANAB	23193	Neutral alpha-glucosidase AB
MVP	sp|Q14764|MVP_HUMAN	Q14764	MVP	9961	Major vault protein
GOLGB1	sp|Q14789|GOGB1_HUMAN	Q14789	GOGB1	2804	Golgin subfamily B member 1
KPNB1	sp|Q14974|IMB1_HUMAN	Q14974	IMB1	3837	Importin subunit beta-1
CLCA4	sp|Q14CN2|CLCA4_HUMAN	Q14CN2	CLCA4	22802	Calcium-activated chloride channel regulator 4
PSMD6	sp|Q15008|PSMD6_HUMAN	Q15008	PSMD6	9861	26S proteasome non-ATPase regulatory subunit 6
SLC39A14	sp|Q15043|S39AE_HUMAN	Q15043	S39AE	23516	Metal cation symporter ZIP14
PDIA6	sp|Q15084|PDIA6_HUMAN	Q15084	PDIA6	10130	Protein disulfide-isomerase A6
PCOLCE	sp|Q15113|PCOC1_HUMAN	Q15113	PCOC1	5118	Procollagen C-endopeptidase enhancer 1
EBP	sp|Q15125|EBP_HUMAN	Q15125	EBP	10682	3-beta-hydroxysteroid-Delta(8),Delta(7)-isomerase
PON2	sp|Q15165|PON2_HUMAN	Q15165	PON2	5445	Serum paraoxonase/arylesterase 2
RCN1	sp|Q15293|RCN1_HUMAN	Q15293	RCN1	5954	Reticulocalbin-1
TMED2	sp|Q15363|TMED2_HUMAN	Q15363	TMED2	10959	Transmembrane emp24 domain-containing protein 2
DHCR24	sp|Q15392|DHC24_HUMAN	Q15392	DHC24	1718	Delta(24)-sterol reductase
FCN2	sp|Q15485|FCN2_HUMAN	Q15485	FCN2	2220	Ficolin-2
CDSN	sp|Q15517|CDSN_HUMAN	Q15517	CDSN	1041	Corneodesmosin
TGFBI	sp|Q15582|BGH3_HUMAN	Q15582	BGH3	7045	Transforming growth factor-beta-induced protein ig-h3
NSDHL	sp|Q15738|NSDHL_HUMAN	Q15738	NSDHL	50814	Sterol-4-alpha-carboxylate 3-dehydrogenase, decarboxylating
SLC1A5	sp|Q15758|AAAT_HUMAN	Q15758	AAAT	6510	Neutral amino acid transporter B(0)
MSMO1	sp|Q15800|MSMO1_HUMAN	Q15800	MSMO1	6307	Methylsterol monooxygenase 1
STXBP2	sp|Q15833|STXB2_HUMAN	Q15833	STXB2	6813	Syntaxin-binding protein 2
ADIPOQ	sp|Q15848|ADIPO_HUMAN	Q15848	ADIPO	9370	Adiponectin
ECM1	sp|Q16610|ECM1_HUMAN	Q16610	ECM1	1893	Extracellular matrix protein 1
FSCN1	sp|Q16658|FSCN1_HUMAN	Q16658	FSCN1	6624	Fascin
LAMA3	sp|Q16787|LAMA3_HUMAN	Q16787	LAMA3	3909	Laminin subunit alpha-3
CYP51A1	sp|Q16850|CP51A_HUMAN	Q16850	CP51A	1595	Lanosterol 14-alpha demethylase
UGP2	sp|Q16851|UGPA_HUMAN	Q16851	UGPA	7360	UTP--glucose-1-phosphate uridylyltransferase
P3H1	sp|Q32P28|P3H1_HUMAN	Q32P28	P3H1	64175	Prolyl 3-hydroxylase 1
ORMDL2	sp|Q53FV1|ORML2_HUMAN	Q53FV1	ORML2	29095	ORM1-like protein 2
HSD17B12	sp|Q53GQ0|DHB12_HUMAN	Q53GQ0	DHB12	51144	Very-long-chain 3-oxoacyl-CoA reductase
FLG2	sp|Q5D862|FILA2_HUMAN	Q5D862	FILA2	388698	Filaggrin-2
MIA3	sp|Q5JRA6|TGO1_HUMAN	Q5JRA6	TGO1	375056	Transport and Golgi organization protein 1 homolog
FREM2	sp|Q5SZK8|FREM2_HUMAN	Q5SZK8	FREM2	341640	FRAS1-related extracellular matrix protein 2
KPRP	sp|Q5T749|KPRP_HUMAN	Q5T749	KPRP	448834	Keratinocyte proline-rich protein
XP32	sp|Q5T750|XP32_HUMAN	Q5T750	XP32	100129271	Skin-specific protein 32
ACBD5	sp|Q5T8D3|ACBD5_HUMAN	Q5T8D3	ACBD5	91452	Acyl-CoA-binding domain-containing protein 5
CD276	sp|Q5ZPR3|CD276_HUMAN	Q5ZPR3	CD276	80381	CD276 antigen
MBLAC2	sp|Q68D91|MBLC2_HUMAN	Q68D91	MBLC2	153364	Acyl-coenzyme A thioesterase MBLAC2
ATL3	sp|Q6DD88|ATLA3_HUMAN	Q6DD88	ATLA3	25923	Atlastin-3
DMKN	sp|Q6E0U4|DMKN_HUMAN	Q6E0U4	DMKN	93099	Dermokine
GOLM2	sp|Q6P4E1|GOLM2_HUMAN	Q6P4E1	GOLM2	113201	Protein GOLM2
NCEH1	sp|Q6PIU2|NCEH1_HUMAN	Q6PIU2	NCEH1	57552	Neutral cholesterol ester hydrolase 1
APOA5	sp|Q6Q788|APOA5_HUMAN	Q6Q788	APOA5	116519	Apolipoprotein A-V
AGTRAP	sp|Q6RW13|ATRAP_HUMAN	Q6RW13	ATRAP	57085	Type-1 angiotensin II receptor-associated protein
TMEM205	sp|Q6UW68|TM205_HUMAN	Q6UW68	TM205	374882	Transmembrane protein 205
SBSN	sp|Q6UWP8|SBSN_HUMAN	Q6UWP8	SBSN	374897	Suprabasin
OLFM4	sp|Q6UX06|OLFM4_HUMAN	Q6UX06	OLFM4	10562	Olfactomedin-4
PI16	sp|Q6UXB8|PI16_HUMAN	Q6UXB8	PI16	221476	Peptidase inhibitor 16
GBP6	sp|Q6ZN66|GBP6_HUMAN	Q6ZN66	GBP6	163351	Guanylate-binding protein 6
TMTC3	sp|Q6ZXV5|TMTC3_HUMAN	Q6ZXV5	TMTC3	160418	Protein O-mannosyl-transferase TMTC3
SND1	sp|Q7KZF4|SND1_HUMAN	Q7KZF4	SND1	27044	Staphylococcal nuclease domain-containing protein 1
CYFIP1	sp|Q7L576|CYFP1_HUMAN	Q7L576	CYFP1	23191	Cytoplasmic FMR1-interacting protein 1
ERMP1	sp|Q7Z2K6|ERMP1_HUMAN	Q7Z2K6	ERMP1	79956	Endoplasmic reticulum metallopeptidase 1
TMED4	sp|Q7Z7H5|TMED4_HUMAN	Q7Z7H5	TMED4	222068	Transmembrane emp24 domain-containing protein 4
SCD5	sp|Q86SK9|SCD5_HUMAN	Q86SK9	SCD5	79966	Stearoyl-CoA desaturase 5
TMPRSS11B	sp|Q86T26|TM11B_HUMAN	Q86T26	TM11B	132724	Transmembrane protease serine 11B
KTN1	sp|Q86UP2|KTN1_HUMAN	Q86UP2	KTN1	3895	Kinectin
LSR	sp|Q86X29|LSR_HUMAN	Q86X29	LSR	51599	Lipolysis-stimulated lipoprotein receptor
FRAS1	sp|Q86XX4|FRAS1_HUMAN	Q86XX4	FRAS1	80144	Extracellular matrix organizing protein FRAS1
STX12	sp|Q86Y82|STX12_HUMAN	Q86Y82	STX12	23673	Syntaxin-12
HRNR	sp|Q86YZ3|HORN_HUMAN	Q86YZ3	HORN	388697	Hornerin
PLD3	sp|Q8IV08|PLD3_HUMAN	Q8IV08	PLD3	23646	5'-3' exonuclease PLD3
LRRC8A	sp|Q8IWT6|LRC8A_HUMAN	Q8IWT6	LRC8A	56262	Volume-regulated anion channel subunit LRRC8A
SULF2	sp|Q8IWU5|SULF2_HUMAN	Q8IWU5	SULF2	55959	Extracellular sulfatase Sulf-2
CHPF	sp|Q8IZ52|CHSS2_HUMAN	Q8IZ52	CHSS2	79586	Chondroitin sulfate synthase 2
ALDH16A1	sp|Q8IZ83|A16A1_HUMAN	Q8IZ83	A16A1	126133	Aldehyde dehydrogenase family 16 member A1
SFRP1	sp|Q8N474|SFRP1_HUMAN	Q8N474	SFRP1	6422	Secreted frizzled-related protein 1
CISD2	sp|Q8N5K1|CISD2_HUMAN	Q8N5K1	CISD2	493856	CDGSH iron-sulfur domain-containing protein 2
EMC1	sp|Q8N766|EMC1_HUMAN	Q8N766	EMC1	23065	ER membrane protein complex subunit 1
UBAC2	sp|Q8NBM4|UBAC2_HUMAN	Q8NBM4	UBAC2	337867	Ubiquitin-associated domain-containing protein 2
TXNDC5	sp|Q8NBS9|TXND5_HUMAN	Q8NBS9	TXND5	81567	Thioredoxin domain-containing protein 5
DIPK2A	sp|Q8NDZ4|DIK2A_HUMAN	Q8NDZ4	DIK2A	205428	Divergent protein kinase domain 2A
APPL2	sp|Q8NEU8|DP13B_HUMAN	Q8NEU8	DP13B	55198	DCC-interacting protein 13-beta
SLC30A7	sp|Q8NEW0|ZNT7_HUMAN	Q8NEW0	ZNT7	148867	Zinc transporter 7
TOR1AIP2	sp|Q8NFQ8|TOIP2_HUMAN	Q8NFQ8	TOIP2	163590	Torsin-1A-interacting protein 2
GOLGA5	sp|Q8TBA6|GOGA5_HUMAN	Q8TBA6	GOGA5	9950	Golgin subfamily A member 5
RDH11	sp|Q8TC12|RDH11_HUMAN	Q8TC12	RDH11	51109	Retinol dehydrogenase 11
STT3B	sp|Q8TCJ2|STT3B_HUMAN	Q8TCJ2	STT3B	201595	Dolichyl-diphosphooligosaccharide--protein glycosyltransferase subunit STT3B
HM13	sp|Q8TCT9|HM13_HUMAN	Q8TCT9	HM13	81502	Minor histocompatibility antigen H13
BPIFB1	sp|Q8TDL5|BPIB1_HUMAN	Q8TDL5	BPIB1	92747	BPI fold-containing family B member 1
LRRC15	sp|Q8TF66|LRC15_HUMAN	Q8TF66	LRC15	131578	Leucine-rich repeat-containing protein 15
SCARB1	sp|Q8WTV0|SCRB1_HUMAN	Q8WTV0	SCRB1	949	Scavenger receptor class B member 1
TSKU	sp|Q8WUA8|TSK_HUMAN	Q8WUA8	TSK	25987	Tsukushi
PDCD6IP	sp|Q8WUM4|PDC6I_HUMAN	Q8WUM4	PDC6I	10015	Programmed cell death 6-interacting protein
POF1B	sp|Q8WVV4|POF1B_HUMAN	Q8WVV4	POF1B	79983	Protein POF1B
FAR1	sp|Q8WVX9|FACR1_HUMAN	Q8WVX9	FACR1	84188	Fatty acyl-CoA reductase 1
SLC44A1	sp|Q8WWI5|CTL1_HUMAN	Q8WWI5	CTL1	23446	Choline transporter-like protein 1
NCSTN	sp|Q92542|NICA_HUMAN	Q92542	NICA	23385	Nicastrin
TM9SF4	sp|Q92544|TM9S4_HUMAN	Q92544	TM9S4	9777	Transmembrane 9 superfamily member 4
NDRG1	sp|Q92597|NDRG1_HUMAN	Q92597	NDRG1	10397	Protein NDRG1
PXDN	sp|Q92626|PXDN_HUMAN	Q92626	PXDN	7837	Peroxidasin homolog
NECTIN2	sp|Q92692|NECT2_HUMAN	Q92692	NECT2	5819	Nectin-2
GLG1	sp|Q92896|GSLG1_HUMAN	Q92896	GSLG1	2734	Golgi apparatus protein 1
PRG4	sp|Q92954|PRG4_HUMAN	Q92954	PRG4	10216	Proteoglycan 4
ATP6V0A1	sp|Q93050|VPP1_HUMAN	Q93050	VPP1	535	V-type proton ATPase 116 kDa subunit a 1
MYDGF	sp|Q969H8|MYDGF_HUMAN	Q969H8	MYDGF	56005	Myeloid-derived growth factor
IGSF8	sp|Q969P0|IGSF8_HUMAN	Q969P0	IGSF8	93185	Immunoglobulin superfamily member 8
NCLN	sp|Q969V3|NCLN_HUMAN	Q969V3	NCLN	56926	Nicalin
ERGIC1	sp|Q969X5|ERGI1_HUMAN	Q969X5	ERGI1	57222	Endoplasmic reticulum-Golgi intermediate compartment protein 1
PBXIP1	sp|Q96AQ6|PBIP1_HUMAN	Q96AQ6	PBIP1	57326	Pre-B-cell leukemia transcription factor-interacting protein 1
FKBP10	sp|Q96AY3|FKB10_HUMAN	Q96AY3	FKB10	60681	Peptidyl-prolyl cis-trans isomerase FKBP10
FAF2	sp|Q96CS3|FAF2_HUMAN	Q96CS3	FAF2	23197	FAS-associated factor 2
HVCN1	sp|Q96D96|HVCN1_HUMAN	Q96D96	HVCN1	84329	Voltage-gated hydrogen channel 1
ZG16B	sp|Q96DA0|ZG16B_HUMAN	Q96DA0	ZG16B	124220	Zymogen granule protein 16 homolog B
ERLEC1	sp|Q96DZ1|ERLEC_HUMAN	Q96DZ1	ERLEC	27248	Endoplasmic reticulum lectin 1
SLC47A1	sp|Q96FL8|S47A1_HUMAN	Q96FL8	S47A1	55244	Multidrug and toxin extrusion protein 1
S100A16	sp|Q96FQ6|S10AG_HUMAN	Q96FQ6	S10AG	140576	Protein S100-A16
ERO1A	sp|Q96HE7|ERO1A_HUMAN	Q96HE7	ERO1A	30001	ERO1-like protein alpha
REEP6	sp|Q96HR9|REEP6_HUMAN	Q96HR9	REEP6	92840	Receptor expression-enhancing protein 6
RNF170	sp|Q96K19|RN170_HUMAN	Q96K19	RN170	81790	E3 ubiquitin-protein ligase RNF170
SLC35E1	sp|Q96K37|S35E1_HUMAN	Q96K37	S35E1	79939	Solute carrier family 35 member E1
CNDP1	sp|Q96KN2|CNDP1_HUMAN	Q96KN2	CNDP1	84735	Beta-Ala-His dipeptidase
CNDP2	sp|Q96KP4|CNDP2_HUMAN	Q96KP4	CNDP2	55748	Cytosolic non-specific dipeptidase
MBOAT7	sp|Q96N66|MBOA7_HUMAN	Q96N66	MBOA7	79143	Lysophospholipid acyltransferase 7
CLIC6	sp|Q96NY7|CLIC6_HUMAN	Q96NY7	CLIC6	54102	Chloride intracellular channel protein 6
VPS35	sp|Q96QK1|VPS35_HUMAN	Q96QK1	VPS35	55737	Vacuolar protein sorting-associated protein 35
PANX1	sp|Q96RD7|PANX1_HUMAN	Q96RD7	PANX1	24145	Pannexin-1
PIGS	sp|Q96S52|PIGS_HUMAN	Q96S52	PIGS	94005	GPI transamidase component PIG-S
CLCC1	sp|Q96S66|CLCC1_HUMAN	Q96S66	CLCC1	23155	Chloride channel CLIC-like protein 1
NIBAN2	sp|Q96TA1|NIBA2_HUMAN	Q96TA1	NIBA2	64855	Protein Niban 2
PARK7	sp|Q99497|PARK7_HUMAN	Q99497	PARK7	11315	Parkinson disease protein 7
VAT1	sp|Q99536|VAT1_HUMAN	Q99536	VAT1	10493	Synaptic vesicle membrane protein VAT-1 homolog
S100A13	sp|Q99584|S10AD_HUMAN	Q99584	S10AD	6284	Protein S100-A13
PHB2	sp|Q99623|PHB2_HUMAN	Q99623	PHB2	11331	Prohibitin-2
CHP1	sp|Q99653|CHP1_HUMAN	Q99653	CHP1	11261	Calcineurin B homologous protein 1
TM9SF2	sp|Q99805|TM9S2_HUMAN	Q99805	TM9S2	9375	Transmembrane 9 superfamily member 2
SLC29A1	sp|Q99808|S29A1_HUMAN	Q99808	S29A1	2030	Equilibrative nucleoside transporter 1
TSG101	sp|Q99816|TS101_HUMAN	Q99816	TS101	7251	Tumor susceptibility gene 101 protein
CCT7	sp|Q99832|TCPH_HUMAN	Q99832	TCPH	10574	T-complex protein 1 subunit eta
PRRT1	sp|Q99946|PRRT1_HUMAN	Q99946	PRRT1	80863	Proline-rich transmembrane protein 1
CORO1B	sp|Q9BR76|COR1B_HUMAN	Q9BR76	COR1B	57175	Coronin-1B
SDF4	sp|Q9BRK5|CAB45_HUMAN	Q9BRK5	CAB45	51150	45 kDa calcium-binding protein
PRXL2A	sp|Q9BRX8|PXL2A_HUMAN	Q9BRX8	PXL2A	84293	Peroxiredoxin-like 2A
ERP44	sp|Q9BS26|ERP44_HUMAN	Q9BS26	ERP44	23071	Endoplasmic reticulum resident protein 44
CNPY3	sp|Q9BT09|CNPY3_HUMAN	Q9BT09	CNPY3	10695	Protein canopy homolog 3
TMEM43	sp|Q9BTV4|TMM43_HUMAN	Q9BTV4	TMM43	79188	Transmembrane protein 43
LMF2	sp|Q9BU23|LMF2_HUMAN	Q9BU23	LMF2	91289	Lipase maturation factor 2
TMED9	sp|Q9BVK6|TMED9_HUMAN	Q9BVK6	TMED9	54732	Transmembrane emp24 domain-containing protein 9
ACAT2	sp|Q9BWD1|THIC_HUMAN	Q9BWD1	THIC	39	Acetyl-CoA acetyltransferase, cytosolic
SFXN3	sp|Q9BWM7|SFXN3_HUMAN	Q9BWM7	SFXN3	81855	Sideroflexin-3
CFHR5	sp|Q9BXR6|FHR5_HUMAN	Q9BXR6	FHR5	81494	Complement factor H-related protein 5
ANGPTL4	sp|Q9BY76|ANGL4_HUMAN	Q9BY76	ANGL4	51129	Angiopoietin-related protein 4
TTYH3	sp|Q9C0H2|TTYH3_HUMAN	Q9C0H2	TTYH3	80727	Protein tweety homolog 3
TOLLIP	sp|Q9H0E2|TOLIP_HUMAN	Q9H0E2	TOLIP	54472	Toll-interacting protein
MAGT1	sp|Q9H0U3|MAGT1_HUMAN	Q9H0U3	MAGT1	84061	Magnesium transporter protein 1
FAM234A	sp|Q9H0X4|F234A_HUMAN	Q9H0X4	F234A	83986	Protein FAM234A
TMX4	sp|Q9H1E5|TMX4_HUMAN	Q9H1E5	TMX4	56255	Thioredoxin-related transmembrane protein 4
EHD4	sp|Q9H223|EHD4_HUMAN	Q9H223	EHD4	30844	EH domain-containing protein 4
TMEM245	sp|Q9H330|TM245_HUMAN	Q9H330	TM245	23731	Transmembrane protein 245
TMX1	sp|Q9H3N1|TMX1_HUMAN	Q9H3N1	TMX1	81542	Thioredoxin-related transmembrane protein 1
CHMP4B	sp|Q9H444|CHM4B_HUMAN	Q9H444	CHM4B	128866	Charged multivesicular body protein 4b
VPS37B	sp|Q9H9H4|VP37B_HUMAN	Q9H9H4	VP37B	79720	Vacuolar protein sorting-associated protein 37B
SPON1	sp|Q9HCB6|SPON1_HUMAN	Q9HCB6	SPON1	10418	Spondin-1
APMAP	sp|Q9HDC9|APMAP_HUMAN	Q9HDC9	APMAP	57136	Adipocyte plasma membrane-associated protein
RAB18	sp|Q9NP72|RAB18_HUMAN	Q9NP72	RAB18	22931	Ras-related protein Rab-18
RTN4	sp|Q9NQC3|RTN4_HUMAN	Q9NQC3	RTN4	57142	Reticulon-4
SERINC1	sp|Q9NRX5|SERC1_HUMAN	Q9NRX5	SERC1	57515	Serine incorporator 1
SACM1L	sp|Q9NTJ5|SAC1_HUMAN	Q9NTJ5	SAC1	22908	Phosphatidylinositol-3-phosphatase SAC1
RAB20	sp|Q9NX57|RAB20_HUMAN	Q9NX57	RAB20	55647	Ras-related protein Rab-20
BPNT2	sp|Q9NX62|IMPA3_HUMAN	Q9NX62	IMPA3	54928	Golgi-resident adenosine 3',5'-bisphosphate 3'-phosphatase
ELOVL5	sp|Q9NYP7|ELOV5_HUMAN	Q9NYP7	ELOV5	60481	Elongation of very long chain fatty acids protein 5
TECR	sp|Q9NZ01|TECR_HUMAN	Q9NZ01	TECR	9524	Very-long-chain enoyl-CoA reductase
ERAP1	sp|Q9NZ08|ERAP1_HUMAN	Q9NZ08	ERAP1	51752	Endoplasmic reticulum aminopeptidase 1
C1RL	sp|Q9NZP8|C1RL_HUMAN	Q9NZP8	C1RL	51279	Complement C1r subcomponent-like protein
CALML5	sp|Q9NZT1|CALL5_HUMAN	Q9NZT1	CALL5	51806	Calmodulin-like protein 5
HACD3	sp|Q9P035|HACD3_HUMAN	Q9P035	HACD3	51495	Very-long-chain (3R)-3-hydroxyacyl-CoA dehydratase 3
PTGFRN	sp|Q9P2B2|FPRP_HUMAN	Q9P2B2	FPRP	5738	Prostaglandin F2 receptor negative regulator
SPRR3	sp|Q9UBC9|SPRR3_HUMAN	Q9UBC9	SPRR3	6707	Small proline-rich protein 3
CRNN	sp|Q9UBG3|CRNN_HUMAN	Q9UBG3	CRNN	49860	Cornulin
GNG12	sp|Q9UBI6|GBG12_HUMAN	Q9UBI6	GBG12	55970	Guanine nucleotide-binding protein G(I)/G(S)/G(O) subunit gamma-12
DHCR7	sp|Q9UBM7|DHCR7_HUMAN	Q9UBM7	DHCR7	1717	7-dehydrocholesterol reductase
DNAJB9	sp|Q9UBS3|DNJB9_HUMAN	Q9UBS3	DNJB9	4189	DnaJ homolog subfamily B member 9
SEL1L	sp|Q9UBV2|SE1L1_HUMAN	Q9UBV2	SE1L1	6400	Protein sel-1 homolog 1
FETUB	sp|Q9UGM5|FETUB_HUMAN	Q9UGM5	FETUB	26998	Fetuin-B
SEPTIN9	sp|Q9UHD8|SEPT9_HUMAN	Q9UHD8	40057	10801	Septin-9
PCYOX1	sp|Q9UHG3|PCYOX_HUMAN	Q9UHG3	PCYOX	51449	Prenylcysteine oxidase 1
SERPINB13	sp|Q9UIV8|SPB13_HUMAN	Q9UIV8	SPB13	5275	Serpin B13
DBNL	sp|Q9UJU6|DBNL_HUMAN	Q9UJU6	DBNL	28988	Drebrin-like protein
SERPINA10	sp|Q9UK55|ZPI_HUMAN	Q9UK55	ZPI	51156	Protein Z-dependent protease inhibitor
RAB21	sp|Q9UL25|RAB21_HUMAN	Q9UL25	RAB21	23011	Ras-related protein Rab-21
PSME2	sp|Q9UL46|PSME2_HUMAN	Q9UL46	PSME2	5721	Proteasome activator complex subunit 2
TMCO1	sp|Q9UM00|TMCO1_HUMAN	Q9UM00	TMCO1	54499	Calcium load-activated calcium channel
NDRG2	sp|Q9UN36|NDRG2_HUMAN	Q9UN36	NDRG2	57447	Protein NDRG2
SNX6	sp|Q9UNH7|SNX6_HUMAN	Q9UNH7	SNX6	58533	Sorting nexin-6
PSMD13	sp|Q9UNM6|PSD13_HUMAN	Q9UNM6	PSD13	5719	26S proteasome non-ATPase regulatory subunit 13
RUVBL2	sp|Q9Y230|RUVB2_HUMAN	Q9Y230	RUVB2	10856	RuvB-like 2
RUVBL1	sp|Q9Y265|RUVB1_HUMAN	Q9Y265	RUVB1	8607	RuvB-like 1
NUDC	sp|Q9Y266|NUDC_HUMAN	Q9Y266	NUDC	10726	Nuclear migration protein nudC
NCKAP1	sp|Q9Y2A7|NCKP1_HUMAN	Q9Y2A7	NCKP1	10787	Nck-associated protein 1
CNPY2	sp|Q9Y2B0|CNPY2_HUMAN	Q9Y2B0	CNPY2	10330	Protein canopy homolog 2
TMED5	sp|Q9Y3A6|TMED5_HUMAN	Q9Y3A6	TMED5	50999	Transmembrane emp24 domain-containing protein 5
TMED7	sp|Q9Y3B3|TMED7_HUMAN	Q9Y3B3	TMED7	51014; 100302736	Transmembrane emp24 domain-containing protein 7
TLN1	sp|Q9Y490|TLN1_HUMAN	Q9Y490	TLN1	7094	Talin-1
HYOU1	sp|Q9Y4L1|HYOU1_HUMAN	Q9Y4L1	HYOU1	10525	Hypoxia up-regulated protein 1
TBL2	sp|Q9Y4P3|TBL2_HUMAN	Q9Y4P3	TBL2	26608	Transducin beta-like protein 2
SRPRB	sp|Q9Y5M8|SRPRB_HUMAN	Q9Y5M8	SRPRB	58477	Signal recognition particle receptor subunit beta
F11R	sp|Q9Y624|JAM1_HUMAN	Q9Y624	JAM1	50848	Junctional adhesion molecule A
NPTN	sp|Q9Y639|NPTN_HUMAN	Q9Y639	NPTN	27020	Neuroplastin
ADGRG1	sp|Q9Y653|AGRG1_HUMAN	Q9Y653	AGRG1	9289	Adhesion G-protein coupled receptor G1
ALG5	sp|Q9Y673|ALG5_HUMAN	Q9Y673	ALG5	29880	Dolichyl-phosphate beta-glucosyltransferase
CLIC4	sp|Q9Y696|CLIC4_HUMAN	Q9Y696	CLIC4	25932	Chloride intracellular channel protein 4
EMILIN1	sp|Q9Y6C2|EMIL1_HUMAN	Q9Y6C2	EMIL1	11117	EMILIN-1
DYNC1LI1	sp|Q9Y6G9|DC1L1_HUMAN	Q9Y6G9	DC1L1	51143	Cytoplasmic dynein 1 light intermediate chain 1
TEX264	sp|Q9Y6I9|TX264_HUMAN	Q9Y6I9	TX264	51368	Testis-expressed protein 264
SLC30A1	sp|Q9Y6M5|ZNT1_HUMAN	Q9Y6M5	ZNT1	7779	Zinc transporter 1
IGKV3D-15	sp|A0A087WSY6|KVD15_HUMAN	A0A087WSY6	KVD15	28875	Immunoglobulin kappa variable 3D-15
IGKV3-7	sp|A0A075B6H7|KV37_HUMAN	A0A075B6H7	KV37	28915	Probable non-functional immunoglobulin kappa variable 3-7
IGKV6D-21	sp|A0A0A0MT36|KVD21_HUMAN	A0A0A0MT36	KVD21	28870	Immunoglobulin kappa variable 6D-21
IGKV6-21	sp|A0A0C4DH24|KV621_HUMAN	A0A0C4DH24	KV621	28906	Immunoglobulin kappa variable 6-21
IGHV1-69D	sp|A0A0B4J2H0|HV69D_HUMAN	A0A0B4J2H0	HV69D	102723169	Immunoglobulin heavy variable 1-69D
IGHV1-3	sp|A0A0C4DH29|HV103_HUMAN	A0A0C4DH29	HV103	28473	Immunoglobulin heavy variable 1-3
IGHV1-46	sp|P01743|HV146_HUMAN	P01743	HV146	28465	Immunoglobulin heavy variable 1-46
IGKV1-8	sp|A0A0C4DH67|KV108_HUMAN	A0A0C4DH67	KV108	28942	Immunoglobulin kappa variable 1-8
IGKV1-27	sp|A0A075B6S5|KV127_HUMAN	A0A075B6S5	KV127	28935	Immunoglobulin kappa variable 1-27
LEFTY2	sp|O00292|LFTY2_HUMAN	O00292	LFTY2	7044	Left-right determination factor 2
DDX3X	sp|O00571|DDX3X_HUMAN	O00571	DDX3X	1654	ATP-dependent RNA helicase DDX3X
PSMA7	sp|O14818|PSA7_HUMAN	O14818	PSA7	5688	Proteasome subunit alpha type-7
PHGDH	sp|O43175|SERA_HUMAN	O43175	SERA	26227	D-3-phosphoglycerate dehydrogenase
EPB41L2	sp|O43491|E41L2_HUMAN	O43491	E41L2	2037	Band 4.1-like protein 2
ACTN4	sp|O43707|ACTN4_HUMAN	O43707	ACTN4	81	Alpha-actinin-4
MYO1B	sp|O43795|MYO1B_HUMAN	O43795	MYO1B	4430	Unconventional myosin-Ib
CD5L	sp|O43866|CD5L_HUMAN	O43866	CD5L	922	CD5 antigen-like
AKR1B10	sp|O60218|AK1BA_HUMAN	O60218	AK1BA	57016	Aldo-keto reductase family 1 member B10
H2BC12	sp|O60814|H2B1K_HUMAN	O60814	H2B1K	85236	Histone H2B type 1-K
ADAMTS4	sp|O75173|ATS4_HUMAN	O75173	ATS4	9507	A disintegrin and metalloproteinase with thrombospondin motifs 4
VPS4B	sp|O75351|VPS4B_HUMAN	O75351	VPS4B	9525	Vacuolar protein sorting-associated protein 4B
FLNB	sp|O75369|FLNB_HUMAN	O75369	FLNB	2317	Filamin-B
FLNA	sp|P21333|FLNA_HUMAN	P21333	FLNA	2316	Filamin-A
LDHA	sp|P00338|LDHA_HUMAN	P00338	LDHA	3939	L-lactate dehydrogenase A chain
LDHB	sp|P07195|LDHB_HUMAN	P07195	LDHB	3945	L-lactate dehydrogenase B chain
CP	sp|P00450|CERU_HUMAN	P00450	CERU	1356	Ceruloplasmin
EGFR	sp|P00533|EGFR_HUMAN	P00533	EGFR	1956	Epidermal growth factor receptor
PGK1	sp|P00558|PGK1_HUMAN	P00558	PGK1	5230	Phosphoglycerate kinase 1
F2	sp|P00734|THRB_HUMAN	P00734	THRB	2147	Prothrombin
HP	sp|P00738|HPT_HUMAN	P00738	HPT	3240	Haptoglobin
HPR	sp|P00739|HPTR_HUMAN	P00739	HPTR	3250	Haptoglobin-related protein
PLG	sp|P00747|PLMN_HUMAN	P00747	PLMN	5340	Plasminogen
LPA	sp|P08519|APOA_HUMAN	P08519	APOA	4018	Apolipoprotein(a)
CFB	sp|P00751|CFAB_HUMAN	P00751	CFAB	629	Complement factor B
SERPINC1	sp|P01008|ANT3_HUMAN	P01008	ANT3	462	Antithrombin-III
A2M	sp|P01023|A2MG_HUMAN	P01023	A2MG	2	Alpha-2-macroglobulin
PZP	sp|P20742|PZP_HUMAN	P20742	PZP	5858	Pregnancy zone protein
C3	sp|P01024|CO3_HUMAN	P01024	CO3	718	Complement C3
C5	sp|P01031|CO5_HUMAN	P01031	CO5	727	Complement C5
KNG1	sp|P01042|KNG1_HUMAN	P01042	KNG1	3827	Kininogen-1
IGKV1-39	sp|P01597|KV139_HUMAN	P01597	KV139	28930	Immunoglobulin kappa variable 1-39
IGKV1-17	sp|P01599|KV117_HUMAN	P01599	KV117	28937	Immunoglobulin kappa variable 1-17
IGKV1D-16	sp|P01601|KVD16_HUMAN	P01601	KVD16	28901	Immunoglobulin kappa variable 1D-16
IGKV1-6	sp|A0A0C4DH72|KV106_HUMAN	A0A0C4DH72	KV106	28943	Immunoglobulin kappa variable 1-6
IGLV2-11	sp|P01706|LV211_HUMAN	P01706	LV211	28816	Immunoglobulin lambda variable 2-11
IGLV1-40	sp|P01703|LV140_HUMAN	P01703	LV140	28825	Immunoglobulin lambda variable 1-40
IGLV2-18	sp|A0A075B6J9|LV218_HUMAN	A0A075B6J9	LV218	28814	Immunoglobulin lambda variable 2-18
IGLV2-8	sp|P01709|LV208_HUMAN	P01709	LV208	28817	Immunoglobulin lambda variable 2-8
IGLV1-47	sp|P01700|LV147_HUMAN	P01700	LV147	28822	Immunoglobulin lambda variable 1-47
IGLV1-44	sp|P01699|LV144_HUMAN	P01699	LV144	28823	Immunoglobulin lambda variable 1-44
IGHV3-7	sp|P01780|HV307_HUMAN	P01780	HV307	28452	Immunoglobulin heavy variable 3-7
IGHV3-43D	sp|P0DP04|HV43D_HUMAN	P0DP04	HV43D	103106901	Immunoglobulin heavy variable 3-43D
IGHV3-23	sp|P01764|HV323_HUMAN	P01764	HV323	28442	Immunoglobulin heavy variable 3-23
IGHV3-74	sp|A0A0B4J1X5|HV374_HUMAN	A0A0B4J1X5	HV374	28408	Immunoglobulin heavy variable 3-74
IGHV3-43	sp|A0A0B4J1X8|HV343_HUMAN	A0A0B4J1X8	HV343	28426	Immunoglobulin heavy variable 3-43
IGHV3-13	sp|P01766|HV313_HUMAN	P01766	HV313	28449	Immunoglobulin heavy variable 3-13
IGHM	sp|P01871|IGHM_HUMAN	P01871	IGHM	3507	Immunoglobulin heavy constant mu
HLA-DRB1	sp|P01911|DRB1_HUMAN	P01911	DRB1	3123	HLA class II histocompatibility antigen, DRB1 beta chain
COL1A1	sp|P02452|CO1A1_HUMAN	P02452	CO1A1	1277	Collagen alpha-1(I) chain
COL4A1	sp|P02462|CO4A1_HUMAN	P02462	CO4A1	1282	Collagen alpha-1(IV) chain
LMNA	sp|P02545|LMNA_HUMAN	P02545	LMNA	4000	Prelamin-A/C
APOA1	sp|P02647|APOA1_HUMAN	P02647	APOA1	335	Apolipoprotein A-I
APOE	sp|P02649|APOE_HUMAN	P02649	APOE	348	Apolipoprotein E
FGA	sp|P02671|FIBA_HUMAN	P02671	FIBA	2243	Fibrinogen alpha chain
C9	sp|P02748|CO9_HUMAN	P02748	CO9	735	Complement component C9
APOH	sp|P02749|APOH_HUMAN	P02749	APOH	350	Beta-2-glycoprotein 1
FN1	sp|P02751|FINC_HUMAN	P02751	FINC	2335	Fibronectin
AHSG	sp|P02765|FETUA_HUMAN	P02765	FETUA	197	Alpha-2-HS-glycoprotein
ALB	sp|P02768|ALBU_HUMAN	P02768	ALBU	213	Albumin
GC	sp|P02774|VTDB_HUMAN	P02774	VTDB	2638	Vitamin D-binding protein
HPX	sp|P02790|HEMO_HUMAN	P02790	HEMO	3263	Hemopexin
C4BPA	sp|P04003|C4BPA_HUMAN	P04003	C4BPA	722	C4b-binding protein alpha chain
VTN	sp|P04004|VTNC_HUMAN	P04004	VTNC	7448	Vitronectin
ALDOA	sp|P04075|ALDOA_HUMAN	P04075	ALDOA	226	Fructose-bisphosphate aldolase A
ALDOC	sp|P09972|ALDOC_HUMAN	P09972	ALDOC	230	Fructose-bisphosphate aldolase C
SHBG	sp|P04278|SHBG_HUMAN	P04278	SHBG	6462	Sex hormone-binding globulin
GAPDH	sp|P04406|G3P_HUMAN	P04406	G3P	2597	Glyceraldehyde-3-phosphate dehydrogenase
HLA-A	sp|P04439|HLAA_HUMAN	P04439	HLAA	3105	HLA class I histocompatibility antigen, A alpha chain
HLA-C	sp|P10321|HLAC_HUMAN	P10321	HLAC	3107	HLA class I histocompatibility antigen, C alpha chain
GNAI2	sp|P04899|GNAI2_HUMAN	P04899	GNAI2	2771	Guanine nucleotide-binding protein G(i) subunit alpha-2
GNA13	sp|Q14344|GNA13_HUMAN	Q14344	GNA13	10672	Guanine nucleotide-binding protein subunit alpha-13
GNAS	sp|P63092|GNAS2_HUMAN	P63092	GNAS2	2778	Guanine nucleotide-binding protein G(s) subunit alpha isoforms short
GNAI3	sp|P08754|GNAI3_HUMAN	P08754	GNAI3	2773	Guanine nucleotide-binding protein G(i) subunit alpha-3
GNAI1	sp|P63096|GNAI1_HUMAN	P63096	GNAI1	2770	Guanine nucleotide-binding protein G(i) subunit alpha-1
ATP1A1	sp|P05023|AT1A1_HUMAN	P05023	AT1A1	476	Sodium/potassium-transporting ATPase subunit alpha-1
APOD	sp|P05090|APOD_HUMAN	P05090	APOD	347	Apolipoprotein D
SLC25A5	sp|P05141|ADT2_HUMAN	P05141	ADT2	292	ADP/ATP translocase 2
CFI	sp|P05156|CFAI_HUMAN	P05156	CFAI	3426	Complement factor I
RPLP0	sp|P05388|RLA0_HUMAN	P05388	RLA0	6175	60S acidic ribosomal protein P0
SERPINA7	sp|P05543|THBG_HUMAN	P05543	THBG	6906	Thyroxine-binding globulin
SERPIND1	sp|P05546|HEP2_HUMAN	P05546	HEP2	3053	Heparin cofactor 2
ITGB1	sp|P05556|ITB1_HUMAN	P05556	ITB1	3688	Integrin beta-1
IGKV2-30	sp|P06310|KV230_HUMAN	P06310	KV230	28919	Immunoglobulin kappa variable 2-30
IGKV2-28	sp|A0A075B6P5|KV228_HUMAN	A0A075B6P5	KV228	28921	Immunoglobulin kappa variable 2-28
IGKV2D-29	sp|A0A075B6S2|KVD29_HUMAN	A0A075B6S2	KVD29	28882	Immunoglobulin kappa variable 2D-29
GSN	sp|P06396|GELS_HUMAN	P06396	GELS	2934	Gelsolin
CEACAM5	sp|P06731|CEAM5_HUMAN	P06731	CEAM5	1048	Carcinoembryonic antigen-related cell adhesion molecule 5
CEACAM1	sp|P13688|CEAM1_HUMAN	P13688	CEAM1	634	Carcinoembryonic antigen-related cell adhesion molecule 1
ENO1	sp|P06733|ENOA_HUMAN	P06733	ENOA	2023	Alpha-enolase
GPI	sp|P06744|G6PI_HUMAN	P06744	G6PI	2821	Glucose-6-phosphate isomerase
LPL	sp|P06858|LIPL_HUMAN	P06858	LIPL	4023	Lipoprotein lipase
PROS1	sp|P07225|PROS_HUMAN	P07225	PROS	5627	Vitamin K-dependent protein S
ANXA2	sp|P07355|ANXA2_HUMAN	P07355	ANXA2	302	Annexin A2
TUBB	sp|P07437|TBB5_HUMAN	P07437	TBB5	203068	Tubulin beta chain
TUBB4B	sp|P68371|TBB4B_HUMAN	P68371	TBB4B	10383	Tubulin beta-4B chain
TUBB4A	sp|P04350|TBB4A_HUMAN	P04350	TBB4A	10382	Tubulin beta-4A chain
PFN1	sp|P07737|PROF1_HUMAN	P07737	PROF1	5216	Profilin-1
IGF1R	sp|P08069|IGF1R_HUMAN	P08069	IGF1R	3480	Insulin-like growth factor 1 receptor
INSR	sp|P06213|INSR_HUMAN	P06213	INSR	3643	Insulin receptor
ANXA6	sp|P08133|ANXA6_HUMAN	P08133	ANXA6	309	Annexin A6
ANXA11	sp|P50995|ANX11_HUMAN	P50995	ANX11	311	Annexin A11
ANXA4	sp|P09525|ANXA4_HUMAN	P09525	ANXA4	307	Annexin A4
HSP90AB1	sp|P08238|HS90B_HUMAN	P08238	HS90B	3326	Heat shock protein HSP 90-beta
HSP90AA1	sp|P07900|HS90A_HUMAN	P07900	HS90A	3320	Heat shock protein HSP 90-alpha
GSTA1	sp|P08263|GSTA1_HUMAN	P08263	GSTA1	2938	Glutathione S-transferase A1
CFH	sp|P08603|CFAH_HUMAN	P08603	CFAH	3075	Complement factor H
SERPINF2	sp|P08697|A2AP_HUMAN	P08697	A2AP	5345	Alpha-2-antiplasmin
GSTP1	sp|P09211|GSTP1_HUMAN	P09211	GSTP1	2950	Glutathione S-transferase P
C1S	sp|P09871|C1S_HUMAN	P09871	C1S	716	Complement C1s subcomponent
C4B_2; C4B	sp|P0C0L5|CO4B_HUMAN	P0C0L5	CO4B	100293534; 721	Complement C4-B
C4A	sp|P0C0L4|CO4A_HUMAN	P0C0L4	CO4A	721; 720	Complement C4-A
H2AC11; H2AC13; H2AC16; H2AC17; H2AC15	sp|P0C0S8|H2A1_HUMAN	P0C0S8	H2A1	8336; 8330; 8969; 8329; 8332	Histone H2A type 1
H2AZ1	sp|P0C0S5|H2AZ_HUMAN	P0C0S5	H2AZ	3015	Histone H2A.Z
IGLC3	sp|P0DOY3|IGLC3_HUMAN	P0DOY3	IGLC3	3539	Immunoglobulin lambda constant 3
IGLL5	sp|B9A064|IGLL5_HUMAN	B9A064	IGLL5	100423062	Immunoglobulin lambda-like polypeptide 5
IGHV4-38-2	sp|P0DP08|HVD82_HUMAN	P0DP08	HVD82	102723407	Immunoglobulin heavy variable 4-38-2
IGHV4-4	sp|A0A075B6R2|HV404_HUMAN	A0A075B6R2	HV404	102724971	Immunoglobulin heavy variable 4-4
AMY1B	sp|P0DTE7|AMY1B_HUMAN	P0DTE7	AMY1B	276; 277; 278	Alpha-amylase 1B
H1-4	sp|P10412|H14_HUMAN	P10412	H14	3008	Histone H1.4
C7	sp|P10643|CO7_HUMAN	P10643	CO7	730	Complement component C7
CLU	sp|P10909|CLUS_HUMAN	P10909	CLUS	1191	Clusterin
HSPA5	sp|P11021|BIP_HUMAN	P11021	BIP	3309	Endoplasmic reticulum chaperone BiP
HSPA8	sp|P11142|HSP7C_HUMAN	P11142	HSP7C	3312	Heat shock cognate 71 kDa protein
HSPA1A	sp|P0DMV8|HS71A_HUMAN	P0DMV8	HS71A	3304; 3303	Heat shock 70 kDa protein 1A
IGF2R	sp|P11717|MPRI_HUMAN	P11717	MPRI	3482	Cation-independent mannose-6-phosphate receptor
PABPC1	sp|P11940|PABP1_HUMAN	P11940	PABP1	26986	Polyadenylate-binding protein 1
F5	sp|P12259|FA5_HUMAN	P12259	FA5	2153	Coagulation factor V
YES1	sp|P07947|YES_HUMAN	P07947	YES	7525	Tyrosine-protein kinase Yes
EEF2	sp|P13639|EF2_HUMAN	P13639	EF2	1938	Elongation factor 2
TPT1	sp|P13693|TCTP_HUMAN	P13693	TCTP	7178	Translationally-controlled tumor protein
SELL	sp|P14151|LYAM1_HUMAN	P14151	LYAM1	6402	L-selectin
PKM	sp|P14618|KPYM_HUMAN	P14618	KPYM	5315	Pyruvate kinase PKM
HSP90B1	sp|P14625|ENPL_HUMAN	P14625	ENPL	7184	Endoplasmin
JUP	sp|P14923|PLAK_HUMAN	P14923	PLAK	3728	Junction plakoglobin
CPN1	sp|P15169|CBPN_HUMAN	P15169	CBPN	1369	Carboxypeptidase N catalytic chain
B4GALT1	sp|P15291|B4GT1_HUMAN	P15291	B4GT1	2683	Beta-1,4-galactosyltransferase 1
CBR1	sp|P16152|CBR1_HUMAN	P16152	CBR1	873	Carbonyl reductase [NADPH] 1
ATP2A2	sp|P16615|AT2A2_HUMAN	P16615	AT2A2	488	Sarcoplasmic/endoplasmic reticulum calcium ATPase 2
PGAM1	sp|P18669|PGAM1_HUMAN	P18669	PGAM1	5223	Phosphoglycerate mutase 1
ITIH2	sp|P19823|ITIH2_HUMAN	P19823	ITIH2	3698	Inter-alpha-trypsin inhibitor heavy chain H2
ITIH1	sp|P19827|ITIH1_HUMAN	P19827	ITIH1	3697	Inter-alpha-trypsin inhibitor heavy chain H1
TNXB	sp|P22105|TENX_HUMAN	P22105	TENX	7148	Tenascin-X
NME2	sp|P22392|NDKB_HUMAN	P22392	NDKB	4831; 654364	Nucleoside diphosphate kinase B
NME1	sp|P15531|NDKA_HUMAN	P15531	NDKA	4830	Nucleoside diphosphate kinase A
SPRR2E	sp|P22531|SPR2E_HUMAN	P22531	SPR2E	6704	Small proline-rich protein 2E
FDXR	sp|P22570|ADRO_HUMAN	P22570	ADRO	2232	NADPH:adrenodoxin oxidoreductase, mitochondrial
FBLN1	sp|P23142|FBLN1_HUMAN	P23142	FBLN1	2192	Fibulin-1
PPIB	sp|P23284|PPIB_HUMAN	P23284	PPIB	5479	Peptidyl-prolyl cis-trans isomerase B
ATP2B4	sp|P23634|AT2B4_HUMAN	P23634	AT2B4	493	Plasma membrane calcium-transporting ATPase 4
ATP2B1	sp|P20020|AT2B1_HUMAN	P20020	AT2B1	490	Plasma membrane calcium-transporting ATPase 1
ATP5F1A	sp|P25705|ATPA_HUMAN	P25705	ATPA	498	ATP synthase subunit alpha, mitochondrial
HSD3B2	sp|P26439|3BHS2_HUMAN	P26439	3BHS2	3284	3 beta-hydroxysteroid dehydrogenase/Delta 5--4-isomerase type 2
MST1	sp|P26927|HGFL_HUMAN	P26927	HGFL	4485	Hepatocyte growth factor-like protein
STOM	sp|P27105|STOM_HUMAN	P27105	STOM	2040	Stomatin
PON1	sp|P27169|PON1_HUMAN	P27169	PON1	5444	Serum paraoxonase/arylesterase 1
DPP4	sp|P27487|DPP4_HUMAN	P27487	DPP4	1803	Dipeptidyl peptidase 4
RPL10	sp|P27635|RL10_HUMAN	P27635	RL10	6134	60S ribosomal protein L10
CANX	sp|P27824|CALX_HUMAN	P27824	CALX	821	Calnexin
LCN1	sp|P31025|LCN1_HUMAN	P31025	LCN1	3933	Lipocalin-1
S100A7	sp|P31151|S10A7_HUMAN	P31151	S10A7	6278	Protein S100-A7
HNRNPH1	sp|P31943|HNRH1_HUMAN	P31943	HNRH1	3187	Heterogeneous nuclear ribonucleoprotein H
KIF5B	sp|P33176|KINH_HUMAN	P33176	KINH	3799	Kinesin-1 heavy chain
CTNNA1	sp|P35221|CTNA1_HUMAN	P35221	CTNA1	1495	Catenin alpha-1
RDX	sp|P35241|RADI_HUMAN	P35241	RADI	5962	Radixin
EZR	sp|P15311|EZRI_HUMAN	P15311	EZRI	7430	Ezrin
MSN	sp|P26038|MOES_HUMAN	P26038	MOES	4478	Moesin
THBS4	sp|P35443|TSP4_HUMAN	P35443	TSP4	7060	Thrombospondin-4
KRT9	sp|P35527|K1C9_HUMAN	P35527	K1C9	3857	Keratin, type I cytoskeletal 9
KRT10	sp|P13645|K1C10_HUMAN	P13645	K1C10	3858	Keratin, type I cytoskeletal 10
KRT14	sp|P02533|K1C14_HUMAN	P02533	K1C14	3861	Keratin, type I cytoskeletal 14
KRT16	sp|P08779|K1C16_HUMAN	P08779	K1C16	3868	Keratin, type I cytoskeletal 16
KRT13	sp|P13646|K1C13_HUMAN	P13646	K1C13	3860	Keratin, type I cytoskeletal 13
KRT17	sp|Q04695|K1C17_HUMAN	Q04695	K1C17	3872	Keratin, type I cytoskeletal 17
KRT31	sp|Q15323|K1H1_HUMAN	Q15323	K1H1	3881	Keratin, type I cuticular Ha1
KRT33B	sp|Q14525|KT33B_HUMAN	Q14525	KT33B	3884	Keratin, type I cuticular Ha3-II
KRT19	sp|P08727|K1C19_HUMAN	P08727	K1C19	3880	Keratin, type I cytoskeletal 19
KRT34	sp|O76011|KRT34_HUMAN	O76011	KRT34	100653049; 3885	Keratin, type I cuticular Ha4
KRT36	sp|O76013|KRT36_HUMAN	O76013	KRT36	8689	Keratin, type I cuticular Ha6
KRT32	sp|Q14532|K1H2_HUMAN	Q14532	K1H2	3882	Keratin, type I cuticular Ha2
KRT23	sp|Q9C075|K1C23_HUMAN	Q9C075	K1C23	25984	Keratin, type I cytoskeletal 23
KRT2	sp|P35908|K22E_HUMAN	P35908	K22E	3849	Keratin, type II cytoskeletal 2 epidermal
KRT6C	sp|P48668|K2C6C_HUMAN	P48668	K2C6C	286887	Keratin, type II cytoskeletal 6C
KRT76	sp|Q01546|K22O_HUMAN	Q01546	K22O	51350	Keratin, type II cytoskeletal 2 oral
KRT1	sp|P04264|K2C1_HUMAN	P04264	K2C1	3848	Keratin, type II cytoskeletal 1
KRT5	sp|P13647|K2C5_HUMAN	P13647	K2C5	3852	Keratin, type II cytoskeletal 5
KRT6A	sp|P02538|K2C6A_HUMAN	P02538	K2C6A	3853	Keratin, type II cytoskeletal 6A
KRT6B	sp|P04259|K2C6B_HUMAN	P04259	K2C6B	3854	Keratin, type II cytoskeletal 6B
KRT4	sp|P19013|K2C4_HUMAN	P19013	K2C4	3851	Keratin, type II cytoskeletal 4
KRT3	sp|P12035|K2C3_HUMAN	P12035	K2C3	3850	Keratin, type II cytoskeletal 3
KRT84	sp|Q9NSB2|KRT84_HUMAN	Q9NSB2	KRT84	3890	Keratin, type II cuticular Hb4
KRT85	sp|P78386|KRT85_HUMAN	P78386	KRT85	3891	Keratin, type II cuticular Hb5
KRT86	sp|O43790|KRT86_HUMAN	O43790	KRT86	3892	Keratin, type II cuticular Hb6
KRT83	sp|P78385|KRT83_HUMAN	P78385	KRT83	3889	Keratin, type II cuticular Hb3
KRT77	sp|Q7Z794|K2C1B_HUMAN	Q7Z794	K2C1B	374454	Keratin, type II cytoskeletal 1b
KRT78	sp|Q8N1N4|K2C78_HUMAN	Q8N1N4	K2C78	196374	Keratin, type II cytoskeletal 78
KRT79	sp|Q5XKE5|K2C79_HUMAN	Q5XKE5	K2C79	338785	Keratin, type II cytoskeletal 79
KRT80	sp|Q6KB66|K2C80_HUMAN	Q6KB66	K2C80	144501	Keratin, type II cytoskeletal 80
ARL3	sp|P36405|ARL3_HUMAN	P36405	ARL3	403	ADP-ribosylation factor-like protein 3
SERPINF1	sp|P36955|PEDF_HUMAN	P36955	PEDF	5176	Pigment epithelium-derived factor
CCT6A	sp|P40227|TCPZ_HUMAN	P40227	TCPZ	908	T-complex protein 1 subunit zeta
RPL13A	sp|P40429|RL13A_HUMAN	P40429	RL13A	23521	60S ribosomal protein L13a
AFM	sp|P43652|AFAM_HUMAN	P43652	AFAM	173	Afamin
IQGAP1	sp|P46940|IQGA1_HUMAN	P46940	IQGA1	8826	Ras GTPase-activating-like protein IQGAP1
NPTX2	sp|P47972|NPTX2_HUMAN	P47972	NPTX2	4885	Neuronal pentraxin-2
TUFM	sp|P49411|EFTU_HUMAN	P49411	EFTU	7284	Elongation factor Tu, mitochondrial
GNAQ	sp|P50148|GNAQ_HUMAN	P50148	GNAQ	2776	Guanine nucleotide-binding protein G(q) subunit alpha
GNA11	sp|P29992|GNA11_HUMAN	P29992	GNA11	2767	Guanine nucleotide-binding protein subunit alpha-11
ST13	sp|P50502|F10A1_HUMAN	P50502	F10A1	6767	Hsc70-interacting protein
DNM2	sp|P50570|DYN2_HUMAN	P50570	DYN2	1785	Dynamin-2
ALDH3A2	sp|P51648|AL3A2_HUMAN	P51648	AL3A2	224	Aldehyde dehydrogenase family 3 member A2
LUM	sp|P51884|LUM_HUMAN	P51884	LUM	4060	Lumican
PGD	sp|P52209|6PGD_HUMAN	P52209	6PGD	5226	6-phosphogluconate dehydrogenase, decarboxylating
NAPA	sp|P54920|SNAA_HUMAN	P54920	SNAA	8775	Alpha-soluble NSF attachment protein
VCP	sp|P55072|TERA_HUMAN	P55072	TERA	7415	Transitional endoplasmic reticulum ATPase
NPEPPS	sp|P55786|PSA_HUMAN	P55786	PSA	9520	Puromycin-sensitive aminopeptidase
MYL6	sp|P60660|MYL6_HUMAN	P60660	MYL6	4637	Myosin light polypeptide 6
EIF4A1	sp|P60842|IF4A1_HUMAN	P60842	IF4A1	1973	Eukaryotic initiation factor 4A-I
EIF4A2	sp|Q14240|IF4A2_HUMAN	Q14240	IF4A2	1974	Eukaryotic initiation factor 4A-II
CDC42	sp|P60953|CDC42_HUMAN	P60953	CDC42	998	Cell division control protein 42 homolog
RAB14	sp|P61106|RAB14_HUMAN	P61106	RAB14	51552	Ras-related protein Rab-14
RAB1B	sp|Q9H0U4|RAB1B_HUMAN	Q9H0U4	RAB1B	81876	Ras-related protein Rab-1B
RAB6A	sp|P20340|RAB6A_HUMAN	P20340	RAB6A	5870	Ras-related protein Rab-6A
RAB1A	sp|P62820|RAB1A_HUMAN	P62820	RAB1A	5861	Ras-related protein Rab-1A
RAB8A	sp|P61006|RAB8A_HUMAN	P61006	RAB8A	4218	Ras-related protein Rab-8A
RAB35	sp|Q15286|RAB35_HUMAN	Q15286	RAB35	11021	Ras-related protein Rab-35
RAB34	sp|Q9BZG1|RAB34_HUMAN	Q9BZG1	RAB34	83871	Ras-related protein Rab-34
RAB4B	sp|P61018|RAB4B_HUMAN	P61018	RAB4B	53916	Ras-related protein Rab-4B
RAB43	sp|Q86YS6|RAB43_HUMAN	Q86YS6	RAB43	339122	Ras-related protein Rab-43
RAB10	sp|P61026|RAB10_HUMAN	P61026	RAB10	10890	Ras-related protein Rab-10
RAB13	sp|P51153|RAB13_HUMAN	P51153	RAB13	5872	Ras-related protein Rab-13
ACTR3	sp|P61158|ARP3_HUMAN	P61158	ARP3	10096	Actin-related protein 3
RAP1B	sp|P61224|RAP1B_HUMAN	P61224	RAP1B	5908	Ras-related protein Rap-1b
RAP1A	sp|P62834|RAP1A_HUMAN	P62834	RAP1A	5906	Ras-related protein Rap-1A
NRAS	sp|P01111|RASN_HUMAN	P01111	RASN	4893	GTPase NRas
RAP2B	sp|P61225|RAP2B_HUMAN	P61225	RAP2B	5912	Ras-related protein Rap-2b
SEC61A1	sp|P61619|S61A1_HUMAN	P61619	S61A1	29927	Protein transport protein Sec61 subunit alpha isoform 1
LYZ	sp|P61626|LYSC_HUMAN	P61626	LYSC	4069	Lysozyme C
RRAS2	sp|P62070|RRAS2_HUMAN	P62070	RRAS2	22800	Ras-related protein R-Ras2
ARF6	sp|P62330|ARF6_HUMAN	P62330	ARF6	382	ADP-ribosylation factor 6
RPS4X	sp|P62701|RS4X_HUMAN	P62701	RS4X	6191	40S ribosomal protein S4, X isoform
GNB1	sp|P62873|GBB1_HUMAN	P62873	GBB1	2782	Guanine nucleotide-binding protein G(I)/G(S)/G(T) subunit beta-1
GNB2	sp|P62879|GBB2_HUMAN	P62879	GBB2	2783	Guanine nucleotide-binding protein G(I)/G(S)/G(T) subunit beta-2
PPIA	sp|P62937|PPIA_HUMAN	P62937	PPIA	5478	Peptidyl-prolyl cis-trans isomerase A
RAC1	sp|P63000|RAC1_HUMAN	P63000	RAC1	5879	Ras-related C3 botulinum toxin substrate 1
VAMP2	sp|P63027|VAMP2_HUMAN	P63027	VAMP2	6844	Vesicle-associated membrane protein 2
VAMP3	sp|Q15836|VAMP3_HUMAN	Q15836	VAMP3	9341	Vesicle-associated membrane protein 3
DYNLL1	sp|P63167|DYL1_HUMAN	P63167	DYL1	8655	Dynein light chain 1, cytoplasmic
EIF5A	sp|P63241|IF5A1_HUMAN	P63241	IF5A1	1984	Eukaryotic translation initiation factor 5A-1
ACTG1	sp|P63261|ACTG_HUMAN	P63261	ACTG	71	Actin, cytoplasmic 2
ACTB	sp|P60709|ACTB_HUMAN	P60709	ACTB	60	Actin, cytoplasmic 1
ACTC1	sp|P68032|ACTC_HUMAN	P68032	ACTC	70	Actin, alpha cardiac muscle 1
ACTBL2	sp|Q562R1|ACTBL_HUMAN	Q562R1	ACTBL	345651	Beta-actin-like protein 2
SEC11A	sp|P67812|SC11A_HUMAN	P67812	SC11A	23478	Signal peptidase complex catalytic subunit SEC11A
TPM4	sp|P67936|TPM4_HUMAN	P67936	TPM4	7171	Tropomyosin alpha-4 chain
TPM3	sp|P06753|TPM3_HUMAN	P06753	TPM3	7170	Tropomyosin alpha-3 chain
EEF1A1	sp|P68104|EF1A1_HUMAN	P68104	EF1A1	1915	Elongation factor 1-alpha 1
TUBA1B	sp|P68363|TBA1B_HUMAN	P68363	TBA1B	10376	Tubulin alpha-1B chain
H3C3; H3C7; H3C8; H3C11; H3C4; H3C12; H3C1; H3C2; H3C6; H3C10	sp|P68431|H31_HUMAN	P68431	H31	8350; 8353; 8354; 8357; 8356; 8351; 8355; 8968; 8352; 8358	Histone H3.1
HBB	sp|P68871|HBB_HUMAN	P68871	HBB	3043	Hemoglobin subunit beta
NOMO3	sp|P69849|NOMO3_HUMAN	P69849	NOMO3	408050	Nodal modulator 3
HBA1; HBA2	sp|P69905|HBA_HUMAN	P69905	HBA	3039; 3040	Hemoglobin subunit alpha
IGLV3-21	sp|P80748|LV321_HUMAN	P80748	LV321	28796	Immunoglobulin lambda variable 3-21
IGLV3-10	sp|A0A075B6K4|LV310_HUMAN	A0A075B6K4	LV310	28803	Immunoglobulin lambda variable 3-10
IGLV3-27	sp|P01718|LV327_HUMAN	P01718	LV327	28791	Immunoglobulin lambda variable 3-27
HTRA3	sp|P83110|HTRA3_HUMAN	P83110	HTRA3	94031	Serine protease HTRA3
HTRA1	sp|Q92743|HTRA1_HUMAN	Q92743	HTRA1	5654	Serine protease HTRA1
HSPG2	sp|P98160|PGBM_HUMAN	P98160	PGBM	3339	Basement membrane-specific heparan sulfate proteoglycan core protein
EFNB1	sp|P98172|EFNB1_HUMAN	P98172	EFNB1	1947	Ephrin-B1
CLTC	sp|Q00610|CLH1_HUMAN	Q00610	CLH1	1213	Clathrin heavy chain 1
SPTBN1	sp|Q01082|SPTB2_HUMAN	Q01082	SPTB2	6711	Spectrin beta chain, non-erythrocytic 1
FABP5	sp|Q01469|FABP5_HUMAN	Q01469	FABP5	2171	Fatty acid-binding protein 5
HMGCS1	sp|Q01581|HMCS1_HUMAN	Q01581	HMCS1	3157	Hydroxymethylglutaryl-CoA synthase, cytoplasmic
CFHR1	sp|Q03591|FHR1_HUMAN	Q03591	FHR1	3078	Complement factor H-related protein 1
CFHR2	sp|P36980|FHR2_HUMAN	P36980	FHR2	3080	Complement factor H-related protein 2
CKAP4	sp|Q07065|CKAP4_HUMAN	Q07065	CKAP4	10970	Cytoskeleton-associated protein 4
CD47	sp|Q08722|CD47_HUMAN	Q08722	CD47	961	Leukocyte surface antigen CD47
AHNAK	sp|Q09666|AHNK_HUMAN	Q09666	AHNK	79026	Neuroblast differentiation-associated protein AHNAK
MYH7	sp|P12883|MYH7_HUMAN	P12883	MYH7	4625	Myosin-7
GALNT2	sp|Q10471|GALT2_HUMAN	Q10471	GALT2	2590	Polypeptide N-acetylgalactosaminyltransferase 2
ITGA9	sp|Q13797|ITA9_HUMAN	Q13797	ITA9	3680	Integrin alpha-9
PKP1	sp|Q13835|PKP1_HUMAN	Q13835	PKP1	5317	Plakophilin-1
DPYSL3	sp|Q14195|DPYL3_HUMAN	Q14195	DPYL3	1809	Dihydropyrimidinase-related protein 3
FAT1	sp|Q14517|FAT1_HUMAN	Q14517	FAT1	2195	Protocadherin Fat 1
ITIH4	sp|Q14624|ITIH4_HUMAN	Q14624	ITIH4	3700	Inter-alpha-trypsin inhibitor heavy chain H4
SPCS2	sp|Q15005|SPCS2_HUMAN	Q15005	SPCS2	9789	Signal peptidase complex subunit 2
POSTN	sp|Q15063|POSTN_HUMAN	Q15063	POSTN	10631	Periostin
PPA1	sp|Q15181|IPYR_HUMAN	Q15181	IPYR	5464	Inorganic pyrophosphatase
PCBP1	sp|Q15365|PCBP1_HUMAN	Q15365	PCBP1	5093	Poly(rC)-binding protein 1
PCBP2	sp|Q15366|PCBP2_HUMAN	Q15366	PCBP2	5094	Poly(rC)-binding protein 2
AOC3	sp|Q16853|AOC3_HUMAN	Q16853	AOC3	8639	Membrane primary amine oxidase
CHSY3	sp|Q70JA7|CHSS3_HUMAN	Q70JA7	CHSS3	337876	Chondroitin sulfate synthase 3
BTN2A1	sp|Q7KYR7|BT2A1_HUMAN	Q7KYR7	BT2A1	11120	Butyrophilin subfamily 2 member A1
HUWE1	sp|Q7Z6Z7|HUWE1_HUMAN	Q7Z6Z7	HUWE1	10075	E3 ubiquitin-protein ligase HUWE1
SCUBE1	sp|Q8IWY4|SCUB1_HUMAN	Q8IWY4	SCUB1	80274	Signal peptide, CUB and EGF-like domain-containing protein 1
DPP10	sp|Q8N608|DPP10_HUMAN	Q8N608	DPP10	57628	Inactive dipeptidyl peptidase 10
ENAH	sp|Q8N8S7|ENAH_HUMAN	Q8N8S7	ENAH	55740	Protein enabled homolog
EVPL	sp|Q92817|EVPL_HUMAN	Q92817	EVPL	2125	Envoplakin
CPNE2	sp|Q96FN4|CPNE2_HUMAN	Q96FN4	CPNE2	221184	Copine-2
CPNE3	sp|O75131|CPNE3_HUMAN	O75131	CPNE3	8895	Copine-3
CPB2	sp|Q96IY4|CBPB2_HUMAN	Q96IY4	CBPB2	1361	Carboxypeptidase B2
SERPINB12	sp|Q96P63|SPB12_HUMAN	Q96P63	SPB12	89777	Serpin B12
PGLYRP2	sp|Q96PD5|PGRP2_HUMAN	Q96PD5	PGRP2	114770	N-acetylmuramoyl-L-alanine amidase
HAPLN3	sp|Q96S86|HPLN3_HUMAN	Q96S86	HPLN3	145864	Hyaluronan and proteoglycan link protein 3
HAPLN1	sp|P10915|HPLN1_HUMAN	P10915	HPLN1	1404	Hyaluronan and proteoglycan link protein 1
SH3GL1	sp|Q99961|SH3G1_HUMAN	Q99961	SH3G1	6455	Endophilin-A2
ESYT1	sp|Q9BSJ8|ESYT1_HUMAN	Q9BSJ8	ESYT1	23344	Extended synaptotagmin-1
CRISPLD2	sp|Q9H0B8|CRLD2_HUMAN	Q9H0B8	CRLD2	83716	Cysteine-rich secretory protein LCCL domain-containing 2
EHD1	sp|Q9H4M9|EHD1_HUMAN	Q9H4M9	EHD1	10938	EH domain-containing protein 1
ANTXR1	sp|Q9H6X2|ANTR1_HUMAN	Q9H6X2	ANTR1	84168	Anthrax toxin receptor 1
LIN7C	sp|Q9NUP9|LIN7C_HUMAN	Q9NUP9	LIN7C	55327	Protein lin-7 homolog C
TMEM30A	sp|Q9NV96|CC50A_HUMAN	Q9NV96	CC50A	55754	Cell cycle control protein 50A
SEPTIN11	sp|Q9NVA2|SEP11_HUMAN	Q9NVA2	40787	55752	Septin-11
UGGT1	sp|Q9NYU2|UGGG1_HUMAN	Q9NYU2	UGGG1	56886	UDP-glucose:glycoprotein glucosyltransferase 1
RRBP1	sp|Q9P2E9|RRBP1_HUMAN	Q9P2E9	RRBP1	6238	Ribosome-binding protein 1
PLXNA1	sp|Q9UIW2|PLXA1_HUMAN	Q9UIW2	PLXA1	5361	Plexin-A1
GPC6	sp|Q9Y625|GPC6_HUMAN	Q9Y625	GPC6	10082	Glypican-6
PRSS1	sp|P07477|TRY1_HUMAN	P07477	TRY1	5644	Serine protease 1
LTF	sp|P02788|TRFL_HUMAN	P02788	TRFL	4057	Lactotransferrin
IGLV9-49	sp|A0A0B4J1Y8|LV949_HUMAN	A0A0B4J1Y8	LV949	28773	Immunoglobulin lambda variable 9-49
STX7	sp|O15400|STX7_HUMAN	O15400	STX7	8417	Syntaxin-7
DNAJA2	sp|O60884|DNJA2_HUMAN	O60884	DNJA2	10294	DnaJ homolog subfamily A member 2
DDAH1	sp|O94760|DDAH1_HUMAN	O94760	DDAH1	23576	N(G),N(G)-dimethylarginine dimethylaminohydrolase 1
ABCA1	sp|O95477|ABCA1_HUMAN	O95477	ABCA1	19	Phospholipid-transporting ATPase ABCA1
THBS1	sp|P07996|TSP1_HUMAN	P07996	TSP1	7057	Thrombospondin-1
CLTA	sp|P09496|CLCA_HUMAN	P09496	CLCA	1211	Clathrin light chain A
ALAD	sp|P13716|HEM2_HUMAN	P13716	HEM2	210	Delta-aminolevulinic acid dehydratase
ANXA8	sp|P13928|ANXA8_HUMAN	P13928	ANXA8	728113; 653145	Annexin A8
RAB5A	sp|P20339|RAB5A_HUMAN	P20339	RAB5A	5868	Ras-related protein Rab-5A
GAL	sp|P22466|GALA_HUMAN	P22466	GALA	51083	Galanin peptides
RPS12	sp|P25398|RS12_HUMAN	P25398	RS12	6206	40S ribosomal protein S12
PSMB8	sp|P28062|PSB8_HUMAN	P28062	PSB8	5696	Proteasome subunit beta type-8
RANBP1	sp|P43487|RANG_HUMAN	P43487	RANG	5902	Ran-specific GTPase-activating protein
PSMC4	sp|P43686|PRS6B_HUMAN	P43686	PRS6B	5704	26S proteasome regulatory subunit 6B
RPL21	sp|P46778|RL21_HUMAN	P46778	RL21	6144	60S ribosomal protein L21
JAM2	sp|P57087|JAM2_HUMAN	P57087	JAM2	58494	Junctional adhesion molecule B
EPPK1	sp|P58107|EPIPL_HUMAN	P58107	EPIPL	83481	Epiplakin
RPS20	sp|P60866|RS20_HUMAN	P60866	RS20	6224	40S ribosomal protein S20
S100A10	sp|P60903|S10AA_HUMAN	P60903	S10AA	6281	Protein S100-A10
RPS14	sp|P62263|RS14_HUMAN	P62263	RS14	6208	40S ribosomal protein S14
RPL23A	sp|P62750|RL23A_HUMAN	P62750	RL23A	6147	60S ribosomal protein L23a
RPS25	sp|P62851|RS25_HUMAN	P62851	RS25	6230	40S ribosomal protein S25
FKBP1A	sp|P62942|FKB1A_HUMAN	P62942	FKB1A	2280	Peptidyl-prolyl cis-trans isomerase FKBP1A
RPL19	sp|P84098|RL19_HUMAN	P84098	RL19	6143	60S ribosomal protein L19
VLDLR	sp|P98155|VLDLR_HUMAN	P98155	VLDLR	7436	Very low-density lipoprotein receptor
SORD	sp|Q00796|DHSO_HUMAN	Q00796	DHSO	6652	Sorbitol dehydrogenase
SLC7A5	sp|Q01650|LAT1_HUMAN	Q01650	LAT1	8140	Large neutral amino acids transporter small subunit 1
TWF1	sp|Q12792|TWF1_HUMAN	Q12792	TWF1	5756	Twinfilin-1
ALCAM	sp|Q13740|CD166_HUMAN	Q13740	CD166	214	CD166 antigen
FKBP8	sp|Q14318|FKBP8_HUMAN	Q14318	FKBP8	23770	Peptidyl-prolyl cis-trans isomerase FKBP8
GASK1B	sp|Q6UWH4|GAK1B_HUMAN	Q6UWH4	GAK1B	51313	Golgi-associated kinase 1B
HS2ST1	sp|Q7LGA3|HS2ST_HUMAN	Q7LGA3	HS2ST	9653	Heparan sulfate 2-O-sulfotransferase 1
USP9X	sp|Q93008|USP9X_HUMAN	Q93008	USP9X	8239	Probable ubiquitin carboxyl-terminal hydrolase FAF-X
ISOC1	sp|Q96CN7|ISOC1_HUMAN	Q96CN7	ISOC1	51015	Isochorismatase domain-containing protein 1
CYFIP2	sp|Q96F07|CYFP2_HUMAN	Q96F07	CYFP2	26999	Cytoplasmic FMR1-interacting protein 2
TRIOBP	sp|Q9H2D6|TARA_HUMAN	Q9H2D6	TARA	11078	TRIO and F-actin-binding protein
GLIPR2	sp|Q9H4G4|GAPR1_HUMAN	Q9H4G4	GAPR1	152007	Golgi-associated plant pathogenesis-related protein 1
SLC38A10	sp|Q9HBR0|S38AA_HUMAN	Q9HBR0	S38AA	124565	Putative sodium-coupled neutral amino acid transporter 10
S100A14	sp|Q9HCY8|S10AE_HUMAN	Q9HCY8	S10AE	57402	Protein S100-A14
ATXN10	sp|Q9UBB4|ATX10_HUMAN	Q9UBB4	ATX10	25814	Ataxin-10
GRHPR	sp|Q9UBQ7|GRHPR_HUMAN	Q9UBQ7	GRHPR	9380	Glyoxylate reductase/hydroxypyruvate reductase
DMBT1	sp|Q9UGM3|DMBT1_HUMAN	Q9UGM3	DMBT1	1755	Deleted in malignant brain tumors 1 protein
SLC7A8	sp|Q9UHI5|LAT2_HUMAN	Q9UHI5	LAT2	23428	Large neutral amino acids transporter small subunit 2
ERG28	sp|Q9UKR5|ERG28_HUMAN	Q9UKR5	ERG28	11161	Ergosterol biosynthetic protein 28 homolog
MACF1	sp|Q9UPN3|MACF1_HUMAN	Q9UPN3	MACF1	23499	Microtubule-actin cross-linking factor 1, isoforms 1/2/3/5
HNRNPA1L3	sp|A0A2R8Y4L2|RA1L3_HUMAN	A0A2R8Y4L2	RA1L3	642659	Heterogeneous nuclear ribonucleoprotein A1-like 3
AP3B1	sp|O00203|AP3B1_HUMAN	O00203	AP3B1	8546	AP-3 complex subunit beta-1
LCP1	sp|P13796|PLSL_HUMAN	P13796	PLSL	3936	Plastin-2
ARPC5	sp|O15511|ARPC5_HUMAN	O15511	ARPC5	10092	Actin-related protein 2/3 complex subunit 5
AKR7A2	sp|O43488|ARK72_HUMAN	O43488	ARK72	8574	Aflatoxin B1 aldehyde reductase member 2
SLC4A2	sp|P04920|B3A2_HUMAN	P04920	B3A2	6522	Anion exchange protein 2
MPO	sp|P05164|PERM_HUMAN	P05164	PERM	4353	Myeloperoxidase
SCG5	sp|P05408|7B2_HUMAN	P05408	7B2	6447	Neuroendocrine protein 7B2
IGFBP5	sp|P24593|IBP5_HUMAN	P24593	IBP5	3488	Insulin-like growth factor-binding protein 5
PSMA4	sp|P25789|PSA4_HUMAN	P25789	PSA4	5685	Proteasome subunit alpha type-4
SRI	sp|P30626|SORCN_HUMAN	P30626	SORCN	6717	Sorcin
PAFAH1B2	sp|P68402|PA1B2_HUMAN	P68402	PA1B2	5049	Platelet-activating factor acetylhydrolase IB subunit alpha2
HSDL2	sp|Q6YN16|HSDL2_HUMAN	Q6YN16	HSDL2	84263	Hydroxysteroid dehydrogenase-like protein 2
GOLGA7	sp|Q7Z5G4|GOGA7_HUMAN	Q7Z5G4	GOGA7	51125	Golgin subfamily A member 7
SDK1	sp|Q7Z5N4|SDK1_HUMAN	Q7Z5N4	SDK1	221935	Protein sidekick-1
PSEN1	sp|P49768|PSN1_HUMAN	P49768	PSN1	5663	Presenilin-1
TM7SF2	sp|O76062|ERG24_HUMAN	O76062	ERG24	7108	Delta(14)-sterol reductase TM7SF2
RPL14	sp|P50914|RL14_HUMAN	P50914	RL14	9045	60S ribosomal protein L14
PSMD4	sp|P55036|PSMD4_HUMAN	P55036	PSMD4	5710	26S proteasome non-ATPase regulatory subunit 4
HADHB	sp|P55084|ECHB_HUMAN	P55084	ECHB	3032	Trifunctional enzyme subunit beta, mitochondrial
TSPAN14	sp|Q8NG11|TSN14_HUMAN	Q8NG11	TSN14	81619	Tetraspanin-14
OTUB1	sp|Q96FW1|OTUB1_HUMAN	Q96FW1	OTUB1	55611	Ubiquitin thioesterase OTUB1
VPS28	sp|Q9UK41|VPS28_HUMAN	Q9UK41	VPS28	51160	Vacuolar protein sorting-associated protein 28 homolog
RAB22A	sp|Q9UL26|RB22A_HUMAN	Q9UL26	RB22A	57403	Ras-related protein Rab-22A
MINPP1	sp|Q9UNW1|MINP1_HUMAN	Q9UNW1	MINP1	9562	Multiple inositol polyphosphate phosphatase 1
TSPAN9	sp|O75954|TSN9_HUMAN	O75954	TSN9	10867	Tetraspanin-9
EIF2S1	sp|P05198|IF2A_HUMAN	P05198	IF2A	1965	Eukaryotic translation initiation factor 2 subunit 1
RPS19	sp|P39019|RS19_HUMAN	P39019	RS19	6223	40S ribosomal protein S19
NSF	sp|P46459|NSF_HUMAN	P46459	NSF	4905	Vesicle-fusing ATPase
SYPL1	sp|Q16563|SYPL1_HUMAN	Q16563	SYPL1	6856	Synaptophysin-like protein 1
NCCRP1	sp|Q6ZVX7|FBX50_HUMAN	Q6ZVX7	FBX50	342897	F-box only protein 50
LACRT	sp|Q9GZZ8|LACRT_HUMAN	Q9GZZ8	LACRT	90070	Extracellular glycoprotein lacritin
SRSF2	sp|Q01130|SRSF2_HUMAN	Q01130	SRSF2	6427	Serine/arginine-rich splicing factor 2
ADCY9	sp|O60503|ADCY9_HUMAN	O60503	ADCY9	115	Adenylate cyclase type 9
VPS26A	sp|O75436|VP26A_HUMAN	O75436	VP26A	9559	Vacuolar protein sorting-associated protein 26A
LAMP1	sp|P11279|LAMP1_HUMAN	P11279	LAMP1	3916	Lysosome-associated membrane glycoprotein 1
PSMC1	sp|P62191|PRS4_HUMAN	P62191	PRS4	5700	26S proteasome regulatory subunit 4
FERMT2	sp|Q96AC1|FERM2_HUMAN	Q96AC1	FERM2	10979	Fermitin family homolog 2
SMOC2	sp|Q9H3U7|SMOC2_HUMAN	Q9H3U7	SMOC2	64094	SPARC-related modular calcium-binding protein 2
PALS2	sp|Q9NZW5|PALS2_HUMAN	Q9NZW5	PALS2	51678	Protein PALS2
SNX3	sp|O60493|SNX3_HUMAN	O60493	SNX3	8724	Sorting nexin-3
BLVRB	sp|P30043|BLVRB_HUMAN	P30043	BLVRB	645	Flavin reductase (NADPH)
AQP5	sp|P55064|AQP5_HUMAN	P55064	AQP5	362	Aquaporin-5
EFHD2	sp|Q96C19|EFHD2_HUMAN	Q96C19	EFHD2	79180	EF-hand domain-containing protein D2
PITPNB	sp|P48739|PIPNB_HUMAN	P48739	PIPNB	23760	Phosphatidylinositol transfer protein beta isoform
RPS23	sp|P62266|RS23_HUMAN	P62266	RS23	6228	40S ribosomal protein S23
RPL10A	sp|P62906|RL10A_HUMAN	P62906	RL10A	4736	60S ribosomal protein L10a
NEU2	sp|Q9Y3R4|NEUR2_HUMAN	Q9Y3R4	NEUR2	4759	Sialidase-2
SERPINB6	sp|P35237|SPB6_HUMAN	P35237	SPB6	5269	Serpin B6
IST1	sp|P53990|IST1_HUMAN	P53990	IST1	9798	IST1 homolog
RPS24	sp|P62847|RS24_HUMAN	P62847	RS24	6229	40S ribosomal protein S24
NOTCH2	sp|Q04721|NOTC2_HUMAN	Q04721	NOTC2	4853	Neurogenic locus notch homolog protein 2
PTGES	sp|O14684|PTGES_HUMAN	O14684	PTGES	9536	Prostaglandin E synthase
ARPC1B	sp|O15143|ARC1B_HUMAN	O15143	ARC1B	10095	Actin-related protein 2/3 complex subunit 1B
LCAT	sp|P04180|LCAT_HUMAN	P04180	LCAT	3931	Phosphatidylcholine-sterol acyltransferase
MGST2	sp|Q99735|MGST2_HUMAN	Q99735	MGST2	4258	Microsomal glutathione S-transferase 2
MAGED2	sp|Q9UNF1|MAGD2_HUMAN	Q9UNF1	MAGD2	10916	Melanoma-associated antigen D2
IGHV2-26	sp|A0A0B4J1V2|HV226_HUMAN	A0A0B4J1V2	HV226	28455	Immunoglobulin heavy variable 2-26
FDX1	sp|P10109|ADX_HUMAN	P10109	ADX	2230	Adrenodoxin, mitochondrial
ADH1B	sp|P00325|ADH1B_HUMAN	P00325	ADH1B	125	All-trans-retinol dehydrogenase [NAD(+)] ADH1B
MIF	sp|P14174|MIF_HUMAN	P14174	MIF	4282	Macrophage migration inhibitory factor
EIF6	sp|P56537|IF6_HUMAN	P56537	IF6	3692	Eukaryotic translation initiation factor 6
FKBP4	sp|Q02790|FKBP4_HUMAN	Q02790	FKBP4	2288	Peptidyl-prolyl cis-trans isomerase FKBP4
MGAT2	sp|Q10469|MGAT2_HUMAN	Q10469	MGAT2	4247	Alpha-1,6-mannosyl-glycoprotein 2-beta-N-acetylglucosaminyltransferase
SQSTM1	sp|Q13501|SQSTM_HUMAN	Q13501	SQSTM	8878	Sequestosome-1
HEBP1	sp|Q9NRV9|HEBP1_HUMAN	Q9NRV9	HEBP1	50865	Heme-binding protein 1
RPL17	sp|P18621|RL17_HUMAN	P18621	RL17	6139	60S ribosomal protein L17
PRR4	sp|Q16378|PROL4_HUMAN	Q16378	PROL4	11272	Proline-rich protein 4
IGHV3-64D	sp|A0A0J9YX35|HV64D_HUMAN	A0A0J9YX35	HV64D	102723170	Immunoglobulin heavy variable 3-64D
CXCL12	sp|P48061|SDF1_HUMAN	P48061	SDF1	6387	Stromal cell-derived factor 1
SEMA3C	sp|Q99985|SEM3C_HUMAN	Q99985	SEM3C	10512	Semaphorin-3C
MACROH2A2	sp|Q9P0M6|H2AW_HUMAN	Q9P0M6	H2AW	55506	Core histone macro-H2A.2
SPRR1A	sp|P35321|SPR1A_HUMAN	P35321	SPR1A	6698	Cornifin-A
EXTL2	sp|Q9UBQ6|EXTL2_HUMAN	Q9UBQ6	EXTL2	2135	Exostosin-like 2
AP2A2	sp|O94973|AP2A2_HUMAN	O94973	AP2A2	161	AP-2 complex subunit alpha-2
YARS1	sp|P54577|SYYC_HUMAN	P54577	SYYC	8565	Tyrosine--tRNA ligase, cytoplasmic
GOLM1	sp|Q8NBJ4|GOLM1_HUMAN	Q8NBJ4	GOLM1	51280	Golgi membrane protein 1
ARPC1A	sp|Q92747|ARC1A_HUMAN	Q92747	ARC1A	10552	Actin-related protein 2/3 complex subunit 1A
MAT2A	sp|P31153|METK2_HUMAN	P31153	METK2	4144	S-adenosylmethionine synthase isoform type-2
GPC1	sp|P35052|GPC1_HUMAN	P35052	GPC1	2817	Glypican-1
TXNDC17	sp|Q9BRA2|TXD17_HUMAN	Q9BRA2	TXD17	84817	Thioredoxin domain-containing protein 17
DNAJA1	sp|P31689|DNJA1_HUMAN	P31689	DNJA1	3301	DnaJ homolog subfamily A member 1
IGHV2-70D	sp|A0A0C4DH43|HV70D_HUMAN	A0A0C4DH43	HV70D	102723168	Immunoglobulin heavy variable 2-70D
APOC2	sp|P02655|APOC2_HUMAN	P02655	APOC2	344	Apolipoprotein C-II
CRISP3	sp|P54108|CRIS3_HUMAN	P54108	CRIS3	10321	Cysteine-rich secretory protein 3
SLC9A1	sp|P19634|SL9A1_HUMAN	P19634	SL9A1	6548	Sodium/hydrogen exchanger 1
SH3BGRL3	sp|Q9H299|SH3L3_HUMAN	Q9H299	SH3L3	83442	SH3 domain-binding glutamic acid-rich-like protein 3
SCGB1D2	sp|O95969|SG1D2_HUMAN	O95969	SG1D2	10647	Secretoglobin family 1D member 2
TXNRD1	sp|Q16881|TRXR1_HUMAN	Q16881	TRXR1	7296	Thioredoxin reductase 1, cytoplasmic
SAR1A	sp|Q9NR31|SAR1A_HUMAN	Q9NR31	SAR1A	56681	GTP-binding protein SAR1a
CYB5R1	sp|Q9UHQ9|NB5R1_HUMAN	Q9UHQ9	NB5R1	51706	NADH-cytochrome b5 reductase 1
MYOF	sp|Q9NZM1|MYOF_HUMAN	Q9NZM1	MYOF	26509	Myoferlin
GART	sp|P22102|PUR2_HUMAN	P22102	PUR2	2618	Trifunctional purine biosynthetic protein adenosine-3
PSMB9	sp|P28065|PSB9_HUMAN	P28065	PSB9	5698	Proteasome subunit beta type-9
LASP1	sp|Q14847|LASP1_HUMAN	Q14847	LASP1	3927	LIM and SH3 domain protein 1
RHOC	sp|P08134|RHOC_HUMAN	P08134	RHOC	389	Rho-related GTP-binding protein RhoC
PSMB6	sp|P28072|PSB6_HUMAN	P28072	PSB6	5694	Proteasome subunit beta type-6
IGHV6-1	sp|A0A0B4J1U7|HV601_HUMAN	A0A0B4J1U7	HV601	28385	Immunoglobulin heavy variable 6-1
GSTA4	sp|O15217|GSTA4_HUMAN	O15217	GSTA4	2941	Glutathione S-transferase A4
S1PR3	sp|Q99500|S1PR3_HUMAN	Q99500	S1PR3	1903	Sphingosine 1-phosphate receptor 3
IGLV7-46	sp|A0A075B6I9|LV746_HUMAN	A0A075B6I9	LV746	28775	Immunoglobulin lambda variable 7-46
UBE2V1	sp|Q13404|UB2V1_HUMAN	Q13404	UB2V1	387522; 7335	Ubiquitin-conjugating enzyme E2 variant 1
IGHV3-38-3	sp|P0DTE1|HV383_HUMAN	P0DTE1	HV383	28404	Probable non-functional immunoglobulin heavy variable 3-38-3
IGHV1-18	sp|A0A0C4DH31|HV118_HUMAN	A0A0C4DH31	HV118	28468	Immunoglobulin heavy variable 1-18
MUC16	sp|Q8WXI7|MUC16_HUMAN	Q8WXI7	MUC16	94025	Mucin-16
RNASE7	sp|Q9H1E1|RNAS7_HUMAN	Q9H1E1	RNAS7	84659	Ribonuclease 7
PTP4A1	sp|Q93096|TP4A1_HUMAN	Q93096	TP4A1	7803	Protein tyrosine phosphatase type IVA 1
IGHV3-73	sp|A0A0B4J1V6|HV373_HUMAN	A0A0B4J1V6	HV373	28409	Immunoglobulin heavy variable 3-73
ETF1	sp|P62495|ERF1_HUMAN	P62495	ERF1	2107	Eukaryotic peptide chain release factor subunit 1
GSPT2	sp|Q8IYD1|ERF3B_HUMAN	Q8IYD1	ERF3B	23708	Eukaryotic peptide chain release factor GTP-binding subunit ERF3B
IGKV3D-20	sp|A0A0C4DH25|KVD20_HUMAN	A0A0C4DH25	KVD20	28874	Immunoglobulin kappa variable 3D-20
IGLV4-69	sp|A0A075B6H9|LV469_HUMAN	A0A075B6H9	LV469	28784	Immunoglobulin lambda variable 4-69
IGHV1-24	sp|A0A0C4DH33|HV124_HUMAN	A0A0C4DH33	HV124	28467	Immunoglobulin heavy variable 1-24
IGKV1-16	sp|P04430|KV116_HUMAN	P04430	KV116	28938	Immunoglobulin kappa variable 1-16
IGLL1	sp|P15814|IGLL1_HUMAN	P15814	IGLL1	3543	Immunoglobulin lambda-like polypeptide 1
MAPK3	sp|P27361|MK03_HUMAN	P27361	MK03	5595	Mitogen-activated protein kinase 3
PFN2	sp|P35080|PROF2_HUMAN	P35080	PROF2	5217	Profilin-2
SEC13	sp|P55735|SEC13_HUMAN	P55735	SEC13	6396	Protein SEC13 homolog
FCGRT	sp|P55899|FCGRN_HUMAN	P55899	FCGRN	2217	IgG receptor FcRn large subunit p51
FAM3A	sp|P98173|FAM3A_HUMAN	P98173	FAM3A	60343	Protein FAM3A
RPL18A	sp|Q02543|RL18A_HUMAN	Q02543	RL18A	6142	60S ribosomal protein L18a
SLC25A11	sp|Q02978|M2OM_HUMAN	Q02978	M2OM	8402	Mitochondrial 2-oxoglutarate/malate carrier protein
TKFC	sp|Q3LXA3|TKFC_HUMAN	Q3LXA3	TKFC	26007	Triokinase/FMN cyclase
LHFPL2	sp|Q6ZUX7|LHPL2_HUMAN	Q6ZUX7	LHPL2	10184	LHFPL tetraspan subfamily member 2 protein
WDTC1	sp|Q8N5D0|WDTC1_HUMAN	Q8N5D0	WDTC1	23038	WD and tetratricopeptide repeats protein 1
ATAD1	sp|Q8NBU5|ATAD1_HUMAN	Q8NBU5	ATAD1	84896	Outer mitochondrial transmembrane helix translocase
MGARP	sp|Q8TDB4|HUMMR_HUMAN	Q8TDB4	HUMMR	84709	Protein MGARP
TFG	sp|Q92734|TFG_HUMAN	Q92734	TFG	10342	Protein TFG
TMEM230	sp|Q96A57|TM230_HUMAN	Q96A57	TM230	29058	Transmembrane protein 230
COLEC11	sp|Q9BWP8|COL11_HUMAN	Q9BWP8	COL11	78989	Collectin-11
TBC1D10A	sp|Q9BXI6|TB10A_HUMAN	Q9BXI6	TB10A	83874	TBC1 domain family member 10A
SPNS1	sp|Q9H2V7|SPNS1_HUMAN	Q9H2V7	SPNS1	83985	Protein spinster homolog 1
LOXL2	sp|Q9Y4K0|LOXL2_HUMAN	Q9Y4K0	LOXL2	4017	Lysyl oxidase homolog 2
CDC42BPB	sp|Q9Y5S2|MRCKB_HUMAN	Q9Y5S2	MRCKB	9578	Serine/threonine-protein kinase MRCK beta
TMEM109	sp|Q9BVC6|TM109_HUMAN	Q9BVC6	TM109	79073	Transmembrane protein 109
TINAGL1	sp|Q9GZM7|TINAL_HUMAN	Q9GZM7	TINAL	64129	Tubulointerstitial nephritis antigen-like
PGLS	sp|O95336|6PGL_HUMAN	O95336	6PGL	25796	6-phosphogluconolactonase
CRP	sp|P02741|CRP_HUMAN	P02741	CRP	1401	C-reactive protein
PFKM	sp|P08237|PFKAM_HUMAN	P08237	PFKAM	5213	ATP-dependent 6-phosphofructokinase, muscle type
ARPC5L	sp|Q9BPX5|ARP5L_HUMAN	Q9BPX5	ARP5L	81873	Actin-related protein 2/3 complex subunit 5-like protein
IL36G	sp|Q9NZH8|IL36G_HUMAN	Q9NZH8	IL36G	56300	Interleukin-36 gamma
SPRR1B	sp|P22528|SPR1B_HUMAN	P22528	SPR1B	6699	Cornifin-B
SPINT2	sp|O43291|SPIT2_HUMAN	O43291	SPIT2	10653	Kunitz-type protease inhibitor 2
VARS1	sp|P26640|SYVC_HUMAN	P26640	SYVC	7407	Valine--tRNA ligase
CUL7	sp|Q14999|CUL7_HUMAN	Q14999	CUL7	9820	Cullin-7
ABI1	sp|Q8IZP0|ABI1_HUMAN	Q8IZP0	ABI1	10006	Abl interactor 1
PRKAR2A	sp|P13861|KAP2_HUMAN	P13861	KAP2	5576	cAMP-dependent protein kinase type II-alpha regulatory subunit
RHBDF2	sp|Q6PJF5|RHDF2_HUMAN	Q6PJF5	RHDF2	79651	Inactive rhomboid protein 2
ALOX12	sp|P18054|LOX12_HUMAN	P18054	LOX12	239	Polyunsaturated fatty acid lipoxygenase ALOX12
HNRNPD	sp|Q14103|HNRPD_HUMAN	Q14103	HNRPD	3184	Heterogeneous nuclear ribonucleoprotein D0
EPS8L1	sp|Q8TE68|ES8L1_HUMAN	Q8TE68	ES8L1	54869	Epidermal growth factor receptor kinase substrate 8-like protein 1
HNRNPH3	sp|P31942|HNRH3_HUMAN	P31942	HNRH3	3189	Heterogeneous nuclear ribonucleoprotein H3
CPA4	sp|Q9UI42|CBPA4_HUMAN	Q9UI42	CBPA4	51200	Carboxypeptidase A4
PITPNA	sp|Q00169|PIPNA_HUMAN	Q00169	PIPNA	5306	Phosphatidylinositol transfer protein alpha isoform
CNNM2	sp|Q9H8M5|CNNM2_HUMAN	Q9H8M5	CNNM2	54805	Metal transporter CNNM2
APEH	sp|P13798|ACPH_HUMAN	P13798	ACPH	327	Acylamino-acid-releasing enzyme
CSGALNACT1	sp|Q8TDX6|CGAT1_HUMAN	Q8TDX6	CGAT1	55790	Chondroitin sulfate N-acetylgalactosaminyltransferase 1
IGLV5-39	sp|A0A0G2JS06|LV539_HUMAN	A0A0G2JS06	LV539	28782	Immunoglobulin lambda variable 5-39
DNAJB1	sp|P25685|DNJB1_HUMAN	P25685	DNJB1	3337	DnaJ homolog subfamily B member 1
GALC	sp|P54803|GALC_HUMAN	P54803	GALC	2581	Galactocerebrosidase
SEC61G	sp|P60059|SC61G_HUMAN	P60059	SC61G	23480	Protein transport protein Sec61 subunit gamma
GVINP1	sp|Q7Z2Y8|GVIN1_HUMAN	Q7Z2Y8	GVIN1	387751	Interferon-induced very large GTPase 1
RAB23	sp|Q9ULC3|RAB23_HUMAN	Q9ULC3	RAB23	51715	Ras-related protein Rab-23
NACA	sp|E9PAV3|NACAM_HUMAN	E9PAV3	NACAM	4666	Nascent polypeptide-associated complex subunit alpha, muscle-specific form
PAPSS2	sp|O95340|PAPS2_HUMAN	O95340	PAPS2	9060	Bifunctional 3'-phosphoadenosine 5'-phosphosulfate synthase 2
DCAF8L2	sp|P0C7V8|DC8L2_HUMAN	P0C7V8	DC8L2	347442	DDB1- and CUL4-associated factor 8-like protein 2
KLC1	sp|Q07866|KLC1_HUMAN	Q07866	KLC1	3831	Kinesin light chain 1
USP14	sp|P54578|UBP14_HUMAN	P54578	UBP14	9097	Ubiquitin carboxyl-terminal hydrolase 14
COASY	sp|Q13057|COASY_HUMAN	Q13057	COASY	80347	Bifunctional coenzyme A synthase
IGHV3-64	sp|A0A075B6Q5|HV364_HUMAN	A0A075B6Q5	HV364	28414	Immunoglobulin heavy variable 3-64
MSH5	sp|O43196|MSH5_HUMAN	O43196	MSH5	4439	MutS protein homolog 5
PYGB	sp|P11216|PYGB_HUMAN	P11216	PYGB	5834	Glycogen phosphorylase, brain form
AKR1A1	sp|P14550|AK1A1_HUMAN	P14550	AK1A1	10327	Aldo-keto reductase family 1 member A1
IGHV3-38	sp|A0A0C4DH36|HV338_HUMAN	A0A0C4DH36	HV338	28429	Probable non-functional immunoglobulin heavy variable 3-38
IGLV2-23	sp|P01705|LV223_HUMAN	P01705	LV223	28813	Immunoglobulin lambda variable 2-23
CCDC8	sp|Q9H0W5|CCDC8_HUMAN	Q9H0W5	CCDC8	83987	Coiled-coil domain-containing protein 8
PODXL	sp|O00592|PODXL_HUMAN	O00592	PODXL	5420	Podocalyxin
PLD1	sp|Q13393|PLD1_HUMAN	Q13393	PLD1	5337	Phospholipase D1
RPL35	sp|P42766|RL35_HUMAN	P42766	RL35	11224	60S ribosomal protein L35
CDC5L	sp|Q99459|CDC5L_HUMAN	Q99459	CDC5L	988	Cell division cycle 5-like protein
BANK1	sp|Q8NDB2|BANK1_HUMAN	Q8NDB2	BANK1	55024	B-cell scaffold protein with ankyrin repeats
PMVK	sp|Q15126|PMVK_HUMAN	Q15126	PMVK	10654	Phosphomevalonate kinase
DNAJC5	sp|Q9H3Z4|DNJC5_HUMAN	Q9H3Z4	DNJC5	80331	DnaJ homolog subfamily C member 5
ABCB8	sp|Q9NUT2|MITOS_HUMAN	Q9NUT2	MITOS	11194	Mitochondrial potassium channel ATP-binding subunit
ITGA11	sp|Q9UKX5|ITA11_HUMAN	Q9UKX5	ITA11	22801	Integrin alpha-11
DNAH7	sp|Q8WXX0|DYH7_HUMAN	Q8WXX0	DYH7	56171	Dynein axonemal heavy chain 7
ATP6V1G1	sp|O75348|VATG1_HUMAN	O75348	VATG1	9550	V-type proton ATPase subunit G 1
JPT1	sp|Q9UK76|JUPI1_HUMAN	Q9UK76	JUPI1	51155	Jupiter microtubule associated homolog 1
IGFBP7	sp|Q16270|IBP7_HUMAN	Q16270	IBP7	3490	Insulin-like growth factor-binding protein 7
C18orf63	sp|Q68DL7|CR063_HUMAN	Q68DL7	CR063	644041	Uncharacterized protein C18orf63
PLPP3	sp|O14495|PLPP3_HUMAN	O14495	PLPP3	8613	Phospholipid phosphatase 3
CD44	sp|P16070|CD44_HUMAN	P16070	CD44	960	CD44 antigen
BROX	sp|Q5VW32|BROX_HUMAN	Q5VW32	BROX	148362	BRO1 domain-containing protein BROX

## Sheet: Supplementary Table S3
Supplementary Table S3: Filtered proteins in ffEVs (789) used in further statistical analysis
Protein_Gen Symbol	description
C4B_2	Complement C4-B
H2AC11	Histone H2A type 1
H3C3	Histone H3.1
H4C2	Histone H4
HBA1	Hemoglobin subunit alpha
LGALS7B	Galectin-7
A1BG	Alpha-1B-glycoprotein
A2M	Alpha-2-macroglobulin
AADAC	Arylacetamide deacetylase
ACAN	Aggrecan core protein
ACAT2	Acetyl-CoA acetyltransferase, cytosolic
ACLY	ATP-citrate synthase
ACP3	Prostatic acid phosphatase
ACSL4	Long-chain-fatty-acid--CoA ligase 4
ACTB	Actin, cytoplasmic 1
ACTBL2	Beta-actin-like protein 2
ACTC1	Actin, alpha cardiac muscle 1
ACTG1	Actin, cytoplasmic 2
ACTN4	Alpha-actinin-4
ACTR1A	Alpha-centractin
ACTR2	Actin-related protein 2
ACTR3	Actin-related protein 3
ADCY9	Adenylate cyclase type 9
ADGRG1	Adhesion G-protein coupled receptor G1
ADIPOQ	Adiponectin
AFM	Afamin
AGT	Angiotensinogen
AHCY	Adenosylhomocysteinase
AHSG	Alpha-2-HS-glycoprotein
AKR1B1	Aldo-keto reductase family 1 member B1
ALB	Albumin
ALCAM	CD166 antigen
ALDH3A2	Aldehyde dehydrogenase family 3 member A2
ALDOA	Fructose-bisphosphate aldolase A
ALDOC	Fructose-bisphosphate aldolase C
AMBP	Protein AMBP
AMY1B	Alpha-amylase 1B
ANG	Angiogenin
ANGPTL4	Angiopoietin-related protein 4
ANXA1	Annexin A1
ANXA11	Annexin A11
ANXA2	Annexin A2
ANXA5	Annexin A5
ANXA6	Annexin A6
ANXA7	Annexin A7
AOC3	Membrane primary amine oxidase
APCS	Serum amyloid P-component
APMAP	Adipocyte plasma membrane-associated protein
APOA1	Apolipoprotein A-I
APOA2	Apolipoprotein A-II
APOA4	Apolipoprotein A-IV
APOB	Apolipoprotein B-100
APOC1	Apolipoprotein C-I
APOC3	Apolipoprotein C-III
APOC4	Apolipoprotein C-IV
APOD	Apolipoprotein D
APOE	Apolipoprotein E
APOF	Apolipoprotein F
APOH	Beta-2-glycoprotein 1
APOL1	Apolipoprotein L1
APOM	Apolipoprotein M
APRT	Adenine phosphoribosyltransferase
ARF3	ADP-ribosylation factor 3
ARF4	ADP-ribosylation factor 4
ARF6	ADP-ribosylation factor 6
ARG1	Arginase-1
ARHGDIA	Rho GDP-dissociation inhibitor 1
ARL3	ADP-ribosylation factor-like protein 3
ARL6IP5	PRA1 family protein 3
ARPC3	Actin-related protein 2/3 complex subunit 3
ARPC4	Actin-related protein 2/3 complex subunit 4
ARPC5	Actin-related protein 2/3 complex subunit 5
ATP1A1	Sodium/potassium-transporting ATPase subunit alpha-1
ATP1B1	Sodium/potassium-transporting ATPase subunit beta-1
ATP1B3	Sodium/potassium-transporting ATPase subunit beta-3
ATP2A2	Sarcoplasmic/endoplasmic reticulum calcium ATPase 2
ATP2B1	Plasma membrane calcium-transporting ATPase 1
ATP2B4	Plasma membrane calcium-transporting ATPase 4
ATP5F1A	ATP synthase subunit alpha, mitochondrial
ATP5F1B	ATP synthase subunit beta, mitochondrial
ATP6V0A1	V-type proton ATPase 116 kDa subunit a 1
ATP6V1B2	V-type proton ATPase subunit B, brain isoform
ATRN	Attractin
AZGP1	Zinc-alpha-2-glycoprotein
B2M	Beta-2-microglobulin
BASP1	Brain acid soluble protein 1
BCAP31	B-cell receptor-associated protein 31
BCHE	Cholinesterase
BLVRB	Flavin reductase (NADPH)
BMPR2	Bone morphogenetic protein receptor type-2
BSG	Basigin
BST2	Bone marrow stromal antigen 2
BTD	Biotinidase
C18orf63	Uncharacterized protein C18orf63
C1QA	Complement C1q subcomponent subunit A
C1QB	Complement C1q subcomponent subunit B
C1QC	Complement C1q subcomponent subunit C
C1R	Complement C1r subcomponent
C1RL	Complement C1r subcomponent-like protein
C1S	Complement C1s subcomponent
C2	Complement C2
C3	Complement C3
C4A	Complement C4-A
C4BPA	C4b-binding protein alpha chain
C4BPB	C4b-binding protein beta chain
C5	Complement C5
C6	Complement component C6
C7	Complement component C7
C8A	Complement component C8 alpha chain
C8B	Complement component C8 beta chain
C8G	Complement component C8 gamma chain
C9	Complement component C9
CALM1	Calmodulin-1
CALML3	Calmodulin-like protein 3
CALML5	Calmodulin-like protein 5
CALR	Calreticulin
CALU	Calumenin
CAMP	Cathelicidin antimicrobial peptide
CANX	Calnexin
CAPN1	Calpain-1 catalytic subunit
CAPZA1	F-actin-capping protein subunit alpha-1
CAPZB	F-actin-capping protein subunit beta
CASK	Peripheral plasma membrane protein CASK
CASP14	Caspase-14
CAT	Catalase
CBR1	Carbonyl reductase [NADPH] 1
CCT2	T-complex protein 1 subunit beta
CCT3	T-complex protein 1 subunit gamma
CCT4	T-complex protein 1 subunit delta
CCT5	T-complex protein 1 subunit epsilon
CCT6A	T-complex protein 1 subunit zeta
CCT7	T-complex protein 1 subunit eta
CCT8	T-complex protein 1 subunit theta
CD14	Monocyte differentiation antigen CD14
CD276	CD276 antigen
CD46	Membrane cofactor protein
CD47	Leukocyte surface antigen CD47
CD55	Complement decay-accelerating factor
CD59	CD59 glycoprotein
CD5L	CD5 antigen-like
CD63	CD63 antigen
CD81	CD81 antigen
CD9	CD9 antigen
CD99	CD99 antigen
CDC42	Cell division control protein 42 homolog
CDC5L	Cell division cycle 5-like protein
CDH1	Cadherin-1
CDH2	Cadherin-2
CDSN	Corneodesmosin
CETP	Cholesteryl ester transfer protein
CFB	Complement factor B
CFD	Complement factor D
CFH	Complement factor H
CFHR1	Complement factor H-related protein 1
CFHR2	Complement factor H-related protein 2
CFHR5	Complement factor H-related protein 5
CFI	Complement factor I
CFL1	Cofilin-1
CFP	Properdin
CHMP4B	Charged multivesicular body protein 4b
CHP1	Calcineurin B homologous protein 1
CKAP4	Cytoskeleton-associated protein 4
CKB	Creatine kinase B-type
CLEC3B	Tetranectin
CLIC1	Chloride intracellular channel protein 1
CLTA	Clathrin light chain A
CLTC	Clathrin heavy chain 1
CLU	Clusterin
CNDP2	Cytosolic non-specific dipeptidase
CNP	2',3'-cyclic-nucleotide 3'-phosphodiesterase
CNPY2	Protein canopy homolog 2
COL15A1	Collagen alpha-1(XV) chain
COL18A1	Collagen alpha-1(XVIII) chain
COL1A1	Collagen alpha-1(I) chain
COL4A1	Collagen alpha-1(IV) chain
COL4A2	Collagen alpha-2(IV) chain
COL5A2	Collagen alpha-2(V) chain
COL6A1	Collagen alpha-1(VI) chain
COL6A2	Collagen alpha-2(VI) chain
COL6A3	Collagen alpha-3(VI) chain
COMT	Catechol O-methyltransferase
COPA	Coatomer subunit alpha
COX4I1	Cytochrome c oxidase subunit 4 isoform 1, mitochondrial
CP	Ceruloplasmin
CPB2	Carboxypeptidase B2
CPM	Carboxypeptidase M
CPN1	Carboxypeptidase N catalytic chain
CPN2	Carboxypeptidase N subunit 2
CPNE2	Copine-2
CPNE3	Copine-3
CRISPLD2	Cysteine-rich secretory protein LCCL domain-containing 2
CRNN	Cornulin
CRP	C-reactive protein
CSGALNACT1	Chondroitin sulfate N-acetylgalactosaminyltransferase 1
CST3	Cystatin-C
CSTA	Cystatin-A
CTNNA1	Catenin alpha-1
CTNNB1	Catenin beta-1
CTNND1	Catenin delta-1
CTSD	Cathepsin D
CXCL12	Stromal cell-derived factor 1
CYB5R3	NADH-cytochrome b5 reductase 3
CYFIP1	Cytoplasmic FMR1-interacting protein 1
CYP11A1	Cholesterol side-chain cleavage enzyme, mitochondrial
CYP17A1	Steroid 17-alpha-hydroxylase/17,20 lyase
CYP19A1	Aromatase
CYP51A1	Lanosterol 14-alpha demethylase
DAD1	Dolichyl-diphosphooligosaccharide--protein glycosyltransferase subunit DAD1
DARS1	Aspartate--tRNA ligase, cytoplasmic
DCAF8L2	DDB1- and CUL4-associated factor 8-like protein 2
DCD	Dermcidin
DCTN1	Dynactin subunit 1
DDAH1	N(G),N(G)-dimethylarginine dimethylaminohydrolase 1
DDOST	Dolichyl-diphosphooligosaccharide--protein glycosyltransferase 48 kDa subunit
DHCR24	Delta(24)-sterol reductase
DHCR7	7-dehydrocholesterol reductase
DIPK2A	Divergent protein kinase domain 2A
DMKN	Dermokine
DNAH7	Dynein axonemal heavy chain 7
DNM2	Dynamin-2
DPP4	Dipeptidyl peptidase 4
DPYSL3	Dihydropyrimidinase-related protein 3
DSC1	Desmocollin-1
DSC2	Desmocollin-2
DSC3	Desmocollin-3
DSG1	Desmoglein-1
DSP	Desmoplakin
DSTN	Destrin
DYNC1H1	Cytoplasmic dynein 1 heavy chain 1
DYNC1I2	Cytoplasmic dynein 1 intermediate chain 2
DYNC1LI2	Cytoplasmic dynein 1 light intermediate chain 2
ECE1	Endothelin-converting enzyme 1
ECH1	Delta(3,5)-Delta(2,4)-dienoyl-CoA isomerase, mitochondrial
ECM1	Extracellular matrix protein 1
EEF1A1	Elongation factor 1-alpha 1
EEF1G	Elongation factor 1-gamma
EEF2	Elongation factor 2
EFNB1	Ephrin-B1
EGFR	Epidermal growth factor receptor
EHD1	EH domain-containing protein 1
EHD4	EH domain-containing protein 4
EIF2S1	Eukaryotic translation initiation factor 2 subunit 1
EIF4A1	Eukaryotic initiation factor 4A-I
EIF5A	Eukaryotic translation initiation factor 5A-1
EIF6	Eukaryotic translation initiation factor 6
EMILIN1	EMILIN-1
ENO1	Alpha-enolase
EPB41L2	Band 4.1-like protein 2
EPHX1	Epoxide hydrolase 1
ERAP1	Endoplasmic reticulum aminopeptidase 1
ERGIC1	Endoplasmic reticulum-Golgi intermediate compartment protein 1
ERLIN2	Erlin-2
ERMP1	Endoplasmic reticulum metallopeptidase 1
ERP29	Endoplasmic reticulum resident protein 29
ERP44	Endoplasmic reticulum resident protein 44
EVPL	Envoplakin
EZR	Ezrin
F10	Coagulation factor X
F11	Coagulation factor XI
F11R	Junctional adhesion molecule A
F12	Coagulation factor XII
F13B	Coagulation factor XIII B chain
F2	Prothrombin
F5	Coagulation factor V
F9	Coagulation factor IX
FABP5	Fatty acid-binding protein 5
FAM234A	Protein FAM234A
FASN	Fatty acid synthase
FBLN1	Fibulin-1
FCN2	Ficolin-2
FCN3	Ficolin-3
FDFT1	Squalene synthase
FDPS	Farnesyl pyrophosphate synthase
FETUB	Fetuin-B
FGA	Fibrinogen alpha chain
FGB	Fibrinogen beta chain
FGG	Fibrinogen gamma chain
FKBP1A	Peptidyl-prolyl cis-trans isomerase FKBP1A
FLG2	Filaggrin-2
FLNA	Filamin-A
FLNB	Filamin-B
FLOT1	Flotillin-1
FLOT2	Flotillin-2
FN1	Fibronectin
FREM2	FRAS1-related extracellular matrix protein 2
FSCN1	Fascin
FST	Follistatin
FTH1	Ferritin heavy chain
GAL	Galanin peptides
GANAB	Neutral alpha-glucosidase AB
GAPDH	Glyceraldehyde-3-phosphate dehydrogenase
GC	Vitamin D-binding protein
GCLC	Glutamate--cysteine ligase catalytic subunit
GDI2	Rab GDP dissociation inhibitor beta
GJA1	Gap junction alpha-1 protein
GLG1	Golgi apparatus protein 1
GNA11	Guanine nucleotide-binding protein subunit alpha-11
GNA13	Guanine nucleotide-binding protein subunit alpha-13
GNAI1	Guanine nucleotide-binding protein G(i) subunit alpha-1
GNAI2	Guanine nucleotide-binding protein G(i) subunit alpha-2
GNAI3	Guanine nucleotide-binding protein G(i) subunit alpha-3
GNAQ	Guanine nucleotide-binding protein G(q) subunit alpha
GNAS	Guanine nucleotide-binding protein G(s) subunit alpha isoforms short
GNB1	Guanine nucleotide-binding protein G(I)/G(S)/G(T) subunit beta-1
GNB2	Guanine nucleotide-binding protein G(I)/G(S)/G(T) subunit beta-2
GOLM2	Protein GOLM2
GOT1	Aspartate aminotransferase, cytoplasmic
GPC6	Glypican-6
GPI	Glucose-6-phosphate isomerase
GPLD1	Phosphatidylinositol-glycan-specific phospholipase D
GPX3	Glutathione peroxidase 3
GRHPR	Glyoxylate reductase/hydroxypyruvate reductase
GSN	Gelsolin
GSTA1	Glutathione S-transferase A1
GSTP1	Glutathione S-transferase P
GVINP1	Interferon-induced very large GTPase 1
H1-4	Histone H1.4
H2BC12	Histone H2B type 1-K
HABP2	Hyaluronan-binding protein 2
HAL	Histidine ammonia-lyase
HBB	Hemoglobin subunit beta
HLA-A	HLA class I histocompatibility antigen, A alpha chain
HLA-B	HLA class I histocompatibility antigen, B alpha chain
HLA-C	HLA class I histocompatibility antigen, C alpha chain
HMGCS1	Hydroxymethylglutaryl-CoA synthase, cytoplasmic
HNRNPK	Heterogeneous nuclear ribonucleoprotein K
HP	Haptoglobin
HPR	Haptoglobin-related protein
HPX	Hemopexin
HRG	Histidine-rich glycoprotein
HRNR	Hornerin
HS3ST1	Heparan sulfate glucosamine 3-O-sulfotransferase 1
HSD17B1	17-beta-hydroxysteroid dehydrogenase type 1
HSD17B12	Very-long-chain 3-oxoacyl-CoA reductase
HSD3B2	3 beta-hydroxysteroid dehydrogenase/Delta 5--4-isomerase type 2
HSP90AA1	Heat shock protein HSP 90-alpha
HSP90AB1	Heat shock protein HSP 90-beta
HSP90B1	Endoplasmin
HSPA1A	Heat shock 70 kDa protein 1A
HSPA5	Endoplasmic reticulum chaperone BiP
HSPA8	Heat shock cognate 71 kDa protein
HSPB1	Heat shock protein beta-1
HSPD1	60 kDa heat shock protein, mitochondrial
HSPG2	Basement membrane-specific heparan sulfate proteoglycan core protein
HTRA1	Serine protease HTRA1
HTRA3	Serine protease HTRA3
HUWE1	E3 ubiquitin-protein ligase HUWE1
HVCN1	Voltage-gated hydrogen channel 1
HYOU1	Hypoxia up-regulated protein 1
IDH1	Isocitrate dehydrogenase [NADP] cytoplasmic
IGF1R	Insulin-like growth factor 1 receptor
IGF2	Insulin-like growth factor II
IGF2R	Cation-independent mannose-6-phosphate receptor
IGFALS	Insulin-like growth factor-binding protein complex acid labile subunit
IGFBP2	Insulin-like growth factor-binding protein 2
IGFBP3	Insulin-like growth factor-binding protein 3
IGFBP4	Insulin-like growth factor-binding protein 4
IGFBP7	Insulin-like growth factor-binding protein 7
IGHA1	Immunoglobulin heavy constant alpha 1
IGHA2	Immunoglobulin heavy constant alpha 2
IGHG1	Immunoglobulin heavy constant gamma 1
IGHG2	Immunoglobulin heavy constant gamma 2
IGHG3	Immunoglobulin heavy constant gamma 3
IGHG4	Immunoglobulin heavy constant gamma 4
IGHM	Immunoglobulin heavy constant mu
IGHV1-18	Immunoglobulin heavy variable 1-18
IGHV1-2	Immunoglobulin heavy variable 1-2
IGHV1-3	Immunoglobulin heavy variable 1-3
IGHV1-46	Immunoglobulin heavy variable 1-46
IGHV2-26	Immunoglobulin heavy variable 2-26
IGHV2-70D	Immunoglobulin heavy variable 2-70D
IGHV3-15	Immunoglobulin heavy variable 3-15
IGHV3-23	Immunoglobulin heavy variable 3-23
IGHV3-38	Probable non-functional immunoglobulin heavy variable 3-38
IGHV3-43D	Immunoglobulin heavy variable 3-43D
IGHV3-49	Immunoglobulin heavy variable 3-49
IGHV3-64D	Immunoglobulin heavy variable 3-64D
IGHV3-7	Immunoglobulin heavy variable 3-7
IGHV3-72	Immunoglobulin heavy variable 3-72
IGHV3-74	Immunoglobulin heavy variable 3-74
IGHV4-28	Immunoglobulin heavy variable 4-28
IGHV4-38-2	Immunoglobulin heavy variable 4-38-2
IGHV5-51	Immunoglobulin heavy variable 5-51
IGHV6-1	Immunoglobulin heavy variable 6-1
IGKC	Immunoglobulin kappa constant
IGKV1-16	Immunoglobulin kappa variable 1-16
IGKV1-17	Immunoglobulin kappa variable 1-17
IGKV1-39	Immunoglobulin kappa variable 1-39
IGKV1-5	Immunoglobulin kappa variable 1-5
IGKV1-6	Immunoglobulin kappa variable 1-6
IGKV1-8	Immunoglobulin kappa variable 1-8
IGKV1D-13	Immunoglobulin kappa variable 1D-13
IGKV1D-16	Immunoglobulin kappa variable 1D-16
IGKV1D-33	Immunoglobulin kappa variable 1D-33
IGKV2-28	Immunoglobulin kappa variable 2-28
IGKV2-30	Immunoglobulin kappa variable 2-30
IGKV2D-24	Probable non-functional immunoglobulin kappa variable 2D-24
IGKV3-20	Immunoglobulin kappa variable 3-20
IGKV3-7	Probable non-functional immunoglobulin kappa variable 3-7
IGKV3D-11	Immunoglobulin kappa variable 3D-11
IGKV3D-15	Immunoglobulin kappa variable 3D-15
IGKV3D-20	Immunoglobulin kappa variable 3D-20
IGKV4-1	Immunoglobulin kappa variable 4-1
IGKV6-21	Immunoglobulin kappa variable 6-21
IGLC3	Immunoglobulin lambda constant 3
IGLL1	Immunoglobulin lambda-like polypeptide 1
IGLL5	Immunoglobulin lambda-like polypeptide 5
IGLV1-40	Immunoglobulin lambda variable 1-40
IGLV1-44	Immunoglobulin lambda variable 1-44
IGLV1-47	Immunoglobulin lambda variable 1-47
IGLV1-51	Immunoglobulin lambda variable 1-51
IGLV2-11	Immunoglobulin lambda variable 2-11
IGLV2-14	Immunoglobulin lambda variable 2-14
IGLV2-18	Immunoglobulin lambda variable 2-18
IGLV2-23	Immunoglobulin lambda variable 2-23
IGLV2-8	Immunoglobulin lambda variable 2-8
IGLV3-10	Immunoglobulin lambda variable 3-10
IGLV3-21	Immunoglobulin lambda variable 3-21
IGLV3-27	Immunoglobulin lambda variable 3-27
IGLV4-69	Immunoglobulin lambda variable 4-69
IGLV7-46	Immunoglobulin lambda variable 7-46
IGLV8-61	Immunoglobulin lambda variable 8-61
IGSF8	Immunoglobulin superfamily member 8
IL6ST	Interleukin-6 receptor subunit beta
INHA	Inhibin alpha chain
IQGAP1	Ras GTPase-activating-like protein IQGAP1
ITGA2	Integrin alpha-2
ITGA5	Integrin alpha-5
ITGA6	Integrin alpha-6
ITGA7	Integrin alpha-7
ITGA9	Integrin alpha-9
ITGAV	Integrin alpha-V
ITGB1	Integrin beta-1
ITIH1	Inter-alpha-trypsin inhibitor heavy chain H1
ITIH2	Inter-alpha-trypsin inhibitor heavy chain H2
ITIH3	Inter-alpha-trypsin inhibitor heavy chain H3
ITIH4	Inter-alpha-trypsin inhibitor heavy chain H4
JAM2	Junctional adhesion molecule B
JCHAIN	Immunoglobulin J chain
JUP	Junction plakoglobin
KLC1	Kinesin light chain 1
KLKB1	Plasma kallikrein
KNG1	Kininogen-1
KPNB1	Importin subunit beta-1
KPRP	Keratinocyte proline-rich protein
KRT1	Keratin, type II cytoskeletal 1
KRT10	Keratin, type I cytoskeletal 10
KRT13	Keratin, type I cytoskeletal 13
KRT14	Keratin, type I cytoskeletal 14
KRT16	Keratin, type I cytoskeletal 16
KRT17	Keratin, type I cytoskeletal 17
KRT2	Keratin, type II cytoskeletal 2 epidermal
KRT33B	Keratin, type I cuticular Ha3-II
KRT4	Keratin, type II cytoskeletal 4
KRT5	Keratin, type II cytoskeletal 5
KRT6A	Keratin, type II cytoskeletal 6A
KRT6B	Keratin, type II cytoskeletal 6B
KRT77	Keratin, type II cytoskeletal 1b
KRT78	Keratin, type II cytoskeletal 78
KRT80	Keratin, type II cytoskeletal 80
KRT85	Keratin, type II cuticular Hb5
KRT9	Keratin, type I cytoskeletal 9
LAMA1	Laminin subunit alpha-1
LAMB2	Laminin subunit beta-2
LAMC1	Laminin subunit gamma-1
LAMP1	Lysosome-associated membrane glycoprotein 1
LBP	Lipopolysaccharide-binding protein
LCAT	Phosphatidylcholine-sterol acyltransferase
LCN1	Lipocalin-1
LDHA	L-lactate dehydrogenase A chain
LDHB	L-lactate dehydrogenase B chain
LDLR	Low-density lipoprotein receptor
LGALS3BP	Galectin-3-binding protein
LHFPL2	LHFPL tetraspan subfamily member 2 protein
LIN7C	Protein lin-7 homolog C
LMAN1	Protein ERGIC-53
LMAN2	Vesicular integral-membrane protein VIP36
LOXL2	Lysyl oxidase homolog 2
LPA	Apolipoprotein(a)
LPL	Lipoprotein lipase
LRG1	Leucine-rich alpha-2-glycoprotein
LRP8	Low-density lipoprotein receptor-related protein 8
LSR	Lipolysis-stimulated lipoprotein receptor
LSS	Lanosterol synthase
LUM	Lumican
LYZ	Lysozyme C
M6PR	Cation-dependent mannose-6-phosphate receptor
MARCKS	Myristoylated alanine-rich C-kinase substrate
MASP1	Mannan-binding lectin serine protease 1
MASP2	Mannan-binding lectin serine protease 2
MATN2	Matrilin-2
MBL2	Mannose-binding protein C
MCC	Colorectal mutant cancer protein
MDH1	Malate dehydrogenase, cytoplasmic
MDK	Midkine
MFGE8	Lactadherin
MGP	Matrix Gla protein
MPO	Myeloperoxidase
MPZL1	Myelin protein zero-like protein 1
MSMO1	Methylsterol monooxygenase 1
MSN	Moesin
MT-CO2	Cytochrome c oxidase subunit 2
MTHFD1	C-1-tetrahydrofolate synthase, cytoplasmic
MVP	Major vault protein
MYDGF	Myeloid-derived growth factor
MYH10	Myosin-10
MYH9	Myosin-9
MYL12B	Myosin regulatory light chain 12B
MYL6	Myosin light polypeptide 6
MYO1B	Unconventional myosin-Ib
NAPA	Alpha-soluble NSF attachment protein
NCSTN	Nicastrin
NDRG1	Protein NDRG1
NID1	Nidogen-1
NME2	Nucleoside diphosphate kinase B
NPTN	Neuroplastin
NPTX2	Neuronal pentraxin-2
NRAS	GTPase NRas
NSDHL	Sterol-4-alpha-carboxylate 3-dehydrogenase, decarboxylating
NTS	Neurotensin/neuromedin N
ORM1	Alpha-1-acid glycoprotein 1
ORM2	Alpha-1-acid glycoprotein 2
P3H1	Prolyl 3-hydroxylase 1
P4HB	Protein disulfide-isomerase
PABPC1	Polyadenylate-binding protein 1
PAICS	Multifunctional protein ADE2
PAM	Peptidyl-glycine alpha-amidating monooxygenase
PAPPA	Pappalysin-1
PARK7	Parkinson disease protein 7
PBXIP1	Pre-B-cell leukemia transcription factor-interacting protein 1
PCBP1	Poly(rC)-binding protein 1
PDCD6IP	Programmed cell death 6-interacting protein
PDIA3	Protein disulfide-isomerase A3
PDIA4	Protein disulfide-isomerase A4
PDIA6	Protein disulfide-isomerase A6
PEBP1	Phosphatidylethanolamine-binding protein 1
PFKL	ATP-dependent 6-phosphofructokinase, liver type
PFN1	Profilin-1
PGAM1	Phosphoglycerate mutase 1
PGD	6-phosphogluconate dehydrogenase, decarboxylating
PGK1	Phosphoglycerate kinase 1
PGLYRP2	N-acetylmuramoyl-L-alanine amidase
PGM1	Phosphoglucomutase-1
PGRMC1	Membrane-associated progesterone receptor component 1
PGRMC2	Membrane-associated progesterone receptor component 2
PHEX	Phosphate-regulating neutral endopeptidase PHEX
PITPNB	Phosphatidylinositol transfer protein beta isoform
PKM	Pyruvate kinase PKM
PKP1	Plakophilin-1
PLD3	5'-3' exonuclease PLD3
PLG	Plasminogen
PLIN3	Perilipin-3
PLP1	Myelin proteolipid protein
PLS1	Plastin-1
PLS3	Plastin-3
PLTP	Phospholipid transfer protein
POF1B	Protein POF1B
PON1	Serum paraoxonase/arylesterase 1
POR	NADPH--cytochrome P450 reductase
PPA1	Inorganic pyrophosphatase
PPIA	Peptidyl-prolyl cis-trans isomerase A
PPIB	Peptidyl-prolyl cis-trans isomerase B
PPP2CB	Serine/threonine-protein phosphatase 2A catalytic subunit beta isoform
PPP2R1A	Serine/threonine-protein phosphatase 2A 65 kDa regulatory subunit A alpha isoform
PRDX1	Peroxiredoxin-1
PRDX2	Peroxiredoxin-2
PRDX4	Peroxiredoxin-4
PRDX5	Peroxiredoxin-5, mitochondrial
PRDX6	Peroxiredoxin-6
PRKAR2B	cAMP-dependent protein kinase type II-beta regulatory subunit
PRKCSH	Glucosidase 2 subunit beta
PRKDC	DNA-dependent protein kinase catalytic subunit
PROC	Vitamin K-dependent protein C
PROS1	Vitamin K-dependent protein S
PRSS1	Serine protease 1
PRSS23	Serine protease 23
PSAP	Prosaposin
PSMA1	Proteasome subunit alpha type-1
PSMA3	Proteasome subunit alpha type-3
PSMA5	Proteasome subunit alpha type-5
PSMA6	Proteasome subunit alpha type-6
PSMA7	Proteasome subunit alpha type-7
PSMB6	Proteasome subunit beta type-6
PSMB8	Proteasome subunit beta type-8
PSMC1	26S proteasome regulatory subunit 4
PSMC2	26S proteasome regulatory subunit 7
PSMD11	26S proteasome non-ATPase regulatory subunit 11
PSMD2	26S proteasome non-ATPase regulatory subunit 2
PSMD3	26S proteasome non-ATPase regulatory subunit 3
PSMD6	26S proteasome non-ATPase regulatory subunit 6
PSME1	Proteasome activator complex subunit 1
PTGFRN	Prostaglandin F2 receptor negative regulator
PTPRG	Receptor-type tyrosine-protein phosphatase gamma
PTX3	Pentraxin-related protein PTX3
PXDN	Peroxidasin homolog
PZP	Pregnancy zone protein
QSOX1	Sulfhydryl oxidase 1
RAB10	Ras-related protein Rab-10
RAB11A	Ras-related protein Rab-11A
RAB14	Ras-related protein Rab-14
RAB18	Ras-related protein Rab-18
RAB1B	Ras-related protein Rab-1B
RAB21	Ras-related protein Rab-21
RAB22A	Ras-related protein Rab-22A
RAB2A	Ras-related protein Rab-2A
RAB5B	Ras-related protein Rab-5B
RAB5C	Ras-related protein Rab-5C
RAB6A	Ras-related protein Rab-6A
RAB7A	Ras-related protein Rab-7a
RAC1	Ras-related C3 botulinum toxin substrate 1
RALA	Ras-related protein Ral-A
RAN	GTP-binding nuclear protein Ran
RANBP1	Ran-specific GTPase-activating protein
RAP1B	Ras-related protein Rap-1b
RAP2B	Ras-related protein Rap-2b
RBP1	Retinol-binding protein 1
RBP4	Retinol-binding protein 4
RCN1	Reticulocalbin-1
RDX	Radixin
REEP6	Receptor expression-enhancing protein 6
RHBDF2	Inactive rhomboid protein 2
RHOA	Transforming protein RhoA
RHOB	Rho-related GTP-binding protein RhoB
RHOG	Rho-related GTP-binding protein RhoG
RNF170	E3 ubiquitin-protein ligase RNF170
RNH1	Ribonuclease inhibitor
RPL11	60S ribosomal protein L11
RPL13A	60S ribosomal protein L13a
RPL14	60S ribosomal protein L14
RPL15	60S ribosomal protein L15
RPL18	60S ribosomal protein L18
RPL35	60S ribosomal protein L35
RPL4	60S ribosomal protein L4
RPL6	60S ribosomal protein L6
RPL7	60S ribosomal protein L7
RPL7A	60S ribosomal protein L7a
RPL8	60S ribosomal protein L8
RPLP2	60S acidic ribosomal protein P2
RPN1	Dolichyl-diphosphooligosaccharide--protein glycosyltransferase subunit 1
RPN2	Dolichyl-diphosphooligosaccharide--protein glycosyltransferase subunit 2
RPS15A	40S ribosomal protein S15a
RPS2	40S ribosomal protein S2
RPS25	40S ribosomal protein S25
RPS3	40S ribosomal protein S3
RPS6	40S ribosomal protein S6
RPS8	40S ribosomal protein S8
RPS9	40S ribosomal protein S9
RPSA	40S ribosomal protein SA
RRAS2	Ras-related protein R-Ras2
RRBP1	Ribosome-binding protein 1
RTN4	Reticulon-4
S100A10	Protein S100-A10
S100A13	Protein S100-A13
S100A16	Protein S100-A16
S100A7	Protein S100-A7
S100A8	Protein S100-A8
S100A9	Protein S100-A9
SAA1	Serum amyloid A-1 protein
SAA2	Serum amyloid A-2 protein
SAA4	Serum amyloid A-4 protein
SAR1A	GTP-binding protein SAR1a
SBSN	Suprabasin
SCAMP3	Secretory carrier-associated membrane protein 3
SCARB1	Scavenger receptor class B member 1
SCARB2	Lysosome membrane protein 2
SCD	Stearoyl-CoA desaturase
SCUBE1	Signal peptide, CUB and EGF-like domain-containing protein 1
SDCBP	Syntenin-1
SEC11A	Signal peptidase complex catalytic subunit SEC11A
SEC22B	Vesicle-trafficking protein SEC22b
SEL1L	Protein sel-1 homolog 1
SELENOP	Selenoprotein P
SEPTIN11	Septin-11
SEPTIN9	Septin-9
SERINC1	Serine incorporator 1
SERPINA1	Alpha-1-antitrypsin
SERPINA10	Protein Z-dependent protease inhibitor
SERPINA3	Alpha-1-antichymotrypsin
SERPINA4	Kallistatin
SERPINA5	Plasma serine protease inhibitor
SERPINA6	Corticosteroid-binding globulin
SERPINA7	Thyroxine-binding globulin
SERPINB12	Serpin B12
SERPINB3	Serpin B3
SERPINC1	Antithrombin-III
SERPIND1	Heparin cofactor 2
SERPINE2	Glia-derived nexin
SERPINF1	Pigment epithelium-derived factor
SERPINF2	Alpha-2-antiplasmin
SERPING1	Plasma protease C1 inhibitor
SERPINH1	Serpin H1
SFN	14-3-3 protein sigma
SFRP1	Secreted frizzled-related protein 1
SHBG	Sex hormone-binding globulin
SLC12A2	Solute carrier family 12 member 2
SLC16A1	Monocarboxylate transporter 1
SLC16A3	Monocarboxylate transporter 4
SLC1A4	Neutral amino acid transporter A
SLC25A3	Phosphate carrier protein, mitochondrial
SLC25A5	ADP/ATP translocase 2
SLC29A1	Equilibrative nucleoside transporter 1
SLC2A1	Solute carrier family 2, facilitated glucose transporter member 1
SLC39A14	Metal cation symporter ZIP14
SLC3A2	4F2 cell-surface antigen heavy chain
SLC47A1	Multidrug and toxin extrusion protein 1
SLC4A1	Band 3 anion transport protein
SLC9A3R1	Na(+)/H(+) exchange regulatory cofactor NHE-RF1
SNAP23	Synaptosomal-associated protein 23
SNX1	Sorting nexin-1
SNX3	Sorting nexin-3
SNX6	Sorting nexin-6
SPARC	SPARC
SPON1	Spondin-1
SPP2	Secreted phosphoprotein 24
SPTAN1	Spectrin alpha chain, non-erythrocytic 1
SPTBN1	Spectrin beta chain, non-erythrocytic 1
SRPRB	Signal recognition particle receptor subunit beta
SRPX	Sushi repeat-containing protein SRPX
SSR1	Translocon-associated protein subunit alpha
ST13	Hsc70-interacting protein
STC1	Stanniocalcin-1
STIM1	Stromal interaction molecule 1
STOM	Stomatin
STX12	Syntaxin-12
STX4	Syntaxin-4
STX7	Syntaxin-7
SULF2	Extracellular sulfatase Sulf-2
SURF4	Surfeit locus protein 4
SYPL1	Synaptophysin-like protein 1
TAGLN2	Transgelin-2
TCP1	T-complex protein 1 subunit alpha
TFPI	Tissue factor pathway inhibitor
TFRC	Transferrin receptor protein 1
TGFBR3	Transforming growth factor beta receptor type 3
TGM3	Protein-glutamine gamma-glutamyltransferase E
THBS4	Thrombospondin-4
TIMP1	Metalloproteinase inhibitor 1
TKT	Transketolase
TLN1	Talin-1
TM9SF2	Transmembrane 9 superfamily member 2
TMED10	Transmembrane emp24 domain-containing protein 10
TMED7	Transmembrane emp24 domain-containing protein 7
TMED9	Transmembrane emp24 domain-containing protein 9
TMEM109	Transmembrane protein 109
TMEM30A	Cell cycle control protein 50A
TMX1	Thioredoxin-related transmembrane protein 1
TNXB	Tenascin-X
TOLLIP	Toll-interacting protein
TPI1	Triosephosphate isomerase
TPM3	Tropomyosin alpha-3 chain
TPM4	Tropomyosin alpha-4 chain
TPT1	Translationally-controlled tumor protein
TRIOBP	TRIO and F-actin-binding protein
TSG101	Tumor susceptibility gene 101 protein
TSKU	Tsukushi
TTR	Transthyretin
TTYH3	Protein tweety homolog 3
TUBA1B	Tubulin alpha-1B chain
TUBB	Tubulin beta chain
TUBB4A	Tubulin beta-4A chain
TUBB4B	Tubulin beta-4B chain
TXN	Thioredoxin
TXNDC5	Thioredoxin domain-containing protein 5
UBA1	Ubiquitin-like modifier-activating enzyme 1
UBB	Polyubiquitin-B
UBE2N	Ubiquitin-conjugating enzyme E2 N
UCHL1	Ubiquitin carboxyl-terminal hydrolase isozyme L1
UGGT1	UDP-glucose:glycoprotein glucosyltransferase 1
UQCRC2	Cytochrome b-c1 complex subunit 2, mitochondrial
VAMP2	Vesicle-associated membrane protein 2
VAT1	Synaptic vesicle membrane protein VAT-1 homolog
VCAM1	Vascular cell adhesion protein 1
VCAN	Versican core protein
VCL	Vinculin
VCP	Transitional endoplasmic reticulum ATPase
VPS28	Vacuolar protein sorting-associated protein 28 homolog
VPS35	Vacuolar protein sorting-associated protein 35
VPS4B	Vacuolar protein sorting-associated protein 4B
VTN	Vitronectin
VWF	von Willebrand factor
WDR1	WD repeat-containing protein 1
XP32	Skin-specific protein 32
YES1	Tyrosine-protein kinase Yes
YWHAB	14-3-3 protein beta/alpha
YWHAE	14-3-3 protein epsilon
YWHAG	14-3-3 protein gamma
YWHAH	14-3-3 protein eta
YWHAQ	14-3-3 protein theta
YWHAZ	14-3-3 protein zeta/delta

## Sheet: Supplementary Table S4
Supplementary Table S4. Differentially abundant proteins (DAPs) in ffEVs (FDR<0.1%)
MII vs GV
Name	description	Fold change	P-value adj.
F12	Coagulation factor XII	3.1217	0.0739261
MYDGF	Myeloid-derived growth factor	-2.68996	0.0972326
VWF	von Willebrand factor	-3.01513	0.0919296
CYP17A1	Steroid 17-alpha-hydroxylase/17,20 lyase	-3.13474	0.0270096
SCD	Stearoyl-CoA desaturase	-3.3692	0.0624391
PRDX4	Peroxiredoxin-4	-3.40952	0.0277142
APOB	Apolipoprotein B-100	-3.48511	0.0208983
ERGIC1	Endoplasmic reticulum-Golgi intermediate compartment protein 1	-3.59936	0.0626925
CYP51A1	Lanosterol 14-alpha demethylase	-3.60899	0.0847739
CALU	Calumenin	-4.10242	0.00257521
PGRMC2	Membrane-associated progesterone receptor component 2	-4.3871	0.00257521
PRKCSH	Glucosidase 2 subunit beta	-4.43072	0.00644944
MSMO1	Methylsterol monooxygenase 1	-4.47716	0.00257521
HSD3B2	3 beta-hydroxysteroid dehydrogenase/Delta 5--4-isomerase type 2	-4.75587	0.0193302
MII vs GVBD
Name	description	Fold change	P-value adj.
IGKV1-39	Immunoglobulin kappa variable 1-39	4.73165	3.95988e-06
FREM2	FRAS1-related extracellular matrix protein 2	1.84286	0.0543613
C1QC	Complement C1q subcomponent subunit C	1.31155	0.0478008
IGF2	Insulin-like growth factor II	-2.25218	0.0491862
GAL	Galanin peptides	-2.36859	0.000882037
SAA2	Serum amyloid A-2 protein	-2.3962	0.0517361
MDK	Midkine	-2.87042	0.0403947
GV vs GVBD
Name	description	Fold change	P-value adj.
CALU	Calumenin	-4.26098	0.0996329

## Sheet: Supplementary Table S5
Supplementary Table S5. Differential abundant proteins (DAPs) in ffEVs (FDR<0.2%)
MII vs GV
Name	description	Fold change	P-value adj.
FABP5	Fatty acid-binding protein 5	3.6413	0.105326
S100A9	Protein S100-A9	3.29096	0.147765
F12	Coagulation factor XII	3.1217	0.0739261
SERPINA10	Protein Z-dependent protease inhibitor	2.79366	0.118836
IGKV1-8	Immunoglobulin kappa variable 1-8	2.40271	0.165639
IGKV1-5	Immunoglobulin kappa variable 1-5	2.24854	0.153173
CFD	Complement factor D	2.13656	0.168793
RAB18	Ras-related protein Rab-18	-1.61155	0.19847
ECH1	Delta(3,5)-Delta(2,4)-dienoyl-CoA isomerase, mitochondrial	-1.8752	0.141778
F11R	Junctional adhesion molecule A	-1.87656	0.180302
ATP2B1	Plasma membrane calcium-transporting ATPase 1	-2.06881	0.120478
RPL6	60S ribosomal protein L6	-2.09935	0.146957
SEC11A	Signal peptidase complex catalytic subunit SEC11A	-2.18269	0.138404
P3H1	Prolyl 3-hydroxylase 1	-2.20033	0.133175
MVP	Major vault protein	-2.2028	0.190062
ERP44	Endoplasmic reticulum resident protein 44	-2.24692	0.186635
SLC2A1	Solute carrier family 2, facilitated glucose transporter member 1	-2.25185	0.120948
ITGA5	Integrin alpha-5	-2.31426	0.133086
TMX1	Thioredoxin-related transmembrane protein 1	-2.33384	0.132155
IGHV3-38	Probable non-functional immunoglobulin heavy variable 3-38	-2.35037	0.146597
GANAB	Neutral alpha-glucosidase AB	-2.39401	0.116662
HSP90B1	Endoplasmin	-2.39692	0.101739
IGF2R	Cation-independent mannose-6-phosphate receptor	-2.47333	0.125946
HSPA5	Endoplasmic reticulum chaperone BiP	-2.47403	0.139147
B2M	Beta-2-microglobulin	-2.5117	0.149498
APMAP	Adipocyte plasma membrane-associated protein	-2.55037	0.194516
AADAC	Arylacetamide deacetylase	-2.6048	0.13945
TMED9	Transmembrane emp24 domain-containing protein 9	-2.60564	0.121922
LMAN2	Vesicular integral-membrane protein VIP36	-2.62546	0.130393
SSR1	Translocon-associated protein subunit alpha	-2.63978	0.12391
CD63	CD63 antigen	-2.65681	0.184438
COMT	Catechol O-methyltransferase	-2.67679	0.125245
MYDGF	Myeloid-derived growth factor	-2.68996	0.0972326
UGGT1	UDP-glucose:glycoprotein glucosyltransferase 1	-2.78137	0.121658
CYB5R3	NADH-cytochrome b5 reductase 3	-2.85846	0.158351
SURF4	Surfeit locus protein 4	-2.90591	0.12214
DAD1	Dolichyl-diphosphooligosaccharide--protein glycosyltransferase subunit DAD1	-2.91614	0.110673
ERLIN2	Erlin-2	-2.92465	0.10183
RCN1	Reticulocalbin-1	-2.93543	0.129306
PDIA6	Protein disulfide-isomerase A6	-2.96906	0.125846
ERP29	Endoplasmic reticulum resident protein 29	-3.00682	0.12957
VWF	von Willebrand factor	-3.01513	0.0919296
PDIA3	Protein disulfide-isomerase A3	-3.02613	0.119002
FDFT1	Squalene synthase	-3.02897	0.134448
ALDH3A2	Aldehyde dehydrogenase family 3 member A2	-3.03711	0.131506
PDIA4	Protein disulfide-isomerase A4	-3.08467	0.138649
LMAN1	Protein ERGIC-53	-3.08964	0.132036
CYP17A1	Steroid 17-alpha-hydroxylase/17,20 lyase	-3.13474	0.0270096
SEC22B	Vesicle-trafficking protein SEC22b	-3.15695	0.138152
CANX	Calnexin	-3.19995	0.126967
ERMP1	Endoplasmic reticulum metallopeptidase 1	-3.25089	0.126392
SCD	Stearoyl-CoA desaturase	-3.3692	0.0624391
PRDX4	Peroxiredoxin-4	-3.40952	0.0277142
APOB	Apolipoprotein B-100	-3.48511	0.0208983
ERGIC1	Endoplasmic reticulum-Golgi intermediate compartment protein 1	-3.59936	0.0626925
CYP51A1	Lanosterol 14-alpha demethylase	-3.60899	0.0847739
CALU	Calumenin	-4.10242	0.00257521
PGRMC2	Membrane-associated progesterone receptor component 2	-4.3871	0.00257521
PRKCSH	Glucosidase 2 subunit beta	-4.43072	0.00644944
MSMO1	Methylsterol monooxygenase 1	-4.47716	0.00257521
HSD3B2	3 beta-hydroxysteroid dehydrogenase/Delta 5--4-isomerase type 2	-4.75587	0.0193302
MII vs GVBD
Name	description	Fold change	P-value adj.
IGKV1-39	Immunoglobulin kappa variable 1-39	4.73165	3.95988e-06
FREM2	FRAS1-related extracellular matrix protein 2	1.84286	0.0543613
C1QC	Complement C1q subcomponent subunit C	1.31155	0.0478008
C1QA	Complement C1q subcomponent subunit A	1.22413	0.161618
ANG	Angiogenin	-2.02144	0.123541
SERPINA7	Thyroxine-binding globulin	-2.11579	0.156411
IGF2	Insulin-like growth factor II	-2.25218	0.0491862
GAL	Galanin peptides	-2.36859	0.000882037
SAA2	Serum amyloid A-2 protein	-2.3962	0.0517361
AMY1B	Alpha-amylase 1B	-2.44277	0.153353
KRT33B	Keratin, type I cuticular Ha3-II	-2.73066	0.187129
SFRP1	Secreted frizzled-related protein 1	-2.79383	0.121377
MGP	Matrix Gla protein	-2.81784	0.139186
KRT85	Keratin, type II cuticular Hb5	-2.83206	0.129411
MDK	Midkine	-2.87042	0.0403947
GV vs GVBD
Name	description	Fold change	P-value adj.
MYDGF	Myeloid-derived growth factor	-3.22126	0.170268
VWF	von Willebrand factor	-3.47388	0.190163
PRDX4	Peroxiredoxin-4	-3.64396	0.125153
TMED9	Transmembrane emp24 domain-containing protein 9	-3.69551	0.117203
APOB	Apolipoprotein B-100	-3.75581	0.116508
RCN1	Reticulocalbin-1	-3.88601	0.177613
MSMO1	Methylsterol monooxygenase 1	-3.90877	0.122991
ERGIC1	Endoplasmic reticulum-Golgi intermediate compartment protein 1	-3.98357	0.169159
PRKCSH	Glucosidase 2 subunit beta	-4.24352	0.118036
CALU	Calumenin	-4.26098	0.0996329
PGRMC2	Membrane-associated progesterone receptor component 2	-4.28721	0.110921
PDIA6	Protein disulfide-isomerase A6	-4.50237	0.112097
HSD3B2	3 beta-hydroxysteroid dehydrogenase/Delta 5--4-isomerase type 2	-4.98398	0.117905
PDIA4	Protein disulfide-isomerase A4	-5.01412	0.111409

## Sheet: Supplementary Table S6
Supplementary Table S6. Functional enrichment analysis with g:Profiler of DAPs (FDR<0.2%) specific to MII ffEVs
GO.ID	Description	p.Val	FDR	Genes
GO:0016860	intramolecular oxidoreductase activity	5.62e-07	5.62e-07	ECH1,ERP44,TMX1,PDIA6,PDIA3,PDIA4,HSD3B2
GO:0016864	intramolecular oxidoreductase activity, transposing S-S bonds	4.0545e-06	4.0545e-06	ERP44,TMX1,PDIA6,PDIA3,PDIA4
GO:0003756	protein disulfide isomerase activity	4.0545e-06	4.0545e-06	ERP44,TMX1,PDIA6,PDIA3,PDIA4
GO:0016491	oxidoreductase activity	0.00166047	0.00166047	P3H1,TMX1,CYB5R3,PDIA6,PDIA3,ALDH3A2,PDIA4,CYP17A1,SCD,PRDX4,CYP51A1,MSMO1,HSD3B2
GO:0016853	isomerase activity	0.00201623	0.00201623	ECH1,ERP44,TMX1,PDIA6,PDIA3,PDIA4,HSD3B2
GO:0015035	protein-disulfide reductase activity	0.00395551	0.00395551	TMX1,PDIA6,PDIA3,PDIA4
GO:0015036	disulfide oxidoreductase activity	0.00781978	0.00781978	TMX1,PDIA6,PDIA3,PDIA4
GO:0016667	oxidoreductase activity, acting on a sulfur group of donors	0.0288447	0.0288447	TMX1,PDIA6,PDIA3,PDIA4
GO:0051082	unfolded protein binding	0.0374672	0.0374672	HSP90B1,HSPA5,UGGT1,LMAN1,CANX
GO:0006457	protein folding	1.45e-09	1.45e-09	P3H1,ERP44,HSP90B1,HSPA5,B2M,UGGT1,PDIA6,ERP29,PDIA3,PDIA4,LMAN1,CANX,PRDX4
GO:0051604	protein maturation	1.2173e-06	1.2173e-06	F12,SEC11A,P3H1,ERP44,HSP90B1,HSPA5,B2M,UGGT1,PDIA6,ERP29,PDIA3,PDIA4,LMAN1,CANX,PRDX4
GO:1902653	secondary alcohol biosynthetic process	7.275e-05	7.275e-05	CYB5R3,ERLIN2,FDFT1,APOB,CYP51A1,MSMO1
GO:0006695	cholesterol biosynthetic process	7.275e-05	7.275e-05	CYB5R3,ERLIN2,FDFT1,APOB,CYP51A1,MSMO1
GO:0034975	protein folding in endoplasmic reticulum	9.288e-05	9.288e-05	HSP90B1,HSPA5,PDIA3,CANX
GO:0016126	sterol biosynthetic process	0.00015335	0.00015335	CYB5R3,ERLIN2,FDFT1,APOB,CYP51A1,MSMO1
GO:0034976	response to endoplasmic reticulum stress	0.00016909	0.00016909	ERP44,TMX1,HSP90B1,HSPA5,PDIA6,ERP29,PDIA3,PDIA4,ERMP1
GO:0006694	steroid biosynthetic process	0.00046986	0.00046986	CYB5R3,ERLIN2,FDFT1,CYP17A1,APOB,CYP51A1,MSMO1,HSD3B2
GO:0015031	protein transport	0.0007684	0.0007684	RAB18,P3H1,MVP,HSP90B1,HSPA5,TMED9,LMAN2,CD63,SURF4,ERP29,PDIA4,LMAN1,SEC22B,CANX,APOB,CYP51A1,ANG,GAL,SFRP1
GO:0071705	nitrogen compound transport	0.00393295	0.00393295	RAB18,P3H1,MVP,HSP90B1,HSPA5,TMED9,LMAN2,CD63,COMT,SURF4,ERP29,PDIA4,LMAN1,SEC22B,CANX,APOB,CYP51A1,PGRMC2,ANG,GAL,SFRP1
GO:0008202	steroid metabolic process	0.00443889	0.00443889	CYB5R3,ERLIN2,FDFT1,CYP17A1,APOB,CYP51A1,MSMO1,HSD3B2,GAL
GO:0071702	organic substance transport	0.00852642	0.00852642	FABP5,RAB18,P3H1,MVP,SLC2A1,HSP90B1,HSPA5,TMED9,LMAN2,CD63,COMT,SURF4,ERP29,PDIA4,LMAN1,SEC22B,CANX,APOB,CYP51A1,PGRMC2,ANG,GAL,SFRP1
GO:0046165	alcohol biosynthetic process	0.016849	0.016849	CYB5R3,ERLIN2,FDFT1,APOB,CYP51A1,MSMO1
GO:0045184	establishment of protein localization	0.0171063	0.0171063	RAB18,P3H1,MVP,HSP90B1,HSPA5,TMED9,LMAN2,SSR1,CD63,SURF4,ERP29,PDIA4,LMAN1,SEC22B,CANX,APOB,CYP51A1,ANG,GAL,SFRP1
GO:0008203	cholesterol metabolic process	0.0183306	0.0183306	CYB5R3,ERLIN2,FDFT1,APOB,CYP51A1,MSMO1
GO:1902652	secondary alcohol metabolic process	0.028486	0.028486	CYB5R3,ERLIN2,FDFT1,APOB,CYP51A1,MSMO1
GO:0007596	blood coagulation	0.0327661	0.0327661	F12,SERPINA10,F11R,TMX1,VWF,PDIA3,LMAN1
GO:0016125	sterol metabolic process	0.033146	0.033146	CYB5R3,ERLIN2,FDFT1,APOB,CYP51A1,MSMO1
GO:0050817	coagulation	0.0376792	0.0376792	F12,SERPINA10,F11R,TMX1,VWF,PDIA3,LMAN1
GO:0007599	hemostasis	0.0398076	0.0398076	F12,SERPINA10,F11R,TMX1,VWF,PDIA3,LMAN1
GO:0006629	lipid metabolic process	0.0477296	0.0477296	FABP5,ECH1,AADAC,COMT,CYB5R3,ERLIN2,FDFT1,ALDH3A2,CYP17A1,SCD,APOB,CYP51A1,MSMO1,HSD3B2,ANG,GAL
GO:0005783	endoplasmic reticulum	2.24e-26	2.24e-26	F12,SERPINA10,RAB18,RPL6,SEC11A,P3H1,ERP44,ITGA5,TMX1,GANAB,HSP90B1,HSPA5,B2M,AADAC,TMED9,LMAN2,SSR1,MYDGF,UGGT1,CYB5R3,SURF4,DAD1,ERLIN2,RCN1,PDIA6,ERP29,VWF,PDIA3,FDFT1,ALDH3A2,PDIA4,LMAN1,CYP17A1,SEC22B,CANX,ERMP1,SCD,PRDX4,APOB,ERGIC1,CYP51A1,CALU,PGRMC2,PRKCSH,MSMO1,HSD3B2
GO:0012505	endomembrane system	4.14e-20	4.14e-20	FABP5,S100A9,F12,SERPINA10,CFD,RAB18,ATP2B1,RPL6,SEC11A,P3H1,MVP,ERP44,SLC2A1,ITGA5,TMX1,GANAB,HSP90B1,IGF2R,HSPA5,B2M,AADAC,TMED9,LMAN2,SSR1,CD63,MYDGF,UGGT1,CYB5R3,SURF4,DAD1,ERLIN2,RCN1,PDIA6,ERP29,VWF,PDIA3,FDFT1,ALDH3A2,PDIA4,LMAN1,CYP17A1,SEC22B,CANX,ERMP1,SCD,PRDX4,APOB,ERGIC1,CYP51A1,CALU,PGRMC2,PRKCSH,MSMO1,HSD3B2,IGF2,GAL
GO:0005789	endoplasmic reticulum membrane	1.18e-17	1.18e-17	RAB18,SEC11A,ERP44,TMX1,HSP90B1,HSPA5,B2M,AADAC,TMED9,LMAN2,SSR1,CYB5R3,SURF4,DAD1,ERLIN2,PDIA6,PDIA3,FDFT1,ALDH3A2,LMAN1,CYP17A1,SEC22B,CANX,ERMP1,SCD,APOB,ERGIC1,CYP51A1,CALU,MSMO1,HSD3B2
GO:0098827	endoplasmic reticulum subcompartment	1.37e-17	1.37e-17	RAB18,SEC11A,ERP44,TMX1,HSP90B1,HSPA5,B2M,AADAC,TMED9,LMAN2,SSR1,CYB5R3,SURF4,DAD1,ERLIN2,PDIA6,PDIA3,FDFT1,ALDH3A2,LMAN1,CYP17A1,SEC22B,CANX,ERMP1,SCD,APOB,ERGIC1,CYP51A1,CALU,MSMO1,HSD3B2
GO:0042175	nuclear outer membrane-endoplasmic reticulum membrane network	2.06e-17	2.06e-17	RAB18,SEC11A,ERP44,TMX1,HSP90B1,HSPA5,B2M,AADAC,TMED9,LMAN2,SSR1,CYB5R3,SURF4,DAD1,ERLIN2,PDIA6,PDIA3,FDFT1,ALDH3A2,LMAN1,CYP17A1,SEC22B,CANX,ERMP1,SCD,APOB,ERGIC1,CYP51A1,CALU,MSMO1,HSD3B2
GO:0031982	vesicle	6.87e-17	6.87e-17	FABP5,S100A9,F12,SERPINA10,IGKV1-5,CFD,RAB18,ECH1,F11R,ATP2B1,P3H1,MVP,ERP44,SLC2A1,ITGA5,GANAB,HSP90B1,IGF2R,HSPA5,B2M,TMED9,LMAN2,CD63,COMT,UGGT1,CYB5R3,SURF4,PDIA6,ERP29,VWF,PDIA3,PDIA4,LMAN1,SEC22B,CANX,PRDX4,APOB,ERGIC1,CALU,IGKV1-39,FREM2,ANG,SERPINA7,IGF2,GAL,SAA2,KRT33B,SFRP1,MGP
GO:0005576	extracellular region	7.56e-17	7.56e-17	FABP5,S100A9,F12,SERPINA10,IGKV1-8,IGKV1-5,CFD,ECH1,F11R,ATP2B1,P3H1,MVP,ERP44,SLC2A1,IGHV3-38,GANAB,HSP90B1,IGF2R,HSPA5,B2M,TMED9,LMAN2,CD63,COMT,MYDGF,UGGT1,CYB5R3,PDIA6,VWF,PDIA3,PDIA4,LMAN1,CANX,PRDX4,APOB,CALU,IGKV1-39,FREM2,C1QC,C1QA,ANG,SERPINA7,IGF2,GAL,SAA2,KRT33B,SFRP1,MGP,KRT85,MDK
GO:0005615	extracellular space	1.19e-16	1.19e-16	FABP5,S100A9,F12,SERPINA10,IGKV1-8,IGKV1-5,CFD,ECH1,F11R,ATP2B1,P3H1,MVP,ERP44,SLC2A1,GANAB,HSP90B1,IGF2R,HSPA5,B2M,TMED9,LMAN2,CD63,COMT,MYDGF,UGGT1,PDIA6,VWF,PDIA3,PDIA4,LMAN1,CANX,PRDX4,APOB,IGKV1-39,FREM2,C1QC,ANG,SERPINA7,IGF2,GAL,SAA2,KRT33B,SFRP1,MGP,KRT85
GO:0070062	extracellular exosome	3.55e-16	3.55e-16	FABP5,S100A9,F12,SERPINA10,IGKV1-5,CFD,ECH1,F11R,ATP2B1,P3H1,MVP,ERP44,SLC2A1,GANAB,HSP90B1,IGF2R,HSPA5,B2M,TMED9,LMAN2,CD63,COMT,UGGT1,PDIA6,VWF,PDIA3,LMAN1,CANX,PRDX4,APOB,IGKV1-39,FREM2,SERPINA7,SAA2,KRT33B,SFRP1,MGP
GO:1903561	extracellular vesicle	5.17e-16	5.17e-16	FABP5,S100A9,F12,SERPINA10,IGKV1-5,CFD,ECH1,F11R,ATP2B1,P3H1,MVP,ERP44,SLC2A1,GANAB,HSP90B1,IGF2R,HSPA5,B2M,TMED9,LMAN2,CD63,COMT,UGGT1,PDIA6,VWF,PDIA3,LMAN1,CANX,PRDX4,APOB,IGKV1-39,FREM2,SERPINA7,SAA2,KRT33B,SFRP1,MGP
GO:0065010	extracellular membrane-bounded organelle	5.26e-16	5.26e-16	FABP5,S100A9,F12,SERPINA10,IGKV1-5,CFD,ECH1,F11R,ATP2B1,P3H1,MVP,ERP44,SLC2A1,GANAB,HSP90B1,IGF2R,HSPA5,B2M,TMED9,LMAN2,CD63,COMT,UGGT1,PDIA6,VWF,PDIA3,LMAN1,CANX,PRDX4,APOB,IGKV1-39,FREM2,SERPINA7,SAA2,KRT33B,SFRP1,MGP
GO:0043230	extracellular organelle	5.26e-16	5.26e-16	FABP5,S100A9,F12,SERPINA10,IGKV1-5,CFD,ECH1,F11R,ATP2B1,P3H1,MVP,ERP44,SLC2A1,GANAB,HSP90B1,IGF2R,HSPA5,B2M,TMED9,LMAN2,CD63,COMT,UGGT1,PDIA6,VWF,PDIA3,LMAN1,CANX,PRDX4,APOB,IGKV1-39,FREM2,SERPINA7,SAA2,KRT33B,SFRP1,MGP
GO:0031984	organelle subcompartment	1.19e-15	1.19e-15	RAB18,SEC11A,ERP44,TMX1,HSP90B1,IGF2R,HSPA5,B2M,AADAC,TMED9,LMAN2,SSR1,CYB5R3,SURF4,DAD1,ERLIN2,PDIA6,PDIA3,FDFT1,ALDH3A2,LMAN1,CYP17A1,SEC22B,CANX,ERMP1,SCD,APOB,ERGIC1,CYP51A1,CALU,MSMO1,HSD3B2
GO:0005788	endoplasmic reticulum lumen	4.39e-15	4.39e-15	SERPINA10,P3H1,ERP44,GANAB,HSP90B1,HSPA5,B2M,MYDGF,UGGT1,RCN1,PDIA6,ERP29,PDIA3,PDIA4,CANX,APOB,CALU,PRKCSH
GO:0042470	melanosome	8.27e-13	8.27e-13	SLC2A1,GANAB,HSP90B1,HSPA5,CD63,PDIA6,ERP29,PDIA3,PDIA4,SEC22B,CANX,CALU
GO:0048770	pigment granule	8.27e-13	8.27e-13	SLC2A1,GANAB,HSP90B1,HSPA5,CD63,PDIA6,ERP29,PDIA3,PDIA4,SEC22B,CANX,CALU
GO:0031410	cytoplasmic vesicle	4.23e-11	4.23e-11	FABP5,S100A9,CFD,RAB18,ATP2B1,MVP,ERP44,SLC2A1,ITGA5,GANAB,HSP90B1,IGF2R,HSPA5,B2M,TMED9,LMAN2,CD63,CYB5R3,SURF4,PDIA6,ERP29,VWF,PDIA3,PDIA4,LMAN1,SEC22B,CANX,PRDX4,APOB,ERGIC1,CALU,ANG,IGF2,GAL
GO:0097708	intracellular vesicle	4.48e-11	4.48e-11	FABP5,S100A9,CFD,RAB18,ATP2B1,MVP,ERP44,SLC2A1,ITGA5,GANAB,HSP90B1,IGF2R,HSPA5,B2M,TMED9,LMAN2,CD63,CYB5R3,SURF4,PDIA6,ERP29,VWF,PDIA3,PDIA4,LMAN1,SEC22B,CANX,PRDX4,APOB,ERGIC1,CALU,ANG,IGF2,GAL
GO:0005793	endoplasmic reticulum-Golgi intermediate compartment	3.28e-10	3.28e-10	ERP44,HSPA5,TMED9,LMAN2,MYDGF,UGGT1,SURF4,PDIA6,LMAN1,SEC22B,ERGIC1
GO:0140534	endoplasmic reticulum protein-containing complex	1.28e-07	1.28e-07	SEC11A,GANAB,HSP90B1,HSPA5,B2M,DAD1,PDIA6,PDIA3,PRKCSH
GO:0031090	organelle membrane	1.72e-07	1.72e-07	FABP5,RAB18,ATP2B1,SEC11A,ERP44,SLC2A1,TMX1,HSP90B1,IGF2R,HSPA5,B2M,AADAC,TMED9,LMAN2,SSR1,CD63,CYB5R3,SURF4,DAD1,ERLIN2,PDIA6,PDIA3,FDFT1,ALDH3A2,LMAN1,CYP17A1,SEC22B,CANX,ERMP1,SCD,APOB,ERGIC1,CYP51A1,CALU,MSMO1,HSD3B2
GO:0062023	collagen-containing extracellular matrix	5.19e-07	5.19e-07	S100A9,F12,P3H1,HSP90B1,VWF,LMAN1,FREM2,C1QC,C1QA,ANG,SFRP1,MGP,MDK
GO:0031012	extracellular matrix	1.2341e-05	1.2341e-05	S100A9,F12,P3H1,HSP90B1,VWF,LMAN1,FREM2,C1QC,C1QA,ANG,SFRP1,MGP,MDK
GO:0030312	external encapsulating structure	1.2603e-05	1.2603e-05	S100A9,F12,P3H1,HSP90B1,VWF,LMAN1,FREM2,C1QC,C1QA,ANG,SFRP1,MGP,MDK
GO:0099503	secretory vesicle	2.3506e-05	2.3506e-05	FABP5,S100A9,CFD,RAB18,ATP2B1,MVP,ERP44,IGF2R,B2M,TMED9,CD63,CYB5R3,SURF4,VWF,PRDX4,IGF2,GAL
GO:0034774	secretory granule lumen	3.7387e-05	3.7387e-05	FABP5,S100A9,CFD,MVP,ERP44,B2M,CYB5R3,VWF,PRDX4,IGF2
GO:0060205	cytoplasmic vesicle lumen	4.0768e-05	4.0768e-05	FABP5,S100A9,CFD,MVP,ERP44,B2M,CYB5R3,VWF,PRDX4,IGF2
GO:0031983	vesicle lumen	4.1953e-05	4.1953e-05	FABP5,S100A9,CFD,MVP,ERP44,B2M,CYB5R3,VWF,PRDX4,IGF2
GO:0030141	secretory granule	8.0783e-05	8.0783e-05	FABP5,S100A9,CFD,RAB18,MVP,ERP44,IGF2R,B2M,CD63,CYB5R3,SURF4,VWF,PRDX4,IGF2,GAL
GO:0033116	endoplasmic reticulum-Golgi intermediate compartment membrane	9.7303e-05	9.7303e-05	TMED9,LMAN2,SURF4,LMAN1,SEC22B,ERGIC1
GO:0016020	membrane	0.00012495	0.00012495	FABP5,S100A9,F12,IGKV1-8,IGKV1-5,RAB18,ECH1,F11R,ATP2B1,RPL6,SEC11A,P3H1,MVP,ERP44,SLC2A1,ITGA5,TMX1,IGHV3-38,GANAB,HSP90B1,IGF2R,HSPA5,B2M,APMAP,AADAC,TMED9,LMAN2,SSR1,CD63,COMT,CYB5R3,SURF4,DAD1,ERLIN2,PDIA6,ERP29,PDIA3,FDFT1,ALDH3A2,LMAN1,CYP17A1,SEC22B,CANX,ERMP1,SCD,APOB,ERGIC1,CYP51A1,CALU,PGRMC2,MSMO1,HSD3B2,IGKV1-39,FREM2,SFRP1
GO:0030134	COPII-coated ER to Golgi transport vesicle	0.00017053	0.00017053	B2M,TMED9,LMAN2,LMAN1,SEC22B,ERGIC1
GO:0005737	cytoplasm	0.00024408	0.00024408	FABP5,S100A9,F12,SERPINA10,CFD,RAB18,ECH1,ATP2B1,RPL6,SEC11A,P3H1,MVP,ERP44,SLC2A1,ITGA5,TMX1,GANAB,HSP90B1,IGF2R,HSPA5,B2M,AADAC,TMED9,LMAN2,SSR1,CD63,COMT,MYDGF,UGGT1,CYB5R3,SURF4,DAD1,ERLIN2,RCN1,PDIA6,ERP29,VWF,PDIA3,FDFT1,ALDH3A2,PDIA4,LMAN1,CYP17A1,SEC22B,CANX,ERMP1,SCD,PRDX4,APOB,ERGIC1,CYP51A1,CALU,PGRMC2,PRKCSH,MSMO1,HSD3B2,ANG,IGF2,GAL,KRT33B,SFRP1,KRT85
GO:0030135	coated vesicle	0.00032434	0.00032434	IGF2R,B2M,TMED9,LMAN2,VWF,LMAN1,SEC22B,APOB,ERGIC1
GO:0005790	smooth endoplasmic reticulum	0.00120448	0.00120448	HSP90B1,ERP29,APOB,HSD3B2
GO:0034663	endoplasmic reticulum chaperone complex	0.00178723	0.00178723	HSP90B1,HSPA5,PDIA6
GO:0005602	complement component C1 complex	0.00334324	0.00334324	C1QC,C1QA
GO:0017177	glucosidase II complex	0.00334324	0.00334324	GANAB,PRKCSH
GO:0062167	complement component C1q complex	0.00334324	0.00334324	C1QC,C1QA
GO:0043227	membrane-bounded organelle	0.00933206	0.00933206	FABP5,S100A9,F12,SERPINA10,IGKV1-5,CFD,RAB18,ECH1,F11R,ATP2B1,RPL6,SEC11A,P3H1,MVP,ERP44,SLC2A1,ITGA5,TMX1,GANAB,HSP90B1,IGF2R,HSPA5,B2M,AADAC,TMED9,LMAN2,SSR1,CD63,COMT,MYDGF,UGGT1,CYB5R3,SURF4,DAD1,ERLIN2,RCN1,PDIA6,ERP29,VWF,PDIA3,FDFT1,ALDH3A2,PDIA4,LMAN1,CYP17A1,SEC22B,CANX,ERMP1,SCD,PRDX4,APOB,ERGIC1,CYP51A1,CALU,PGRMC2,PRKCSH,MSMO1,HSD3B2,IGKV1-39,FREM2,ANG,SERPINA7,IGF2,GAL,SAA2,KRT33B,SF…
GO:0009986	cell surface	0.0144496	0.0144496	ERP44,ITGA5,IGF2R,HSPA5,B2M,APMAP,LMAN2,CD63,ERP29,PDIA3,PDIA4,SFRP1
GO:0030133	transport vesicle	0.0315885	0.0315885	ATP2B1,IGF2R,B2M,TMED9,SURF4,ERP29,LMAN1,SEC22B
KEGG:04141	Protein processing in endoplasmic reticulum	3.31e-11	3.31e-11	GANAB,HSP90B1,HSPA5,LMAN2,SSR1,UGGT1,DAD1,PDIA6,ERP29,PDIA3,PDIA4,LMAN1,CANX,PRKCSH
KEGG:04918	Thyroid hormone synthesis	0.00580012	0.00580012	HSP90B1,HSPA5,PDIA4,CANX,SERPINA7
KEGG:04610	Complement and coagulation cascades	0.011148	0.011148	F12,CFD,VWF,C1QC,C1QA
KEGG:00100	Steroid biosynthesis	0.0161887	0.0161887	FDFT1,CYP51A1,MSMO1
REAC:R-HSA-901042	Calnexin/calreticulin cycle	0.00014062	0.00014062	GANAB,UGGT1,PDIA3,CANX,PRKCSH
REAC:R-HSA-381426	Regulation of Insulin-like Growth Factor (IGF) transport and uptake by Insulin-like Growth Factor Binding Proteins (IGFBPs)	0.00022242	0.00022242	SERPINA10,HSP90B1,RCN1,PDIA6,APOB,CALU,PRKCSH,IGF2
REAC:R-HSA-532668	N-glycan trimming in the ER and Calnexin/Calreticulin cycle	0.00066666	0.00066666	GANAB,UGGT1,PDIA3,CANX,PRKCSH
REAC:R-HSA-9683686	Maturation of spike protein	0.00077273	0.00077273	GANAB,CANX,PRKCSH
REAC:R-HSA-8957275	Post-translational protein phosphorylation	0.00109535	0.00109535	SERPINA10,HSP90B1,RCN1,PDIA6,APOB,CALU,PRKCSH
REAC:R-HSA-168249	Innate Immune System	0.00376363	0.00376363	FABP5,S100A9,IGKV1-5,CFD,RAB18,MVP,ERP44,HSP90B1,IGF2R,B2M,CD63,CYB5R3,SURF4,PRDX4,APOB,PRKCSH,IGKV1-39,C1QC,C1QA
REAC:R-HSA-446203	Asparagine N-linked glycosylation	0.00380542	0.00380542	GANAB,TMED9,LMAN2,UGGT1,DAD1,PDIA3,LMAN1,SEC22B,CANX,PRKCSH
REAC:R-HSA-6798695	Neutrophil degranulation	0.00643254	0.00643254	FABP5,S100A9,CFD,RAB18,MVP,ERP44,IGF2R,B2M,CD63,CYB5R3,SURF4,PRDX4
REAC:R-HSA-983170	Antigen Presentation: Folding, assembly and peptide loading of class I MHC	0.00918672	0.00918672	HSPA5,B2M,PDIA3,CANX
REAC:R-HSA-9694548	Maturation of spike protein	0.0246718	0.0246718	GANAB,DAD1,CANX,PRKCSH
REAC:R-HSA-166663	Initial triggering of complement	0.0316017	0.0316017	IGKV1-5,CFD,IGKV1-39,C1QC,C1QA
REAC:R-HSA-114608	Platelet degranulation	0.0344477	0.0344477	CFD,HSPA5,CD63,VWF,CALU,IGF2
REAC:R-HSA-76005	Response to elevated platelet cytosolic Ca2+	0.0428189	0.0428189	CFD,HSPA5,CD63,VWF,CALU,IGF2
REAC:R-HSA-109582	Hemostasis	0.0433197	0.0433197	F12,IGKV1-5,CFD,F11R,ATP2B1,ITGA5,HSPA5,CD63,VWF,APOB,CALU,IGKV1-39,IGF2
WP:WP558	Complement and coagulation cascades	0.00021643	0.00021643	F12,CFD,VWF,LMAN1,C1QC,C1QA
WP:WP5193	Cholesterol synthesis disorders	0.00059745	0.00059745	FDFT1,CYP51A1,MSMO1,HSD3B2
WP:WP5333	Enterocyte cholesterol metabolism	0.0105798	0.0105798	FDFT1,APOB,CYP51A1,MSMO1
WP:WP197	Cholesterol biosynthesis pathway	0.015194	0.015194	FDFT1,CYP51A1,MSMO1
WP:WP5329	Cholesterol biosynthesis pathway in hepatocytes	0.0214584	0.0214584	FDFT1,SCD,CYP51A1,MSMO1
WP:WP5300	TROP2 regulatory signaling	0.0234952	0.0234952	ITGA5,IGF2R,IGF2,MDK
WP:WP4718	Cholesterol metabolism with Bloch and Kandutsch Russell pathways	0.030445	0.030445	FDFT1,SCD,CYP51A1,MSMO1
WP:WP545	Complement activation	0.0498544	0.0498544	CFD,C1QC,C1QA

## Sheet: Supplementary Table S7
Supplementary Table S7. Identified proteins (4587) in single MII oocytes (n=10)
protein_Id	description	nrPeptides
A0A0B4J2B5	Immunoglobulin heavy variable 3/OR16-9 (non-functional) (Fragment) OS=Homo sapiens OX=9606 GN=IGHV3OR16-9 PE=1 SV=1	3
A8K2U0	Alpha-2-macroglobulin-like protein 1 OS=Homo sapiens OX=9606 GN=A2ML1 PE=1 SV=3	22
O00425	Insulin-like growth factor 2 mRNA-binding protein 3 OS=Homo sapiens OX=9606 GN=IGF2BP3 PE=1 SV=2	28
O14578	Citron Rho-interacting kinase OS=Homo sapiens OX=9606 GN=CIT PE=1 SV=2	54
O14732	Inositol monophosphatase 2 OS=Homo sapiens OX=9606 GN=IMPA2 PE=1 SV=1	4
O14818	Proteasome subunit alpha type-7 OS=Homo sapiens OX=9606 GN=PSMA7 PE=1 SV=1	13
O43548	Protein-glutamine gamma-glutamyltransferase 5 OS=Homo sapiens OX=9606 GN=TGM5 PE=1 SV=4	9
O43707	Alpha-actinin-4 OS=Homo sapiens OX=9606 GN=ACTN4 PE=1 SV=2	55
O43790	Keratin, type II cuticular Hb6 OS=Homo sapiens OX=9606 GN=KRT86 PE=1 SV=1	27
O60313	Dynamin-like 120 kDa protein, mitochondrial OS=Homo sapiens OX=9606 GN=OPA1 PE=1 SV=3	60
O60814;P57053;P58876;P62807;Q5QNW6;Q93079;Q99877;Q99879	Histone H2B type 1-K OS=Homo sapiens OX=9606 GN=H2BC12 PE=1 SV=3	7
O60911	Cathepsin L2 OS=Homo sapiens OX=9606 GN=CTSV PE=1 SV=2	2
O75131	Copine-3 OS=Homo sapiens OX=9606 GN=CPNE3 PE=1 SV=1	10
O75223	Gamma-glutamylcyclotransferase OS=Homo sapiens OX=9606 GN=GGCT PE=1 SV=1	10
O75342	Arachidonate 12-lipoxygenase, 12R-type OS=Homo sapiens OX=9606 GN=ALOX12B PE=1 SV=1	15
O75369	Filamin-B OS=Homo sapiens OX=9606 GN=FLNB PE=1 SV=2	103
O75390	Citrate synthase, mitochondrial OS=Homo sapiens OX=9606 GN=CS PE=1 SV=2	19
O75436	Vacuolar protein sorting-associated protein 26A OS=Homo sapiens OX=9606 GN=VPS26A PE=1 SV=2	16
O75556	Mammaglobin-B OS=Homo sapiens OX=9606 GN=SCGB2A1 PE=1 SV=1	3
O75608	Acyl-protein thioesterase 1 OS=Homo sapiens OX=9606 GN=LYPLA1 PE=1 SV=1	8
O75964	ATP synthase subunit g, mitochondrial OS=Homo sapiens OX=9606 GN=ATP5MG PE=1 SV=3	7
O76011	Keratin, type I cuticular Ha4 OS=Homo sapiens OX=9606 GN=KRT34 PE=1 SV=2	11
O95613	Pericentrin OS=Homo sapiens OX=9606 GN=PCNT PE=1 SV=4	1
O95721	Synaptosomal-associated protein 29 OS=Homo sapiens OX=9606 GN=SNAP29 PE=1 SV=1	6
O95757	Heat shock 70 kDa protein 4L OS=Homo sapiens OX=9606 GN=HSPA4L PE=1 SV=3	40
O95848	Uridine diphosphate glucose pyrophosphatase NUDT14 OS=Homo sapiens OX=9606 GN=NUDT14 PE=1 SV=2	7
P00338	L-lactate dehydrogenase A chain OS=Homo sapiens OX=9606 GN=LDHA PE=1 SV=2	14
P00441	Superoxide dismutase [Cu-Zn] OS=Homo sapiens OX=9606 GN=SOD1 PE=1 SV=2	9
P00491	Purine nucleoside phosphorylase OS=Homo sapiens OX=9606 GN=PNP PE=1 SV=2	10
P00505	Aspartate aminotransferase, mitochondrial OS=Homo sapiens OX=9606 GN=GOT2 PE=1 SV=3	28
P00558	Phosphoglycerate kinase 1 OS=Homo sapiens OX=9606 GN=PGK1 PE=1 SV=3	35
P01040	Cystatin-A OS=Homo sapiens OX=9606 GN=CSTA PE=1 SV=1	12
P01591	Immunoglobulin J chain OS=Homo sapiens OX=9606 GN=JCHAIN PE=1 SV=4	2
P01833	Polymeric immunoglobulin receptor OS=Homo sapiens OX=9606 GN=PIGR PE=1 SV=4	7
P01834	Immunoglobulin kappa constant OS=Homo sapiens OX=9606 GN=IGKC PE=1 SV=2	7
P01857	Immunoglobulin heavy constant gamma 1 OS=Homo sapiens OX=9606 GN=IGHG1 PE=1 SV=1	11
P01876	Immunoglobulin heavy constant alpha 1 OS=Homo sapiens OX=9606 GN=IGHA1 PE=1 SV=2	12
P02452	Collagen alpha-1(I) chain OS=Homo sapiens OX=9606 GN=COL1A1 PE=1 SV=6	2
P02533	Keratin, type I cytoskeletal 14 OS=Homo sapiens OX=9606 GN=KRT14 PE=1 SV=4	54
P02538	Keratin, type II cytoskeletal 6A OS=Homo sapiens OX=9606 GN=KRT6A PE=1 SV=3	42
P02545	Prelamin-A/C OS=Homo sapiens OX=9606 GN=LMNA PE=1 SV=1	37
P02647	Apolipoprotein A-I OS=Homo sapiens OX=9606 GN=APOA1 PE=1 SV=1	20
P02768	Albumin OS=Homo sapiens OX=9606 GN=ALB PE=1 SV=2	83
P02788	Lactotransferrin OS=Homo sapiens OX=9606 GN=LTF PE=1 SV=6	24
P02792	Ferritin light chain OS=Homo sapiens OX=9606 GN=FTL PE=1 SV=2	12
P04004	Vitronectin OS=Homo sapiens OX=9606 GN=VTN PE=1 SV=1	12
P04040	Catalase OS=Homo sapiens OX=9606 GN=CAT PE=1 SV=3	23
P04062	Lysosomal acid glucosylceramidase OS=Homo sapiens OX=9606 GN=GBA1 PE=1 SV=3	4
P04075	Fructose-bisphosphate aldolase A OS=Homo sapiens OX=9606 GN=ALDOA PE=1 SV=2	26
P04080	Cystatin-B OS=Homo sapiens OX=9606 GN=CSTB PE=1 SV=2	6
P04083	Annexin A1 OS=Homo sapiens OX=9606 GN=ANXA1 PE=1 SV=2	8
P04114	Apolipoprotein B-100 OS=Homo sapiens OX=9606 GN=APOB PE=1 SV=2	128
P04179	Superoxide dismutase [Mn], mitochondrial OS=Homo sapiens OX=9606 GN=SOD2 PE=1 SV=3	12
P04181	Ornithine aminotransferase, mitochondrial OS=Homo sapiens OX=9606 GN=OAT PE=1 SV=1	29
P04259	Keratin, type II cytoskeletal 6B OS=Homo sapiens OX=9606 GN=KRT6B PE=1 SV=5	10
P04264	Keratin, type II cytoskeletal 1 OS=Homo sapiens OX=9606 GN=KRT1 PE=1 SV=6	63
P04406	Glyceraldehyde-3-phosphate dehydrogenase OS=Homo sapiens OX=9606 GN=GAPDH PE=1 SV=3	21
P04792	Heat shock protein beta-1 OS=Homo sapiens OX=9606 GN=HSPB1 PE=1 SV=2	22
P04908;P0C0S8;P20671;Q16777;Q6FI13;Q7L7L0;Q93077;Q96KK5;Q99878;Q9BTM1	Histone H2A type 1-B/E OS=Homo sapiens OX=9606 GN=H2AC8 PE=1 SV=2	5
P05089	Arginase-1 OS=Homo sapiens OX=9606 GN=ARG1 PE=1 SV=2	21
P05090	Apolipoprotein D OS=Homo sapiens OX=9606 GN=APOD PE=1 SV=1	7
P05109	Protein S100-A8 OS=Homo sapiens OX=9606 GN=S100A8 PE=1 SV=1	12
P05120	Plasminogen activator inhibitor 2 OS=Homo sapiens OX=9606 GN=SERPINB2 PE=1 SV=2	9
P05141	ADP/ATP translocase 2 OS=Homo sapiens OX=9606 GN=SLC25A5 PE=1 SV=7	25
P05386	60S acidic ribosomal protein P1 OS=Homo sapiens OX=9606 GN=RPLP1 PE=1 SV=1	1
P05387	60S acidic ribosomal protein P2 OS=Homo sapiens OX=9606 GN=RPLP2 PE=1 SV=1	4
P06396	Gelsolin OS=Homo sapiens OX=9606 GN=GSN PE=1 SV=1	33
P06576	ATP synthase subunit beta, mitochondrial OS=Homo sapiens OX=9606 GN=ATP5F1B PE=1 SV=3	27
P06702	Protein S100-A9 OS=Homo sapiens OX=9606 GN=S100A9 PE=1 SV=1	9
P06703	Protein S100-A6 OS=Homo sapiens OX=9606 GN=S100A6 PE=1 SV=1	1
P06733	Alpha-enolase OS=Homo sapiens OX=9606 GN=ENO1 PE=1 SV=2	31
P06748	Nucleophosmin OS=Homo sapiens OX=9606 GN=NPM1 PE=1 SV=2	9
P06753	Tropomyosin alpha-3 chain OS=Homo sapiens OX=9606 GN=TPM3 PE=1 SV=2	12
P06865	Beta-hexosaminidase subunit alpha OS=Homo sapiens OX=9606 GN=HEXA PE=1 SV=2	6
P07195	L-lactate dehydrogenase B chain OS=Homo sapiens OX=9606 GN=LDHB PE=1 SV=2	7
P07237	Protein disulfide-isomerase OS=Homo sapiens OX=9606 GN=P4HB PE=1 SV=3	36
P07339	Cathepsin D OS=Homo sapiens OX=9606 GN=CTSD PE=1 SV=1	16
P07355	Annexin A2 OS=Homo sapiens OX=9606 GN=ANXA2 PE=1 SV=2	28
P07384	Calpain-1 catalytic subunit OS=Homo sapiens OX=9606 GN=CAPN1 PE=1 SV=1	15
P07437	Tubulin beta chain OS=Homo sapiens OX=9606 GN=TUBB PE=1 SV=2	10
P07476	Involucrin OS=Homo sapiens OX=9606 GN=IVL PE=1 SV=2	4
P07686	Beta-hexosaminidase subunit beta OS=Homo sapiens OX=9606 GN=HEXB PE=1 SV=4	16
P07737	Profilin-1 OS=Homo sapiens OX=9606 GN=PFN1 PE=1 SV=2	15
P07900	Heat shock protein HSP 90-alpha OS=Homo sapiens OX=9606 GN=HSP90AA1 PE=1 SV=5	59
P07910	Heterogeneous nuclear ribonucleoproteins C1/C2 OS=Homo sapiens OX=9606 GN=HNRNPC PE=1 SV=4	3
P07954	Fumarate hydratase, mitochondrial OS=Homo sapiens OX=9606 GN=FH PE=1 SV=3	24
P08123	Collagen alpha-2(I) chain OS=Homo sapiens OX=9606 GN=COL1A2 PE=1 SV=7	1
P08670	Vimentin OS=Homo sapiens OX=9606 GN=VIM PE=1 SV=4	6
P08727	Keratin, type I cytoskeletal 19 OS=Homo sapiens OX=9606 GN=KRT19 PE=1 SV=4	5
P08779	Keratin, type I cytoskeletal 16 OS=Homo sapiens OX=9606 GN=KRT16 PE=1 SV=4	34
P08842	Steryl-sulfatase OS=Homo sapiens OX=9606 GN=STS PE=1 SV=2	2
P08865	40S ribosomal protein SA OS=Homo sapiens OX=9606 GN=RPSA PE=1 SV=4	9
P09211	Glutathione S-transferase P OS=Homo sapiens OX=9606 GN=GSTP1 PE=1 SV=2	14
P09525	Annexin A4 OS=Homo sapiens OX=9606 GN=ANXA4 PE=1 SV=4	11
P09543	2',3'-cyclic-nucleotide 3'-phosphodiesterase OS=Homo sapiens OX=9606 GN=CNP PE=1 SV=2	12
P09668	Pro-cathepsin H OS=Homo sapiens OX=9606 GN=CTSH PE=1 SV=4	2
P09936	Ubiquitin carboxyl-terminal hydrolase isozyme L1 OS=Homo sapiens OX=9606 GN=UCHL1 PE=1 SV=2	21
P0DMV8;P0DMV9	Heat shock 70 kDa protein 1A OS=Homo sapiens OX=9606 GN=HSPA1A PE=1 SV=1	38
P0DOY2;P0DOY3	Immunoglobulin lambda constant 2 OS=Homo sapiens OX=9606 GN=IGLC2 PE=1 SV=1	4
P0DP23;P0DP24;P0DP25	Calmodulin-1 OS=Homo sapiens OX=9606 GN=CALM1 PE=1 SV=1	6
P10412;P16402;P16403	Histone H1.4 OS=Homo sapiens OX=9606 GN=H1-4 PE=1 SV=2	2
P10599	Thioredoxin OS=Homo sapiens OX=9606 GN=TXN PE=1 SV=3	9
P10619	Lysosomal protective protein OS=Homo sapiens OX=9606 GN=CTSA PE=1 SV=2	5
P10809	60 kDa heat shock protein, mitochondrial OS=Homo sapiens OX=9606 GN=HSPD1 PE=1 SV=2	50
P10909	Clusterin OS=Homo sapiens OX=9606 GN=CLU PE=1 SV=1	11
P11021	Endoplasmic reticulum chaperone BiP OS=Homo sapiens OX=9606 GN=HSPA5 PE=1 SV=2	54
P11142	Heat shock cognate 71 kDa protein OS=Homo sapiens OX=9606 GN=HSPA8 PE=1 SV=1	45
P11279	Lysosome-associated membrane glycoprotein 1 OS=Homo sapiens OX=9606 GN=LAMP1 PE=1 SV=3	6
P11413	Glucose-6-phosphate 1-dehydrogenase OS=Homo sapiens OX=9606 GN=G6PD PE=1 SV=4	46
P11586	C-1-tetrahydrofolate synthase, cytoplasmic OS=Homo sapiens OX=9606 GN=MTHFD1 PE=1 SV=4	36
P12035	Keratin, type II cytoskeletal 3 OS=Homo sapiens OX=9606 GN=KRT3 PE=1 SV=3	7
P12273	Prolactin-inducible protein OS=Homo sapiens OX=9606 GN=PIP PE=1 SV=1	6
P13639	Elongation factor 2 OS=Homo sapiens OX=9606 GN=EEF2 PE=1 SV=4	48
P13645	Keratin, type I cytoskeletal 10 OS=Homo sapiens OX=9606 GN=KRT10 PE=1 SV=6	49
P13646	Keratin, type I cytoskeletal 13 OS=Homo sapiens OX=9606 GN=KRT13 PE=1 SV=4	22
P13647	Keratin, type II cytoskeletal 5 OS=Homo sapiens OX=9606 GN=KRT5 PE=1 SV=3	62
P13667	Protein disulfide-isomerase A4 OS=Homo sapiens OX=9606 GN=PDIA4 PE=1 SV=2	53
P13798	Acylamino-acid-releasing enzyme OS=Homo sapiens OX=9606 GN=APEH PE=1 SV=4	25
P13804	Electron transfer flavoprotein subunit alpha, mitochondrial OS=Homo sapiens OX=9606 GN=ETFA PE=1 SV=1	17
P14550	Aldo-keto reductase family 1 member A1 OS=Homo sapiens OX=9606 GN=AKR1A1 PE=1 SV=3	13
P14618	Pyruvate kinase PKM OS=Homo sapiens OX=9606 GN=PKM PE=1 SV=4	39
P14625	Endoplasmin OS=Homo sapiens OX=9606 GN=HSP90B1 PE=1 SV=1	63
P14735	Insulin-degrading enzyme OS=Homo sapiens OX=9606 GN=IDE PE=1 SV=4	46
P14923	Junction plakoglobin OS=Homo sapiens OX=9606 GN=JUP PE=1 SV=3	42
P15121	Aldo-keto reductase family 1 member B1 OS=Homo sapiens OX=9606 GN=AKR1B1 PE=1 SV=3	22
P15311	Ezrin OS=Homo sapiens OX=9606 GN=EZR PE=1 SV=4	50
P15531	Nucleoside diphosphate kinase A OS=Homo sapiens OX=9606 GN=NME1 PE=1 SV=1	10
P15924	Desmoplakin OS=Homo sapiens OX=9606 GN=DSP PE=1 SV=3	241
P16278	Beta-galactosidase OS=Homo sapiens OX=9606 GN=GLB1 PE=1 SV=2	13
P17174	Aspartate aminotransferase, cytoplasmic OS=Homo sapiens OX=9606 GN=GOT1 PE=1 SV=3	19
P17900	Ganglioside GM2 activator OS=Homo sapiens OX=9606 GN=GM2A PE=1 SV=4	6
P17987	T-complex protein 1 subunit alpha OS=Homo sapiens OX=9606 GN=TCP1 PE=1 SV=1	31
P18206	Vinculin OS=Homo sapiens OX=9606 GN=VCL PE=1 SV=4	44
P18583	Protein SON OS=Homo sapiens OX=9606 GN=SON PE=1 SV=4	1
P19013	Keratin, type II cytoskeletal 4 OS=Homo sapiens OX=9606 GN=KRT4 PE=1 SV=5	23
P20073	Annexin A7 OS=Homo sapiens OX=9606 GN=ANXA7 PE=1 SV=3	26
P20618	Proteasome subunit beta type-1 OS=Homo sapiens OX=9606 GN=PSMB1 PE=1 SV=2	7
P20930	Filaggrin OS=Homo sapiens OX=9606 GN=FLG PE=1 SV=3	18
P21333	Filamin-A OS=Homo sapiens OX=9606 GN=FLNA PE=1 SV=4	93
P21754	Zona pellucida sperm-binding protein 3 OS=Homo sapiens OX=9606 GN=ZP3 PE=1 SV=2	21
P22061	Protein-L-isoaspartate(D-aspartate) O-methyltransferase OS=Homo sapiens OX=9606 GN=PCMT1 PE=1 SV=4	15
P22234	Bifunctional phosphoribosylaminoimidazole carboxylase/phosphoribosylaminoimidazole succinocarboxamide synthetase OS=Homo sapiens OX=9606 GN=PAICS PE=1 SV=3	15
P22528	Cornifin-B OS=Homo sapiens OX=9606 GN=SPRR1B PE=1 SV=2	5
P22735	Protein-glutamine gamma-glutamyltransferase K OS=Homo sapiens OX=9606 GN=TGM1 PE=1 SV=4	31
P23284	Peptidyl-prolyl cis-trans isomerase B OS=Homo sapiens OX=9606 GN=PPIB PE=1 SV=2	15
P23490	Loricrin OS=Homo sapiens OX=9606 GN=LORICRIN PE=1 SV=2	4
P23526	Adenosylhomocysteinase OS=Homo sapiens OX=9606 GN=AHCY PE=1 SV=4	28
P23528	Cofilin-1 OS=Homo sapiens OX=9606 GN=CFL1 PE=1 SV=3	16
P24752	Acetyl-CoA acetyltransferase, mitochondrial OS=Homo sapiens OX=9606 GN=ACAT1 PE=1 SV=1	28
P25311	Zinc-alpha-2-glycoprotein OS=Homo sapiens OX=9606 GN=AZGP1 PE=1 SV=2	18
P25705	ATP synthase subunit alpha, mitochondrial OS=Homo sapiens OX=9606 GN=ATP5F1A PE=1 SV=1	34
P25786	Proteasome subunit alpha type-1 OS=Homo sapiens OX=9606 GN=PSMA1 PE=1 SV=1	17
P25787	Proteasome subunit alpha type-2 OS=Homo sapiens OX=9606 GN=PSMA2 PE=1 SV=2	12
P25788	Proteasome subunit alpha type-3 OS=Homo sapiens OX=9606 GN=PSMA3 PE=1 SV=2	7
P25789	Proteasome subunit alpha type-4 OS=Homo sapiens OX=9606 GN=PSMA4 PE=1 SV=1	10
P25815	Protein S100-P OS=Homo sapiens OX=9606 GN=S100P PE=1 SV=2	2
P26641	Elongation factor 1-gamma OS=Homo sapiens OX=9606 GN=EEF1G PE=1 SV=3	19
P26885	Peptidyl-prolyl cis-trans isomerase FKBP2 OS=Homo sapiens OX=9606 GN=FKBP2 PE=1 SV=2	9
P27482	Calmodulin-like protein 3 OS=Homo sapiens OX=9606 GN=CALML3 PE=1 SV=2	6
P27797	Calreticulin OS=Homo sapiens OX=9606 GN=CALR PE=1 SV=1	17
P27816	Microtubule-associated protein 4 OS=Homo sapiens OX=9606 GN=MAP4 PE=1 SV=3	34
P27824	Calnexin OS=Homo sapiens OX=9606 GN=CANX PE=1 SV=2	20
P28066	Proteasome subunit alpha type-5 OS=Homo sapiens OX=9606 GN=PSMA5 PE=1 SV=3	9
P28070	Proteasome subunit beta type-4 OS=Homo sapiens OX=9606 GN=PSMB4 PE=1 SV=4	7
P28072	Proteasome subunit beta type-6 OS=Homo sapiens OX=9606 GN=PSMB6 PE=1 SV=4	7
P28074	Proteasome subunit beta type-5 OS=Homo sapiens OX=9606 GN=PSMB5 PE=1 SV=3	10
P29401	Transketolase OS=Homo sapiens OX=9606 GN=TKT PE=1 SV=3	23
P29508	Serpin B3 OS=Homo sapiens OX=9606 GN=SERPINB3 PE=1 SV=2	26
P29692	Elongation factor 1-delta OS=Homo sapiens OX=9606 GN=EEF1D PE=1 SV=5	15
P30041	Peroxiredoxin-6 OS=Homo sapiens OX=9606 GN=PRDX6 PE=1 SV=3	24
P30050	60S ribosomal protein L12 OS=Homo sapiens OX=9606 GN=RPL12 PE=1 SV=1	5
P30086	Phosphatidylethanolamine-binding protein 1 OS=Homo sapiens OX=9606 GN=PEBP1 PE=1 SV=3	12
P30101	Protein disulfide-isomerase A3 OS=Homo sapiens OX=9606 GN=PDIA3 PE=1 SV=4	45
P31025	Lipocalin-1 OS=Homo sapiens OX=9606 GN=LCN1 PE=1 SV=1	3
P31151	Protein S100-A7 OS=Homo sapiens OX=9606 GN=S100A7 PE=1 SV=4	11
P31943	Heterogeneous nuclear ribonucleoprotein H OS=Homo sapiens OX=9606 GN=HNRNPH1 PE=1 SV=4	7
P31944	Caspase-14 OS=Homo sapiens OX=9606 GN=CASP14 PE=1 SV=2	24
P31947	14-3-3 protein sigma OS=Homo sapiens OX=9606 GN=SFN PE=1 SV=1	6
P31948	Stress-induced-phosphoprotein 1 OS=Homo sapiens OX=9606 GN=STIP1 PE=1 SV=1	38
P31949	Protein S100-A11 OS=Homo sapiens OX=9606 GN=S100A11 PE=1 SV=2	3
P32119	Peroxiredoxin-2 OS=Homo sapiens OX=9606 GN=PRDX2 PE=1 SV=5	16
P35232	Prohibitin 1 OS=Homo sapiens OX=9606 GN=PHB1 PE=1 SV=1	21
P35268	60S ribosomal protein L22 OS=Homo sapiens OX=9606 GN=RPL22 PE=1 SV=2	3
P35270	Sepiapterin reductase OS=Homo sapiens OX=9606 GN=SPR PE=1 SV=1	16
P35527	Keratin, type I cytoskeletal 9 OS=Homo sapiens OX=9606 GN=KRT9 PE=1 SV=3	49
P35579	Myosin-9 OS=Homo sapiens OX=9606 GN=MYH9 PE=1 SV=4	109
P35908	Keratin, type II cytoskeletal 2 epidermal OS=Homo sapiens OX=9606 GN=KRT2 PE=1 SV=2	52
P36542	ATP synthase subunit gamma, mitochondrial OS=Homo sapiens OX=9606 GN=ATP5F1C PE=1 SV=1	11
P36957	Dihydrolipoyllysine-residue succinyltransferase component of 2-oxoglutarate dehydrogenase complex, mitochondrial OS=Homo sapiens OX=9606 GN=DLST PE=1 SV=4	23
P37802	Transgelin-2 OS=Homo sapiens OX=9606 GN=TAGLN2 PE=1 SV=3	13
P37837	Transaldolase OS=Homo sapiens OX=9606 GN=TALDO1 PE=1 SV=2	15
P38646	Stress-70 protein, mitochondrial OS=Homo sapiens OX=9606 GN=HSPA9 PE=1 SV=2	60
P40925	Malate dehydrogenase, cytoplasmic OS=Homo sapiens OX=9606 GN=MDH1 PE=1 SV=4	17
P40926	Malate dehydrogenase, mitochondrial OS=Homo sapiens OX=9606 GN=MDH2 PE=1 SV=3	19
P40939	Trifunctional enzyme subunit alpha, mitochondrial OS=Homo sapiens OX=9606 GN=HADHA PE=1 SV=2	32
P42166	Lamina-associated polypeptide 2, isoform alpha OS=Homo sapiens OX=9606 GN=TMPO PE=1 SV=2	5
P42357	Histidine ammonia-lyase OS=Homo sapiens OX=9606 GN=HAL PE=1 SV=1	15
P42765	3-ketoacyl-CoA thiolase, mitochondrial OS=Homo sapiens OX=9606 GN=ACAA2 PE=1 SV=2	21
P43307	Translocon-associated protein subunit alpha OS=Homo sapiens OX=9606 GN=SSR1 PE=1 SV=3	4
P45880	Voltage-dependent anion-selective channel protein 2 OS=Homo sapiens OX=9606 GN=VDAC2 PE=1 SV=2	16
P46459	Vesicle-fusing ATPase OS=Homo sapiens OX=9606 GN=NSF PE=1 SV=3	55
P47929	Galectin-7 OS=Homo sapiens OX=9606 GN=LGALS7B PE=1 SV=2	11
P48594	Serpin B4 OS=Homo sapiens OX=9606 GN=SERPINB4 PE=1 SV=2	2
P48681	Nestin OS=Homo sapiens OX=9606 GN=NES PE=1 SV=2	1
P49189	4-trimethylaminobutyraldehyde dehydrogenase OS=Homo sapiens OX=9606 GN=ALDH9A1 PE=1 SV=3	22
P49411	Elongation factor Tu, mitochondrial OS=Homo sapiens OX=9606 GN=TUFM PE=1 SV=3	30
P49589	Cysteine--tRNA ligase, cytoplasmic OS=Homo sapiens OX=9606 GN=CARS1 PE=1 SV=3	16
P49720	Proteasome subunit beta type-3 OS=Homo sapiens OX=9606 GN=PSMB3 PE=1 SV=2	6
P49748	Very long-chain specific acyl-CoA dehydrogenase, mitochondrial OS=Homo sapiens OX=9606 GN=ACADVL PE=1 SV=1	37
P49862	Kallikrein-7 OS=Homo sapiens OX=9606 GN=KLK7 PE=1 SV=1	7
P50395	Rab GDP dissociation inhibitor beta OS=Homo sapiens OX=9606 GN=GDI2 PE=1 SV=2	37
P50452	Serpin B8 OS=Homo sapiens OX=9606 GN=SERPINB8 PE=1 SV=2	8
P50990	T-complex protein 1 subunit theta OS=Homo sapiens OX=9606 GN=CCT8 PE=1 SV=4	45
P51149	Ras-related protein Rab-7a OS=Homo sapiens OX=9606 GN=RAB7A PE=1 SV=1	13
P51571	Translocon-associated protein subunit delta OS=Homo sapiens OX=9606 GN=SSR4 PE=1 SV=1	7
P52209	6-phosphogluconate dehydrogenase, decarboxylating OS=Homo sapiens OX=9606 GN=PGD PE=1 SV=3	26
P52907	F-actin-capping protein subunit alpha-1 OS=Homo sapiens OX=9606 GN=CAPZA1 PE=1 SV=3	5
P55072	Transitional endoplasmic reticulum ATPase OS=Homo sapiens OX=9606 GN=VCP PE=1 SV=4	50
P56537	Eukaryotic translation initiation factor 6 OS=Homo sapiens OX=9606 GN=EIF6 PE=1 SV=1	3
P58107	Epiplakin OS=Homo sapiens OX=9606 GN=EPPK1 PE=1 SV=3	30
P59047	NACHT, LRR and PYD domains-containing protein 5 OS=Homo sapiens OX=9606 GN=NLRP5 PE=1 SV=2	71
P59665;P59666	Neutrophil defensin 1 OS=Homo sapiens OX=9606 GN=DEFA1B PE=1 SV=1	2
P60174	Triosephosphate isomerase OS=Homo sapiens OX=9606 GN=TPI1 PE=1 SV=4	18
P60660	Myosin light polypeptide 6 OS=Homo sapiens OX=9606 GN=MYL6 PE=1 SV=2	9
P60842	Eukaryotic initiation factor 4A-I OS=Homo sapiens OX=9606 GN=EIF4A1 PE=1 SV=1	22
P60852	Zona pellucida sperm-binding protein 1 OS=Homo sapiens OX=9606 GN=ZP1 PE=1 SV=1	24
P60900	Proteasome subunit alpha type-6 OS=Homo sapiens OX=9606 GN=PSMA6 PE=1 SV=1	14
P61019	Ras-related protein Rab-2A OS=Homo sapiens OX=9606 GN=RAB2A PE=1 SV=1	16
P61106	Ras-related protein Rab-14 OS=Homo sapiens OX=9606 GN=RAB14 PE=1 SV=4	7
P61604	10 kDa heat shock protein, mitochondrial OS=Homo sapiens OX=9606 GN=HSPE1 PE=1 SV=2	15
P61626	Lysozyme C OS=Homo sapiens OX=9606 GN=LYZ PE=1 SV=1	10
P61978	Heterogeneous nuclear ribonucleoprotein K OS=Homo sapiens OX=9606 GN=HNRNPK PE=1 SV=1	9
P62249	40S ribosomal protein S16 OS=Homo sapiens OX=9606 GN=RPS16 PE=1 SV=2	4
P62258	14-3-3 protein epsilon OS=Homo sapiens OX=9606 GN=YWHAE PE=1 SV=1	23
P62318	Small nuclear ribonucleoprotein Sm D3 OS=Homo sapiens OX=9606 GN=SNRPD3 PE=1 SV=1	3
P62753	40S ribosomal protein S6 OS=Homo sapiens OX=9606 GN=RPS6 PE=1 SV=1	10
P62805	Histone H4 OS=Homo sapiens OX=9606 GN=H4C16 PE=1 SV=2	11
P62820	Ras-related protein Rab-1A OS=Homo sapiens OX=9606 GN=RAB1A PE=1 SV=3	17
P62857	40S ribosomal protein S28 OS=Homo sapiens OX=9606 GN=RPS28 PE=1 SV=1	4
P62899	60S ribosomal protein L31 OS=Homo sapiens OX=9606 GN=RPL31 PE=1 SV=1	4
P62937	Peptidyl-prolyl cis-trans isomerase A OS=Homo sapiens OX=9606 GN=PPIA PE=1 SV=2	12
P62979	Ubiquitin-40S ribosomal protein S27a OS=Homo sapiens OX=9606 GN=RPS27A PE=1 SV=2	11
P63261	Actin, cytoplasmic 2 OS=Homo sapiens OX=9606 GN=ACTG1 PE=1 SV=1	33
P68104;Q5VTE0	Elongation factor 1-alpha 1 OS=Homo sapiens OX=9606 GN=EEF1A1 PE=1 SV=1	12
P68133	Actin, alpha skeletal muscle OS=Homo sapiens OX=9606 GN=ACTA1 PE=1 SV=1	3
P68366	Tubulin alpha-4A chain OS=Homo sapiens OX=9606 GN=TUBA4A PE=1 SV=1	27
P68431;P84243;Q71DI3	Histone H3.1 OS=Homo sapiens OX=9606 GN=H3C12 PE=1 SV=2	7
P68871	Hemoglobin subunit beta OS=Homo sapiens OX=9606 GN=HBB PE=1 SV=2	13
P69905	Hemoglobin subunit alpha OS=Homo sapiens OX=9606 GN=HBA2 PE=1 SV=2	5
P78386	Keratin, type II cuticular Hb5 OS=Homo sapiens OX=9606 GN=KRT85 PE=1 SV=1	16
P78417	Glutathione S-transferase omega-1 OS=Homo sapiens OX=9606 GN=GSTO1 PE=1 SV=2	6
P78540	Arginase-2, mitochondrial OS=Homo sapiens OX=9606 GN=ARG2 PE=1 SV=1	24
P81605	Dermcidin OS=Homo sapiens OX=9606 GN=DCD PE=1 SV=2	6
Q00325	Phosphate carrier protein, mitochondrial OS=Homo sapiens OX=9606 GN=SLC25A3 PE=1 SV=2	17
Q01469	Fatty acid-binding protein 5 OS=Homo sapiens OX=9606 GN=FABP5 PE=1 SV=3	12
Q01518	Adenylyl cyclase-associated protein 1 OS=Homo sapiens OX=9606 GN=CAP1 PE=1 SV=5	27
Q02413	Desmoglein-1 OS=Homo sapiens OX=9606 GN=DSG1 PE=1 SV=2	36
Q03001	Dystonin OS=Homo sapiens OX=9606 GN=DST PE=1 SV=4	1
Q04695	Keratin, type I cytoskeletal 17 OS=Homo sapiens OX=9606 GN=KRT17 PE=1 SV=2	30
Q05639	Elongation factor 1-alpha 2 OS=Homo sapiens OX=9606 GN=EEF1A2 PE=1 SV=1	16
Q05996	Zona pellucida sperm-binding protein 2 OS=Homo sapiens OX=9606 GN=ZP2 PE=1 SV=1	41
Q06830	Peroxiredoxin-1 OS=Homo sapiens OX=9606 GN=PRDX1 PE=1 SV=1	18
Q08188	Protein-glutamine gamma-glutamyltransferase E OS=Homo sapiens OX=9606 GN=TGM3 PE=1 SV=4	34
Q08257	Quinone oxidoreductase OS=Homo sapiens OX=9606 GN=CRYZ PE=1 SV=1	23
Q08554	Desmocollin-1 OS=Homo sapiens OX=9606 GN=DSC1 PE=1 SV=2	31
Q09666	Neuroblast differentiation-associated protein AHNAK OS=Homo sapiens OX=9606 GN=AHNAK PE=1 SV=2	17
Q11206	CMP-N-acetylneuraminate-beta-galactosamide-alpha-2,3-sialyltransferase 4 OS=Homo sapiens OX=9606 GN=ST3GAL4 PE=1 SV=1	4
Q12836	Zona pellucida sperm-binding protein 4 OS=Homo sapiens OX=9606 GN=ZP4 PE=1 SV=1	22
Q12931	Heat shock protein 75 kDa, mitochondrial OS=Homo sapiens OX=9606 GN=TRAP1 PE=1 SV=3	44
Q13296	Mammaglobin-A OS=Homo sapiens OX=9606 GN=SCGB2A2 PE=1 SV=1	1
Q13404	Ubiquitin-conjugating enzyme E2 variant 1 OS=Homo sapiens OX=9606 GN=UBE2V1 PE=1 SV=2	2
Q13510	Acid ceramidase OS=Homo sapiens OX=9606 GN=ASAH1 PE=1 SV=5	10
Q13698	Voltage-dependent L-type calcium channel subunit alpha-1S OS=Homo sapiens OX=9606 GN=CACNA1S PE=1 SV=4	1
Q13835	Plakophilin-1 OS=Homo sapiens OX=9606 GN=PKP1 PE=1 SV=2	34
Q13867	Bleomycin hydrolase OS=Homo sapiens OX=9606 GN=BLMH PE=1 SV=1	18
Q14166	Tubulin--tyrosine ligase-like protein 12 OS=Homo sapiens OX=9606 GN=TTLL12 PE=1 SV=2	33
Q14204	Cytoplasmic dynein 1 heavy chain 1 OS=Homo sapiens OX=9606 GN=DYNC1H1 PE=1 SV=5	169
Q14525	Keratin, type I cuticular Ha3-II OS=Homo sapiens OX=9606 GN=KRT33B PE=1 SV=3	4
Q14574	Desmocollin-3 OS=Homo sapiens OX=9606 GN=DSC3 PE=1 SV=3	15
Q14764	Major vault protein OS=Homo sapiens OX=9606 GN=MVP PE=1 SV=4	82
Q14894	Ketimine reductase mu-crystallin OS=Homo sapiens OX=9606 GN=CRYM PE=1 SV=1	13
Q14974	Importin subunit beta-1 OS=Homo sapiens OX=9606 GN=KPNB1 PE=1 SV=2	23
Q14CN4	Keratin, type II cytoskeletal 72 OS=Homo sapiens OX=9606 GN=KRT72 PE=1 SV=2	5
Q15149	Plectin OS=Homo sapiens OX=9606 GN=PLEC PE=1 SV=3	38
Q15181	Inorganic pyrophosphatase OS=Homo sapiens OX=9606 GN=PPA1 PE=1 SV=2	16
Q15323	Keratin, type I cuticular Ha1 OS=Homo sapiens OX=9606 GN=KRT31 PE=1 SV=3	25
Q15436	Protein transport protein Sec23A OS=Homo sapiens OX=9606 GN=SEC23A PE=1 SV=2	23
Q15517	Corneodesmosin OS=Homo sapiens OX=9606 GN=CDSN PE=1 SV=3	4
Q15819	Ubiquitin-conjugating enzyme E2 variant 2 OS=Homo sapiens OX=9606 GN=UBE2V2 PE=1 SV=4	10
Q15828	Cystatin-M OS=Homo sapiens OX=9606 GN=CST6 PE=1 SV=1	4
Q16610	Extracellular matrix protein 1 OS=Homo sapiens OX=9606 GN=ECM1 PE=1 SV=2	15
Q16881	Thioredoxin reductase 1, cytoplasmic OS=Homo sapiens OX=9606 GN=TXNRD1 PE=1 SV=3	29
Q3ZCM7	Tubulin beta-8 chain OS=Homo sapiens OX=9606 GN=TUBB8 PE=1 SV=2	30
Q3ZCW2	Galectin-related protein OS=Homo sapiens OX=9606 GN=LGALSL PE=1 SV=2	2
Q4AC99	Probable inactive 1-aminocyclopropane-1-carboxylate synthase-like protein 2 OS=Homo sapiens OX=9606 GN=ACCSL PE=2 SV=3	29
Q53RT3	Retroviral-like aspartic protease 1 OS=Homo sapiens OX=9606 GN=ASPRV1 PE=1 SV=1	2
Q587J8	KH domain-containing protein 3 OS=Homo sapiens OX=9606 GN=KHDC3L PE=1 SV=1	17
Q5D862	Filaggrin-2 OS=Homo sapiens OX=9606 GN=FLG2 PE=1 SV=1	25
Q5T2N8	ATPase family AAA domain-containing protein 3C OS=Homo sapiens OX=9606 GN=ATAD3C PE=2 SV=2	18
Q5T749	Keratinocyte proline-rich protein OS=Homo sapiens OX=9606 GN=KPRP PE=1 SV=1	21
Q5T750	Skin-specific protein 32 OS=Homo sapiens OX=9606 GN=XP32 PE=1 SV=1	8
Q5T9A4	ATPase family AAA domain-containing protein 3B OS=Homo sapiens OX=9606 GN=ATAD3B PE=1 SV=1	2
Q5TC12	ATP synthase mitochondrial F1 complex assembly factor 1 OS=Homo sapiens OX=9606 GN=ATPAF1 PE=1 SV=1	10
Q5VVQ6	Ubiquitin thioesterase OTU1 OS=Homo sapiens OX=9606 GN=YOD1 PE=1 SV=1	8
Q5XKE5	Keratin, type II cytoskeletal 79 OS=Homo sapiens OX=9606 GN=KRT79 PE=1 SV=2	10
Q69YQ0	Cytospin-A OS=Homo sapiens OX=9606 GN=SPECC1L PE=1 SV=3	13
Q6E0U4	Dermokine OS=Homo sapiens OX=9606 GN=DMKN PE=1 SV=3	4
Q6HA08	Astacin-like metalloendopeptidase OS=Homo sapiens OX=9606 GN=ASTL PE=1 SV=4	25
Q6KB66	Keratin, type II cytoskeletal 80 OS=Homo sapiens OX=9606 GN=KRT80 PE=1 SV=2	30
Q6TGC4	Protein-arginine deiminase type-6 OS=Homo sapiens OX=9606 GN=PADI6 PE=1 SV=3	50
Q6UWP8	Suprabasin OS=Homo sapiens OX=9606 GN=SBSN PE=1 SV=2	20
Q6ZMN8	Cyclin-I2 OS=Homo sapiens OX=9606 GN=CCNI2 PE=2 SV=1	18
Q6ZMR3	L-lactate dehydrogenase A-like 6A OS=Homo sapiens OX=9606 GN=LDHAL6A PE=1 SV=1	22
Q6ZVX7	F-box only protein 50 OS=Homo sapiens OX=9606 GN=NCCRP1 PE=1 SV=1	7
Q7L5L3	Lysophospholipase D GDPD3 OS=Homo sapiens OX=9606 GN=GDPD3 PE=1 SV=3	7
Q7RTR0	NACHT, LRR and PYD domains-containing protein 9 OS=Homo sapiens OX=9606 GN=NLRP9 PE=1 SV=1	46
Q7Z3Y8	Keratin, type I cytoskeletal 27 OS=Homo sapiens OX=9606 GN=KRT27 PE=1 SV=2	1
Q7Z406	Myosin-14 OS=Homo sapiens OX=9606 GN=MYH14 PE=1 SV=2	1
Q7Z794	Keratin, type II cytoskeletal 1b OS=Homo sapiens OX=9606 GN=KRT77 PE=1 SV=3	31
Q86W25	NACHT, LRR and PYD domains-containing protein 13 OS=Homo sapiens OX=9606 GN=NLRP13 PE=2 SV=2	54
Q86YZ3	Hornerin OS=Homo sapiens OX=9606 GN=HRNR PE=1 SV=2	27
Q8IW75	Serpin A12 OS=Homo sapiens OX=9606 GN=SERPINA12 PE=1 SV=1	13
Q8N1N4	Keratin, type II cytoskeletal 78 OS=Homo sapiens OX=9606 GN=KRT78 PE=1 SV=2	29
Q8NEX9	Short-chain dehydrogenase/reductase family 9C member 7 OS=Homo sapiens OX=9606 GN=SDR9C7 PE=1 SV=1	7
Q8TEH3	DENN domain-containing protein 1A OS=Homo sapiens OX=9606 GN=DENND1A PE=1 SV=2	1
Q8TEK3	Histone-lysine N-methyltransferase, H3 lysine-79 specific OS=Homo sapiens OX=9606 GN=DOT1L PE=1 SV=3	2
Q8WVV4	Protein POF1B OS=Homo sapiens OX=9606 GN=POF1B PE=1 SV=3	27
Q8WX94	NACHT, LRR and PYD domains-containing protein 7 OS=Homo sapiens OX=9606 GN=NLRP7 PE=1 SV=1	64
Q92820	Gamma-glutamyl hydrolase OS=Homo sapiens OX=9606 GN=GGH PE=1 SV=2	12
Q96DA0	Zymogen granule protein 16 homolog B OS=Homo sapiens OX=9606 GN=ZG16B PE=1 SV=3	3
Q96DR8	Mucin-like protein 1 OS=Homo sapiens OX=9606 GN=MUCL1 PE=1 SV=1	2
Q96P63	Serpin B12 OS=Homo sapiens OX=9606 GN=SERPINB12 PE=1 SV=1	21
Q96QA5	Gasdermin-A OS=Homo sapiens OX=9606 GN=GSDMA PE=1 SV=4	15
Q96T88	E3 ubiquitin-protein ligase UHRF1 OS=Homo sapiens OX=9606 GN=UHRF1 PE=1 SV=1	50
Q96TC7	Regulator of microtubule dynamics protein 3 OS=Homo sapiens OX=9606 GN=RMDN3 PE=1 SV=2	22
Q99456	Keratin, type I cytoskeletal 12 OS=Homo sapiens OX=9606 GN=KRT12 PE=1 SV=1	2
Q99497	Parkinson disease protein 7 OS=Homo sapiens OX=9606 GN=PARK7 PE=1 SV=2	15
Q99536	Synaptic vesicle membrane protein VAT-1 homolog OS=Homo sapiens OX=9606 GN=VAT1 PE=1 SV=2	13
Q99735	Microsomal glutathione S-transferase 2 OS=Homo sapiens OX=9606 GN=MGST2 PE=1 SV=1	2
Q99832	T-complex protein 1 subunit eta OS=Homo sapiens OX=9606 GN=CCT7 PE=1 SV=2	40
Q9BQE3	Tubulin alpha-1C chain OS=Homo sapiens OX=9606 GN=TUBA1C PE=1 SV=1	9
Q9BYE4	Small proline-rich protein 2G OS=Homo sapiens OX=9606 GN=SPRR2G PE=3 SV=1	4
Q9C075	Keratin, type I cytoskeletal 23 OS=Homo sapiens OX=9606 GN=KRT23 PE=1 SV=2	20
Q9C0H9	SRC kinase signaling inhibitor 1 OS=Homo sapiens OX=9606 GN=SRCIN1 PE=1 SV=4	1
Q9GZZ8	Extracellular glycoprotein lacritin OS=Homo sapiens OX=9606 GN=LACRT PE=1 SV=1	3
Q9H0U9	Testis-specific Y-encoded-like protein 1 OS=Homo sapiens OX=9606 GN=TSPYL1 PE=1 SV=3	1
Q9H0W9	Ester hydrolase C11orf54 OS=Homo sapiens OX=9606 GN=C11orf54 PE=1 SV=1	7
Q9H1E1	Ribonuclease 7 OS=Homo sapiens OX=9606 GN=RNASE7 PE=1 SV=2	5
Q9H329	Band 4.1-like protein 4B OS=Homo sapiens OX=9606 GN=EPB41L4B PE=2 SV=2	1
Q9H444	Charged multivesicular body protein 4b OS=Homo sapiens OX=9606 GN=CHMP4B PE=1 SV=1	8
Q9H568	Actin-like protein 8 OS=Homo sapiens OX=9606 GN=ACTL8 PE=1 SV=1	19
Q9H808	Transducin-like enhancer protein 6 OS=Homo sapiens OX=9606 GN=TLE6 PE=1 SV=2	33
Q9HCY8	Protein S100-A14 OS=Homo sapiens OX=9606 GN=S100A14 PE=1 SV=1	5
Q9NRW1	Ras-related protein Rab-6B OS=Homo sapiens OX=9606 GN=RAB6B PE=1 SV=1	16
Q9NSB2	Keratin, type II cuticular Hb4 OS=Homo sapiens OX=9606 GN=KRT84 PE=2 SV=2	24
Q9NSB4	Keratin, type II cuticular Hb2 OS=Homo sapiens OX=9606 GN=KRT82 PE=1 SV=3	2
Q9NVI7	ATPase family AAA domain-containing protein 3A OS=Homo sapiens OX=9606 GN=ATAD3A PE=1 SV=2	44
Q9NX02	NACHT, LRR and PYD domains-containing protein 2 OS=Homo sapiens OX=9606 GN=NLRP2 PE=1 SV=1	82
Q9NZH6	Interleukin-37 OS=Homo sapiens OX=9606 GN=IL37 PE=1 SV=1	4
Q9NZH8	Interleukin-36 gamma OS=Homo sapiens OX=9606 GN=IL36G PE=1 SV=1	8
Q9NZT1	Calmodulin-like protein 5 OS=Homo sapiens OX=9606 GN=CALML5 PE=1 SV=2	11
Q9P0U3	Sentrin-specific protease 1 OS=Homo sapiens OX=9606 GN=SENP1 PE=1 SV=2	1
Q9UBQ7	Glyoxylate reductase/hydroxypyruvate reductase OS=Homo sapiens OX=9606 GN=GRHPR PE=1 SV=1	19
Q9UBS4	DnaJ homolog subfamily B member 11 OS=Homo sapiens OX=9606 GN=DNAJB11 PE=1 SV=1	14
Q9UHQ9	NADH-cytochrome b5 reductase 1 OS=Homo sapiens OX=9606 GN=CYB5R1 PE=1 SV=1	1
Q9UI42	Carboxypeptidase A4 OS=Homo sapiens OX=9606 GN=CPA4 PE=1 SV=2	13
Q9UKK9	ADP-sugar pyrophosphatase OS=Homo sapiens OX=9606 GN=NUDT5 PE=1 SV=1	13
Q9UQL6	Histone deacetylase 5 OS=Homo sapiens OX=9606 GN=HDAC5 PE=1 SV=2	1
Q9Y266	Nuclear migration protein nudC OS=Homo sapiens OX=9606 GN=NUDC PE=1 SV=1	20
Q9Y2T3	Guanine deaminase OS=Homo sapiens OX=9606 GN=GDA PE=1 SV=1	16
Q9Y2T7	Y-box-binding protein 2 OS=Homo sapiens OX=9606 GN=YBX2 PE=1 SV=2	21
Q9Y3R4	Sialidase-2 OS=Homo sapiens OX=9606 GN=NEU2 PE=1 SV=2	13
Q9Y487	V-type proton ATPase 116 kDa subunit a 2 OS=Homo sapiens OX=9606 GN=ATP6V0A2 PE=1 SV=2	1
Q9Y4W6	AFG3-like protein 2 OS=Homo sapiens OX=9606 GN=AFG3L2 PE=1 SV=2	32
Y-FGCZCont00028;Y-FGCZCont00058;Y-FGCZCont00341	zz_FGCZCont0027_P13646_K1C13_HUMAN blastpHomologue_0.0	3
Y-FGCZCont00046	zz_FGCZCont0045_P13645_K1C10_HUMAN blastpHomologue_0.0	1
Y-FGCZCont00057	zz_FGCZCont0056_O77727_K1C15_SHEEP blastpHomologue_0.0	1
Y-FGCZCont00078	zz_FGCZCont0077_P04264_K2C1_HUMAN blastpHomologue_0.0	3
Y-FGCZCont00113	zz_FGCZCont0112_P02769_ALBU_BOVIN blastpHomologue_0.0	26
Y-FGCZCont00118;Y-FGCZCont00378	zz_FGCZCont0117_P02668_CASK_BOVIN blastpHomologue_6.0e-139	6
Y-FGCZCont00124;Y-FGCZCont00375	zz_FGCZCont0123_P02662_CASA1_BOVIN blastpHomologue_1.0e-158	7
Y-FGCZCont00154;Y-FGCZCont00377	zz_FGCZCont0153_P02666_CASB_BOVIN blastpHomologue_3.0e-157	3
Y-FGCZCont00180	zz_FGCZCont0179_P00761_TRYP_PIG blastpHomologue_4.0e-171	8
Y-FGCZCont00192	zz_FGCZCont0191_P15636_API_ACHLY blastpHomologue_0.0	12
Y-FGCZCont00231;Y-FGCZCont00376	zz_FGCZCont0230_P02663_CASA2_BOVIN blastpHomologue_2.0e-164	4
Y-FGCZCont00256	zz_FGCZCont0255_P12763_FETUA_BOVIN blastpHomologue_0.0	5
Y-FGCZCont00257	zz_FGCZCont0256_P15252_REF_HEVBR blastpHomologue_1.0e-96	10
Y-FGCZCont00261	zz_FGCZCont0260_FGCZCont0260_FGCZCont0260 iRT protein with AAAA spacer	11
Y-FGCZCont00287	A3EZ79 TREMBL:A3EZ79;Q32W65;Q6UXC7 Tax_Id=9606 Gene_Symbol=DMKN Dermokine beta-1	1
Y-FGCZCont00319	P34955 SWISS-PROT:P34955 (Bos taurus) Alpha-1-antiproteinase precursor	5
Y-FGCZCont00347	P01966 SWISS-PROT:P01966 (Bos taurus) Hemoglobin subunit alpha	2
Y-FGCZCont00380	P02754 SWISS-PROT:P02754 Beta-lactoglobulin - Bos taurus (Bovine).	7
Y-FGCZCont00404	Q3TTY5 SWISS-PROT:Q3TTY5 Tax_Id=10090 Gene_Symbol=Krt2 Keratin, type II cytoskeletal 2 epidermal	1
Y-FGCZCont00407	Q61782 TREMBL:Q61782 Tax_Id=10090 Gene_Symbol=Krt14 Type I epidermal keratin (Fragment)	1
Y-FGCZCont00488	sp_LYSC_CHICK_	12
Y-FGCZCont00493	sp_SRPP_HEVBR_	4
A0A024R1R8;Q9Y2S6	Translation machinery-associated protein 7B OS=Homo sapiens OX=9606 GN=TMA7B PE=3 SV=1	2
A0A075B6H7;A0A0C4DH55;P01624	Probable non-functional immunoglobulin kappa variable 3-7 OS=Homo sapiens OX=9606 GN=IGKV3-7 PE=1 SV=1	1
A0A075B6I0	Immunoglobulin lambda variable 8-61 OS=Homo sapiens OX=9606 GN=IGLV8-61 PE=3 SV=7	1
A0A075B6P5;P01615	Immunoglobulin kappa variable 2-28 OS=Homo sapiens OX=9606 GN=IGKV2-28 PE=3 SV=1	3
A0A075B6R9;A0A0C4DH68	Probable non-functional immunoglobulin kappa variable 2D-24 OS=Homo sapiens OX=9606 GN=IGKV2D-24 PE=1 SV=1	1
A0A087WSY6	Immunoglobulin kappa variable 3D-15 OS=Homo sapiens OX=9606 GN=IGKV3D-15 PE=3 SV=6	1
A0A087X1C5;P10635	Putative cytochrome P450 2D7 OS=Homo sapiens OX=9606 GN=CYP2D7 PE=5 SV=1	1
A0A0A0MRZ8;P04433	Immunoglobulin kappa variable 3D-11 OS=Homo sapiens OX=9606 GN=IGKV3D-11 PE=3 SV=6	1
A0A0A0MS15	Immunoglobulin heavy variable 3-49 OS=Homo sapiens OX=9606 GN=IGHV3-49 PE=3 SV=1	2
A0A0B4J1U7	Immunoglobulin heavy variable 6-1 OS=Homo sapiens OX=9606 GN=IGHV6-1 PE=3 SV=1	1
A0A0B4J1V0;A0A0B4J1V6;A0A0B4J1Y9	Immunoglobulin heavy variable 3-15 OS=Homo sapiens OX=9606 GN=IGHV3-15 PE=3 SV=1	1
A0A0B4J2D5;P0DPI2	Putative glutamine amidotransferase-like class 1 domain-containing protein 3B, mitochondrial OS=Homo sapiens OX=9606 GN=GATD3B PE=5 SV=1	12
A0A0B4J2F0	Protein PIGBOS1 OS=Homo sapiens OX=9606 GN=PIGBOS1 PE=1 SV=1	1
A0A0C4DH25	Immunoglobulin kappa variable 3D-20 OS=Homo sapiens OX=9606 GN=IGKV3D-20 PE=3 SV=1	2
A0A0C4DH41;P01824;P01825;P06331;P0DP06;P0DP08	Immunoglobulin heavy variable 4-61 OS=Homo sapiens OX=9606 GN=IGHV4-61 PE=1 SV=1	2
A0A0G2JKW9	Uncharacterized protein OS=Homo sapiens OX=9606 PE=4 SV=1	1
A0A1B0GUC4	Myocilin opposite strand protein OS=Homo sapiens OX=9606 GN=MYOCOS PE=4 SV=2	4
A0A1B0GVG4	Coiled-coil domain-containing protein 194 OS=Homo sapiens OX=9606 GN=CCDC194 PE=3 SV=1	1
A0A1W2PR48	Transducin-like enhancer protein 7 OS=Homo sapiens OX=9606 GN=TLE7 PE=3 SV=1	13
A0A2R8YFL7	Oocyte-secreted protein 4A OS=Homo sapiens OX=9606 GN=OOSP4A PE=3 SV=1	4
A0A8V8TLL3	Uncharacterized protein OS=Homo sapiens OX=9606 PE=4 SV=1	1
A0AVT1	Ubiquitin-like modifier-activating enzyme 6 OS=Homo sapiens OX=9606 GN=UBA6 PE=1 SV=1	50
A0FGR8	Extended synaptotagmin-2 OS=Homo sapiens OX=9606 GN=ESYT2 PE=1 SV=1	2
A0JP26	POTE ankyrin domain family member B3 OS=Homo sapiens OX=9606 GN=POTEB3 PE=1 SV=2	1
A0MZ66	Shootin-1 OS=Homo sapiens OX=9606 GN=SHTN1 PE=1 SV=4	22
A1A4S6	Rho GTPase-activating protein 10 OS=Homo sapiens OX=9606 GN=ARHGAP10 PE=1 SV=1	1
A2RRP1	NBAS subunit of NRZ tethering complex OS=Homo sapiens OX=9606 GN=NBAS PE=1 SV=2	12
A2RUC4	tRNA wybutosine-synthesizing protein 5 OS=Homo sapiens OX=9606 GN=TYW5 PE=1 SV=1	5
A3KMH1	von Willebrand factor A domain-containing protein 8 OS=Homo sapiens OX=9606 GN=VWA8 PE=1 SV=2	24
A4D126	D-ribitol-5-phosphate cytidylyltransferase OS=Homo sapiens OX=9606 GN=CRPPA PE=1 SV=2	5
A4D1E9	GTP-binding protein 10 OS=Homo sapiens OX=9606 GN=GTPBP10 PE=1 SV=1	19
A4D1P6	WD repeat-containing protein 91 OS=Homo sapiens OX=9606 GN=WDR91 PE=1 SV=2	2
A5D8V6	Vacuolar protein sorting-associated protein 37C OS=Homo sapiens OX=9606 GN=VPS37C PE=1 SV=2	2
A5PLN9	Trafficking protein particle complex subunit 13 OS=Homo sapiens OX=9606 GN=TRAPPC13 PE=1 SV=2	5
A5YKK6	CCR4-NOT transcription complex subunit 1 OS=Homo sapiens OX=9606 GN=CNOT1 PE=1 SV=2	9
A6NC42	Developmental pluripotency-associated 5 protein OS=Homo sapiens OX=9606 GN=DPPA5 PE=2 SV=1	5
A6NCE7;Q9GZQ8	Microtubule-associated proteins 1A/1B light chain 3 beta 2 OS=Homo sapiens OX=9606 GN=MAP1LC3B2 PE=1 SV=1	3
A6NCF5	Kelch-like protein 33 OS=Homo sapiens OX=9606 GN=KLHL33 PE=4 SV=2	1
A6ND01	Sperm-egg fusion protein Juno OS=Homo sapiens OX=9606 GN=IZUMO1R PE=1 SV=3	6
A6NDB9	Paralemmin-3 OS=Homo sapiens OX=9606 GN=PALM3 PE=1 SV=2	6
A6NDG6	Glycerol-3-phosphate phosphatase OS=Homo sapiens OX=9606 GN=PGP PE=1 SV=1	4
A6NDX5	Putative zinc finger protein 840 OS=Homo sapiens OX=9606 GN=ZNF840P PE=5 SV=5	29
A6NDY0	Embryonic polyadenylate-binding protein 2 OS=Homo sapiens OX=9606 GN=PABPN1L PE=2 SV=1	4
A6NED2	RCC1 domain-containing protein 1 OS=Homo sapiens OX=9606 GN=RCCD1 PE=1 SV=1	3
A6NGQ2	Oocyte-expressed protein homolog OS=Homo sapiens OX=9606 GN=OOEP PE=1 SV=3	10
A6NK58	Putative lipoyltransferase 2, mitochondrial OS=Homo sapiens OX=9606 GN=LIPT2 PE=1 SV=1	3
A6NKN8	Purkinje cell protein 4-like protein 1 OS=Homo sapiens OX=9606 GN=PCP4L1 PE=3 SV=3	2
A6NKT7;Q7Z3J3	RanBP2-like and GRIP domain-containing protein 3 OS=Homo sapiens OX=9606 GN=RGPD3 PE=3 SV=2	1
A6NM11;A6NMS7	Leucine-rich repeat-containing protein 37A2 OS=Homo sapiens OX=9606 GN=LRRC37A2 PE=2 SV=2	1
A6NMX2	Eukaryotic translation initiation factor 4E type 1B OS=Homo sapiens OX=9606 GN=EIF4E1B PE=1 SV=3	13
A6NMZ7	Collagen alpha-6(VI) chain OS=Homo sapiens OX=9606 GN=COL6A6 PE=1 SV=2	10
A6NN14	Zinc finger protein 729 OS=Homo sapiens OX=9606 GN=ZNF729 PE=2 SV=4	1
A6NN73;Q08AF8;Q0D2H9	Golgin subfamily A member 8C OS=Homo sapiens OX=9606 GN=GOLGA8CP PE=3 SV=2	1
A6NNL5	Uncharacterized protein C15orf61 OS=Homo sapiens OX=9606 GN=C15orf61 PE=2 SV=2	4
A6NNZ2	Tubulin beta 8B OS=Homo sapiens OX=9606 GN=TUBB8B PE=1 SV=1	5
A6NP61	Protein ZAR1-like OS=Homo sapiens OX=9606 GN=ZAR1L PE=2 SV=2	7
A8K8P3	Protein SFI1 homolog OS=Homo sapiens OX=9606 GN=SFI1 PE=1 SV=2	1
A8MT69	Centromere protein X OS=Homo sapiens OX=9606 GN=CENPX PE=1 SV=1	1
A8MVS5	Protein HIDE1 OS=Homo sapiens OX=9606 GN=HIDE1 PE=1 SV=2	1
A8MWD9;P62308	Putative small nuclear ribonucleoprotein G-like protein 15 OS=Homo sapiens OX=9606 GN=SNRPGP15 PE=5 SV=2	2
A8MWK0	Putative fatty acid desaturase 2-like protein FADS2B OS=Homo sapiens OX=9606 GN=FADS2B PE=5 SV=2	1
A8MWY0	Endosome/lysosome-associated apoptosis and autophagy regulator family member 2 OS=Homo sapiens OX=9606 GN=ELAPOR2 PE=1 SV=2	10
A9QM74	Importin subunit alpha-8 OS=Homo sapiens OX=9606 GN=KPNA7 PE=1 SV=1	13
B2RPK0;P09429	Putative high mobility group protein B1-like 1 OS=Homo sapiens OX=9606 GN=HMGB1P1 PE=5 SV=1	3
B3KNS4	Endogenous retrovirus group K3 member 1 OS=Homo sapiens OX=9606 GN=ERVK3-1 PE=1 SV=1	1
B7ZAQ6;P0CG08	Golgi pH regulator A OS=Homo sapiens OX=9606 GN=GPR89A PE=1 SV=2	1
B9A064	Immunoglobulin lambda-like polypeptide 5 OS=Homo sapiens OX=9606 GN=IGLL5 PE=2 SV=2	2
C4AMC7;Q6VEQ5	Putative WAS protein family homolog 3 OS=Homo sapiens OX=9606 GN=WASH3P PE=1 SV=2	5
C9J7I0	UBAP1-MVB12-associated (UMA)-domain containing protein 1 OS=Homo sapiens OX=9606 GN=UMAD1 PE=1 SV=2	2
C9JE40	Protein PAT1 homolog 2 OS=Homo sapiens OX=9606 GN=PATL2 PE=1 SV=1	20
C9JLW8	Mapk-regulated corepressor-interacting protein 1 OS=Homo sapiens OX=9606 GN=MCRIP1 PE=1 SV=1	1
C9JRZ8	Aldo-keto reductase family 1 member B15 OS=Homo sapiens OX=9606 GN=AKR1B15 PE=1 SV=2	1
E9PAV3	Nascent polypeptide-associated complex subunit alpha, muscle-specific form OS=Homo sapiens OX=9606 GN=NACA PE=1 SV=1	6
O00116	Alkyldihydroxyacetonephosphate synthase, peroxisomal OS=Homo sapiens OX=9606 GN=AGPS PE=1 SV=1	10
O00142	Thymidine kinase 2, mitochondrial OS=Homo sapiens OX=9606 GN=TK2 PE=1 SV=4	2
O00151	PDZ and LIM domain protein 1 OS=Homo sapiens OX=9606 GN=PDLIM1 PE=1 SV=4	9
O00154	Cytosolic acyl coenzyme A thioester hydrolase OS=Homo sapiens OX=9606 GN=ACOT7 PE=1 SV=3	13
O00159	Unconventional myosin-Ic OS=Homo sapiens OX=9606 GN=MYO1C PE=1 SV=4	1
O00161	Synaptosomal-associated protein 23 OS=Homo sapiens OX=9606 GN=SNAP23 PE=1 SV=1	5
O00170	AH receptor-interacting protein OS=Homo sapiens OX=9606 GN=AIP PE=1 SV=3	13
O00186	Syntaxin-binding protein 3 OS=Homo sapiens OX=9606 GN=STXBP3 PE=1 SV=2	15
O00193	Small acidic protein OS=Homo sapiens OX=9606 GN=SMAP PE=1 SV=1	3
O00203	AP-3 complex subunit beta-1 OS=Homo sapiens OX=9606 GN=AP3B1 PE=1 SV=3	18
O00214	Galectin-8 OS=Homo sapiens OX=9606 GN=LGALS8 PE=1 SV=4	7
O00217	NADH dehydrogenase [ubiquinone] iron-sulfur protein 8, mitochondrial OS=Homo sapiens OX=9606 GN=NDUFS8 PE=1 SV=1	4
O00231	26S proteasome non-ATPase regulatory subunit 11 OS=Homo sapiens OX=9606 GN=PSMD11 PE=1 SV=3	23
O00232	26S proteasome non-ATPase regulatory subunit 12 OS=Homo sapiens OX=9606 GN=PSMD12 PE=1 SV=3	24
O00233	26S proteasome non-ATPase regulatory subunit 9 OS=Homo sapiens OX=9606 GN=PSMD9 PE=1 SV=3	7
O00244	Copper transport protein ATOX1 OS=Homo sapiens OX=9606 GN=ATOX1 PE=1 SV=1	5
O00273	DNA fragmentation factor subunit alpha OS=Homo sapiens OX=9606 GN=DFFA PE=1 SV=1	10
O00291	Huntingtin-interacting protein 1 OS=Homo sapiens OX=9606 GN=HIP1 PE=1 SV=5	5
O00303	Eukaryotic translation initiation factor 3 subunit F OS=Homo sapiens OX=9606 GN=EIF3F PE=1 SV=1	7
O00330	Pyruvate dehydrogenase protein X component, mitochondrial OS=Homo sapiens OX=9606 GN=PDHX PE=1 SV=3	17
O00339	Matrilin-2 OS=Homo sapiens OX=9606 GN=MATN2 PE=1 SV=4	5
O00391	Sulfhydryl oxidase 1 OS=Homo sapiens OX=9606 GN=QSOX1 PE=1 SV=3	2
O00399	Dynactin subunit 6 OS=Homo sapiens OX=9606 GN=DCTN6 PE=1 SV=1	2
O00401	Actin nucleation-promoting factor WASL OS=Homo sapiens OX=9606 GN=WASL PE=1 SV=2	4
O00410	Importin-5 OS=Homo sapiens OX=9606 GN=IPO5 PE=1 SV=4	21
O00423	Echinoderm microtubule-associated protein-like 1 OS=Homo sapiens OX=9606 GN=EML1 PE=1 SV=3	3
O00429	Dynamin-1-like protein OS=Homo sapiens OX=9606 GN=DNM1L PE=1 SV=2	41
O00442	RNA 3'-terminal phosphate cyclase OS=Homo sapiens OX=9606 GN=RTCA PE=1 SV=1	11
O00471	Exocyst complex component 5 OS=Homo sapiens OX=9606 GN=EXOC5 PE=1 SV=1	1
O00483	Cytochrome c oxidase subunit NDUFA4 OS=Homo sapiens OX=9606 GN=NDUFA4 PE=1 SV=1	2
O00487	26S proteasome non-ATPase regulatory subunit 14 OS=Homo sapiens OX=9606 GN=PSMD14 PE=1 SV=1	9
O00515	Ladinin-1 OS=Homo sapiens OX=9606 GN=LAD1 PE=1 SV=2	28
O00522	Krev interaction trapped protein 1 OS=Homo sapiens OX=9606 GN=KRIT1 PE=1 SV=2	6
O00534	von Willebrand factor A domain-containing protein 5A OS=Homo sapiens OX=9606 GN=VWA5A PE=1 SV=2	26
O00560	Syntenin-1 OS=Homo sapiens OX=9606 GN=SDCBP PE=1 SV=1	4
O00571	ATP-dependent RNA helicase DDX3X OS=Homo sapiens OX=9606 GN=DDX3X PE=1 SV=3	25
O00584	Ribonuclease T2 OS=Homo sapiens OX=9606 GN=RNASET2 PE=1 SV=2	4
O00592	Podocalyxin OS=Homo sapiens OX=9606 GN=PODXL PE=1 SV=2	8
O00629	Importin subunit alpha-3 OS=Homo sapiens OX=9606 GN=KPNA4 PE=1 SV=1	3
O00743	Serine/threonine-protein phosphatase 6 catalytic subunit OS=Homo sapiens OX=9606 GN=PPP6C PE=1 SV=1	5
O00754	Lysosomal alpha-mannosidase OS=Homo sapiens OX=9606 GN=MAN2B1 PE=1 SV=3	1
O00764	Pyridoxal kinase OS=Homo sapiens OX=9606 GN=PDXK PE=1 SV=1	15
O14493;O15551;O95484;P56747	Claudin-4 OS=Homo sapiens OX=9606 GN=CLDN4 PE=1 SV=1	1
O14521	Succinate dehydrogenase [ubiquinone] cytochrome b small subunit, mitochondrial OS=Homo sapiens OX=9606 GN=SDHD PE=1 SV=1	1
O14530	Thioredoxin domain-containing protein 9 OS=Homo sapiens OX=9606 GN=TXNDC9 PE=1 SV=2	3
O14548	Cytochrome c oxidase subunit 7A-related protein, mitochondrial OS=Homo sapiens OX=9606 GN=COX7A2L PE=1 SV=2	3
O14558	Heat shock protein beta-6 OS=Homo sapiens OX=9606 GN=HSPB6 PE=1 SV=2	1
O14561	Acyl carrier protein, mitochondrial OS=Homo sapiens OX=9606 GN=NDUFAB1 PE=1 SV=3	4
O14562	Ubiquitin domain-containing protein UBFD1 OS=Homo sapiens OX=9606 GN=UBFD1 PE=1 SV=2	6
O14579	Coatomer subunit epsilon OS=Homo sapiens OX=9606 GN=COPE PE=1 SV=3	7
O14617	AP-3 complex subunit delta-1 OS=Homo sapiens OX=9606 GN=AP3D1 PE=1 SV=1	9
O14618	Copper chaperone for superoxide dismutase OS=Homo sapiens OX=9606 GN=CCS PE=1 SV=1	7
O14662	Syntaxin-16 OS=Homo sapiens OX=9606 GN=STX16 PE=1 SV=3	4
O14672	Disintegrin and metalloproteinase domain-containing protein 10 OS=Homo sapiens OX=9606 GN=ADAM10 PE=1 SV=1	3
O14681	Etoposide-induced protein 2.4 homolog OS=Homo sapiens OX=9606 GN=EI24 PE=1 SV=4	1
O14713	Integrin beta-1-binding protein 1 OS=Homo sapiens OX=9606 GN=ITGB1BP1 PE=1 SV=1	2
O14734	Acyl-coenzyme A thioesterase 8 OS=Homo sapiens OX=9606 GN=ACOT8 PE=1 SV=1	4
O14735	CDP-diacylglycerol--inositol 3-phosphatidyltransferase OS=Homo sapiens OX=9606 GN=CDIPT PE=1 SV=1	1
O14737	Programmed cell death protein 5 OS=Homo sapiens OX=9606 GN=PDCD5 PE=1 SV=3	11
O14744	Protein arginine N-methyltransferase 5 OS=Homo sapiens OX=9606 GN=PRMT5 PE=1 SV=4	7
O14745	Na(+)/H(+) exchange regulatory cofactor NHE-RF1 OS=Homo sapiens OX=9606 GN=NHERF1 PE=1 SV=4	16
O14757	Serine/threonine-protein kinase Chk1 OS=Homo sapiens OX=9606 GN=CHEK1 PE=1 SV=2	7
O14771	Zinc finger protein 213 OS=Homo sapiens OX=9606 GN=ZNF213 PE=1 SV=2	1
O14773	Tripeptidyl-peptidase 1 OS=Homo sapiens OX=9606 GN=TPP1 PE=1 SV=2	2
O14777	Kinetochore protein NDC80 homolog OS=Homo sapiens OX=9606 GN=NDC80 PE=1 SV=1	1
O14782	Kinesin-like protein KIF3C OS=Homo sapiens OX=9606 GN=KIF3C PE=1 SV=4	1
O14787	Transportin-2 OS=Homo sapiens OX=9606 GN=TNPO2 PE=1 SV=3	1
O14791	Apolipoprotein L1 OS=Homo sapiens OX=9606 GN=APOL1 PE=1 SV=5	1
O14817	Tetraspanin-4 OS=Homo sapiens OX=9606 GN=TSPAN4 PE=1 SV=1	1
O14828	Secretory carrier-associated membrane protein 3 OS=Homo sapiens OX=9606 GN=SCAMP3 PE=1 SV=3	2
O14832	Phytanoyl-CoA dioxygenase, peroxisomal OS=Homo sapiens OX=9606 GN=PHYH PE=1 SV=1	1
O14862	Interferon-inducible protein AIM2 OS=Homo sapiens OX=9606 GN=AIM2 PE=1 SV=1	1
O14874	[3-methyl-2-oxobutanoate dehydrogenase [lipoamide]] kinase, mitochondrial OS=Homo sapiens OX=9606 GN=BCKDK PE=1 SV=2	4
O14896	Interferon regulatory factor 6 OS=Homo sapiens OX=9606 GN=IRF6 PE=1 SV=1	9
O14904	Protein Wnt-9a OS=Homo sapiens OX=9606 GN=WNT9A PE=1 SV=2	1
O14908	PDZ domain-containing protein GIPC1 OS=Homo sapiens OX=9606 GN=GIPC1 PE=1 SV=2	7
O14925;Q5SRD1	Mitochondrial import inner membrane translocase subunit Tim23 OS=Homo sapiens OX=9606 GN=TIMM23 PE=1 SV=1	1
O14929	Histone acetyltransferase type B catalytic subunit OS=Homo sapiens OX=9606 GN=HAT1 PE=1 SV=2	2
O14949	Cytochrome b-c1 complex subunit 8 OS=Homo sapiens OX=9606 GN=UQCRQ PE=1 SV=4	5
O14950;P19105	Myosin regulatory light chain 12B OS=Homo sapiens OX=9606 GN=MYL12B PE=1 SV=2	7
O14964	Hepatocyte growth factor-regulated tyrosine kinase substrate OS=Homo sapiens OX=9606 GN=HGS PE=1 SV=1	9
O14965	Aurora kinase A OS=Homo sapiens OX=9606 GN=AURKA PE=1 SV=3	24
O14972	Vacuolar protein sorting-associated protein 26C OS=Homo sapiens OX=9606 GN=VPS26C PE=1 SV=1	2
O14974	Protein phosphatase 1 regulatory subunit 12A OS=Homo sapiens OX=9606 GN=PPP1R12A PE=1 SV=1	11
O14975	Long-chain fatty acid transport protein 2 OS=Homo sapiens OX=9606 GN=SLC27A2 PE=1 SV=2	1
O14976	Cyclin-G-associated kinase OS=Homo sapiens OX=9606 GN=GAK PE=1 SV=2	4
O14979	Heterogeneous nuclear ribonucleoprotein D-like OS=Homo sapiens OX=9606 GN=HNRNPDL PE=1 SV=3	2
O14980	Exportin-1 OS=Homo sapiens OX=9606 GN=XPO1 PE=1 SV=1	20
O15020	Spectrin beta chain, non-erythrocytic 2 OS=Homo sapiens OX=9606 GN=SPTBN2 PE=1 SV=3	1
O15027	Protein transport protein Sec16A OS=Homo sapiens OX=9606 GN=SEC16A PE=1 SV=4	9
O15067	Phosphoribosylformylglycinamidine synthase OS=Homo sapiens OX=9606 GN=PFAS PE=1 SV=4	13
O15078	Centrosomal protein of 290 kDa OS=Homo sapiens OX=9606 GN=CEP290 PE=1 SV=2	1
O15116	U6 snRNA-associated Sm-like protein LSm1 OS=Homo sapiens OX=9606 GN=LSM1 PE=1 SV=1	6
O15118	NPC intracellular cholesterol transporter 1 OS=Homo sapiens OX=9606 GN=NPC1 PE=1 SV=2	4
O15120	1-acyl-sn-glycerol-3-phosphate acyltransferase beta OS=Homo sapiens OX=9606 GN=AGPAT2 PE=1 SV=1	2
O15121	Sphingolipid delta(4)-desaturase DES1 OS=Homo sapiens OX=9606 GN=DEGS1 PE=1 SV=1	1
O15126	Secretory carrier-associated membrane protein 1 OS=Homo sapiens OX=9606 GN=SCAMP1 PE=1 SV=2	3
O15127	Secretory carrier-associated membrane protein 2 OS=Homo sapiens OX=9606 GN=SCAMP2 PE=1 SV=2	4
O15143	Actin-related protein 2/3 complex subunit 1B OS=Homo sapiens OX=9606 GN=ARPC1B PE=1 SV=3	13
O15144	Actin-related protein 2/3 complex subunit 2 OS=Homo sapiens OX=9606 GN=ARPC2 PE=1 SV=1	13
O15145	Actin-related protein 2/3 complex subunit 3 OS=Homo sapiens OX=9606 GN=ARPC3 PE=1 SV=3	10
O15155	BET1 homolog OS=Homo sapiens OX=9606 GN=BET1 PE=1 SV=1	1
O15160	DNA-directed RNA polymerases I and III subunit RPAC1 OS=Homo sapiens OX=9606 GN=POLR1C PE=1 SV=1	3
O15173	Membrane-associated progesterone receptor component 2 OS=Homo sapiens OX=9606 GN=PGRMC2 PE=1 SV=1	5
O15182	Centrin-3 OS=Homo sapiens OX=9606 GN=CETN3 PE=1 SV=2	2
O15212	Prefoldin subunit 6 OS=Homo sapiens OX=9606 GN=PFDN6 PE=1 SV=1	5
O15217	Glutathione S-transferase A4 OS=Homo sapiens OX=9606 GN=GSTA4 PE=1 SV=1	1
O15228	Dihydroxyacetone phosphate acyltransferase OS=Homo sapiens OX=9606 GN=GNPAT PE=1 SV=1	1
O15254	Peroxisomal acyl-coenzyme A oxidase 3 OS=Homo sapiens OX=9606 GN=ACOX3 PE=1 SV=2	5
O15258	Protein RER1 OS=Homo sapiens OX=9606 GN=RER1 PE=1 SV=1	4
O15260	Surfeit locus protein 4 OS=Homo sapiens OX=9606 GN=SURF4 PE=1 SV=3	1
O15347	High mobility group protein B3 OS=Homo sapiens OX=9606 GN=HMGB3 PE=1 SV=4	6
O15355	Protein phosphatase 1G OS=Homo sapiens OX=9606 GN=PPM1G PE=1 SV=1	2
O15371	Eukaryotic translation initiation factor 3 subunit D OS=Homo sapiens OX=9606 GN=EIF3D PE=1 SV=1	8
O15372	Eukaryotic translation initiation factor 3 subunit H OS=Homo sapiens OX=9606 GN=EIF3H PE=1 SV=1	8
O15382	Branched-chain-amino-acid aminotransferase, mitochondrial OS=Homo sapiens OX=9606 GN=BCAT2 PE=1 SV=2	19
O15397	Importin-8 OS=Homo sapiens OX=9606 GN=IPO8 PE=1 SV=2	8
O15400	Syntaxin-7 OS=Homo sapiens OX=9606 GN=STX7 PE=1 SV=4	4
O15440	ATP-binding cassette sub-family C member 5 OS=Homo sapiens OX=9606 GN=ABCC5 PE=1 SV=2	2
O15498	Synaptobrevin homolog YKT6 OS=Homo sapiens OX=9606 GN=YKT6 PE=1 SV=1	5
O15511	Actin-related protein 2/3 complex subunit 5 OS=Homo sapiens OX=9606 GN=ARPC5 PE=1 SV=3	3
O15537	Retinoschisin OS=Homo sapiens OX=9606 GN=RS1 PE=1 SV=2	1
O43143	ATP-dependent RNA helicase DHX15 OS=Homo sapiens OX=9606 GN=DHX15 PE=1 SV=2	4
O43169	Cytochrome b5 type B OS=Homo sapiens OX=9606 GN=CYB5B PE=1 SV=3	3
O43175	D-3-phosphoglycerate dehydrogenase OS=Homo sapiens OX=9606 GN=PHGDH PE=1 SV=4	5
O43181	NADH dehydrogenase [ubiquinone] iron-sulfur protein 4, mitochondrial OS=Homo sapiens OX=9606 GN=NDUFS4 PE=1 SV=1	3
O43194	G-protein coupled receptor 39 OS=Homo sapiens OX=9606 GN=GPR39 PE=1 SV=1	2
O43240	Kallikrein-10 OS=Homo sapiens OX=9606 GN=KLK10 PE=1 SV=3	4
O43242	26S proteasome non-ATPase regulatory subunit 3 OS=Homo sapiens OX=9606 GN=PSMD3 PE=1 SV=2	23
O43264	Centromere/kinetochore protein zw10 homolog OS=Homo sapiens OX=9606 GN=ZW10 PE=1 SV=3	8
O43292	Glycosylphosphatidylinositol anchor attachment 1 protein OS=Homo sapiens OX=9606 GN=GPAA1 PE=1 SV=3	5
O43324	Eukaryotic translation elongation factor 1 epsilon-1 OS=Homo sapiens OX=9606 GN=EEF1E1 PE=1 SV=1	2
O43325	LYR motif-containing protein 1 OS=Homo sapiens OX=9606 GN=LYRM1 PE=2 SV=1	1
O43396	Thioredoxin-like protein 1 OS=Homo sapiens OX=9606 GN=TXNL1 PE=1 SV=3	12
O43399	Tumor protein D54 OS=Homo sapiens OX=9606 GN=TPD52L2 PE=1 SV=2	13
O43402	ER membrane protein complex subunit 8 OS=Homo sapiens OX=9606 GN=EMC8 PE=1 SV=1	2
O43405	Cochlin OS=Homo sapiens OX=9606 GN=COCH PE=1 SV=1	25
O43414	ERI1 exoribonuclease 3 OS=Homo sapiens OX=9606 GN=ERI3 PE=1 SV=2	5
O43426	Synaptojanin-1 OS=Homo sapiens OX=9606 GN=SYNJ1 PE=1 SV=2	9
O43447	Peptidyl-prolyl cis-trans isomerase H OS=Homo sapiens OX=9606 GN=PPIH PE=1 SV=1	2
O43488	Aflatoxin B1 aldehyde reductase member 2 OS=Homo sapiens OX=9606 GN=AKR7A2 PE=1 SV=3	14
O43491	Band 4.1-like protein 2 OS=Homo sapiens OX=9606 GN=EPB41L2 PE=1 SV=1	35
O43493	Trans-Golgi network integral membrane protein 2 OS=Homo sapiens OX=9606 GN=TGOLN2 PE=1 SV=4	1
O43592	Exportin-T OS=Homo sapiens OX=9606 GN=XPOT PE=1 SV=2	3
O43615	Mitochondrial import inner membrane translocase subunit TIM44 OS=Homo sapiens OX=9606 GN=TIMM44 PE=1 SV=2	18
O43617	Trafficking protein particle complex subunit 3 OS=Homo sapiens OX=9606 GN=TRAPPC3 PE=1 SV=1	4
O43633	Charged multivesicular body protein 2a OS=Homo sapiens OX=9606 GN=CHMP2A PE=1 SV=1	1
O43639	Cytoplasmic protein NCK2 OS=Homo sapiens OX=9606 GN=NCK2 PE=1 SV=2	17
O43670	BUB3-interacting and GLEBS motif-containing protein ZNF207 OS=Homo sapiens OX=9606 GN=ZNF207 PE=1 SV=1	1
O43674	NADH dehydrogenase [ubiquinone] 1 beta subcomplex subunit 5, mitochondrial OS=Homo sapiens OX=9606 GN=NDUFB5 PE=1 SV=1	3
O43676	NADH dehydrogenase [ubiquinone] 1 beta subcomplex subunit 3 OS=Homo sapiens OX=9606 GN=NDUFB3 PE=1 SV=3	3
O43678	NADH dehydrogenase [ubiquinone] 1 alpha subcomplex subunit 2 OS=Homo sapiens OX=9606 GN=NDUFA2 PE=1 SV=3	3
O43681	ATPase GET3 OS=Homo sapiens OX=9606 GN=GET3 PE=1 SV=2	10
O43684	Mitotic checkpoint protein BUB3 OS=Homo sapiens OX=9606 GN=BUB3 PE=1 SV=1	12
O43708	Maleylacetoacetate isomerase OS=Homo sapiens OX=9606 GN=GSTZ1 PE=1 SV=3	3
O43709	Probable 18S rRNA (guanine-N(7))-methyltransferase OS=Homo sapiens OX=9606 GN=BUD23 PE=1 SV=2	1
O43719	HIV Tat-specific factor 1 OS=Homo sapiens OX=9606 GN=HTATSF1 PE=1 SV=1	6
O43747	AP-1 complex subunit gamma-1 OS=Homo sapiens OX=9606 GN=AP1G1 PE=1 SV=5	10
O43752	Syntaxin-6 OS=Homo sapiens OX=9606 GN=STX6 PE=1 SV=1	7
O43765	Small glutamine-rich tetratricopeptide repeat-containing protein alpha OS=Homo sapiens OX=9606 GN=SGTA PE=1 SV=1	4
O43768	Alpha-endosulfine OS=Homo sapiens OX=9606 GN=ENSA PE=1 SV=1	5
O43772	Mitochondrial carnitine/acylcarnitine carrier protein OS=Homo sapiens OX=9606 GN=SLC25A20 PE=1 SV=1	3
O43776	Asparagine--tRNA ligase, cytoplasmic OS=Homo sapiens OX=9606 GN=NARS1 PE=1 SV=1	15
O43795	Unconventional myosin-Ib OS=Homo sapiens OX=9606 GN=MYO1B PE=1 SV=3	26
O43805	Microtubule nucleation factor SSNA1 OS=Homo sapiens OX=9606 GN=SSNA1 PE=1 SV=2	1
O43809	Cleavage and polyadenylation specificity factor subunit 5 OS=Homo sapiens OX=9606 GN=NUDT21 PE=1 SV=1	3
O43813	Glutathione S-transferase LANCL1 OS=Homo sapiens OX=9606 GN=LANCL1 PE=1 SV=1	15
O43822	Cilia- and flagella-associated protein 410 OS=Homo sapiens OX=9606 GN=CFAP410 PE=1 SV=1	1
O43837	Isocitrate dehydrogenase [NAD] subunit beta, mitochondrial OS=Homo sapiens OX=9606 GN=IDH3B PE=1 SV=2	21
O43847	Nardilysin OS=Homo sapiens OX=9606 GN=NRDC PE=1 SV=3	4
O43852	Calumenin OS=Homo sapiens OX=9606 GN=CALU PE=1 SV=2	18
O43854	EGF-like repeat and discoidin I-like domain-containing protein 3 OS=Homo sapiens OX=9606 GN=EDIL3 PE=1 SV=1	10
O43920	NADH dehydrogenase [ubiquinone] iron-sulfur protein 5 OS=Homo sapiens OX=9606 GN=NDUFS5 PE=1 SV=3	4
O43924	Retinal rod rhodopsin-sensitive cGMP 3',5'-cyclic phosphodiesterase subunit delta OS=Homo sapiens OX=9606 GN=PDE6D PE=1 SV=1	2
O60218	Aldo-keto reductase family 1 member B10 OS=Homo sapiens OX=9606 GN=AKR1B10 PE=1 SV=2	13
O60220	Mitochondrial import inner membrane translocase subunit Tim8 A OS=Homo sapiens OX=9606 GN=TIMM8A PE=1 SV=1	6
O60229	Kalirin OS=Homo sapiens OX=9606 GN=KALRN PE=1 SV=3	12
O60232	Protein ZNRD2 OS=Homo sapiens OX=9606 GN=ZNRD2 PE=1 SV=1	1
O60256	Phosphoribosyl pyrophosphate synthase-associated protein 2 OS=Homo sapiens OX=9606 GN=PRPSAP2 PE=1 SV=1	13
O60282	Kinesin heavy chain isoform 5C OS=Homo sapiens OX=9606 GN=KIF5C PE=1 SV=1	7
O60331	Phosphatidylinositol 4-phosphate 5-kinase type-1 gamma OS=Homo sapiens OX=9606 GN=PIP5K1C PE=1 SV=2	3
O60333	Kinesin-like protein KIF1B OS=Homo sapiens OX=9606 GN=KIF1B PE=1 SV=5	3
O60341	Lysine-specific histone demethylase 1A OS=Homo sapiens OX=9606 GN=KDM1A PE=1 SV=2	2
O60383	Growth/differentiation factor 9 OS=Homo sapiens OX=9606 GN=GDF9 PE=1 SV=1	25
O60391	Glutamate receptor ionotropic, NMDA 3B OS=Homo sapiens OX=9606 GN=GRIN3B PE=2 SV=2	1
O60437	Periplakin OS=Homo sapiens OX=9606 GN=PPL PE=1 SV=4	11
O60443	Gasdermin-E OS=Homo sapiens OX=9606 GN=GSDME PE=1 SV=2	17
O60488	Long-chain-fatty-acid--CoA ligase 4 OS=Homo sapiens OX=9606 GN=ACSL4 PE=1 SV=2	7
O60493	Sorting nexin-3 OS=Homo sapiens OX=9606 GN=SNX3 PE=1 SV=3	3
O60502	Protein O-GlcNAcase OS=Homo sapiens OX=9606 GN=OGA PE=1 SV=2	3
O60506	Heterogeneous nuclear ribonucleoprotein Q OS=Homo sapiens OX=9606 GN=SYNCRIP PE=1 SV=2	19
O60512	Beta-1,4-galactosyltransferase 3 OS=Homo sapiens OX=9606 GN=B4GALT3 PE=1 SV=2	1
O60513	Beta-1,4-galactosyltransferase 4 OS=Homo sapiens OX=9606 GN=B4GALT4 PE=1 SV=1	3
O60522	Tudor domain-containing protein 6 OS=Homo sapiens OX=9606 GN=TDRD6 PE=2 SV=2	15
O60524	Ribosome quality control complex subunit NEMF OS=Homo sapiens OX=9606 GN=NEMF PE=1 SV=4	2
O60547	GDP-mannose 4,6 dehydratase OS=Homo sapiens OX=9606 GN=GMDS PE=1 SV=1	15
O60566	Mitotic checkpoint serine/threonine-protein kinase BUB1 beta OS=Homo sapiens OX=9606 GN=BUB1B PE=1 SV=3	35
O60610	Protein diaphanous homolog 1 OS=Homo sapiens OX=9606 GN=DIAPH1 PE=1 SV=2	37
O60641	Clathrin coat assembly protein AP180 OS=Homo sapiens OX=9606 GN=SNAP91 PE=1 SV=2	3
O60645	Exocyst complex component 3 OS=Homo sapiens OX=9606 GN=EXOC3 PE=1 SV=3	5
O60664	Perilipin-3 OS=Homo sapiens OX=9606 GN=PLIN3 PE=1 SV=3	24
O60684	Importin subunit alpha-7 OS=Homo sapiens OX=9606 GN=KPNA6 PE=1 SV=1	16
O60701	UDP-glucose 6-dehydrogenase OS=Homo sapiens OX=9606 GN=UGDH PE=1 SV=1	26
O60716	Catenin delta-1 OS=Homo sapiens OX=9606 GN=CTNND1 PE=1 SV=1	16
O60739	Eukaryotic translation initiation factor 1b OS=Homo sapiens OX=9606 GN=EIF1B PE=1 SV=2	5
O60749	Sorting nexin-2 OS=Homo sapiens OX=9606 GN=SNX2 PE=1 SV=2	21
O60762	Dolichol-phosphate mannosyltransferase subunit 1 OS=Homo sapiens OX=9606 GN=DPM1 PE=1 SV=1	2
O60763	General vesicular transport factor p115 OS=Homo sapiens OX=9606 GN=USO1 PE=1 SV=2	21
O60784	Target of Myb1 membrane trafficking protein OS=Homo sapiens OX=9606 GN=TOM1 PE=1 SV=2	3
O60825	6-phosphofructo-2-kinase/fructose-2,6-bisphosphatase 2 OS=Homo sapiens OX=9606 GN=PFKFB2 PE=1 SV=2	20
O60826	Coiled-coil domain-containing protein 22 OS=Homo sapiens OX=9606 GN=CCDC22 PE=1 SV=1	14
O60830	Mitochondrial import inner membrane translocase subunit Tim17-B OS=Homo sapiens OX=9606 GN=TIMM17B PE=1 SV=1	1
O60831	PRA1 family protein 2 OS=Homo sapiens OX=9606 GN=PRAF2 PE=1 SV=1	2
O60841	Eukaryotic translation initiation factor 5B OS=Homo sapiens OX=9606 GN=EIF5B PE=1 SV=4	6
O60861	Growth arrest-specific protein 7 OS=Homo sapiens OX=9606 GN=GAS7 PE=1 SV=3	5
O60869	Endothelial differentiation-related factor 1 OS=Homo sapiens OX=9606 GN=EDF1 PE=1 SV=1	4
O60879	Protein diaphanous homolog 2 OS=Homo sapiens OX=9606 GN=DIAPH2 PE=1 SV=1	10
O60884	DnaJ homolog subfamily A member 2 OS=Homo sapiens OX=9606 GN=DNAJA2 PE=1 SV=1	16
O60888	Protein CutA OS=Homo sapiens OX=9606 GN=CUTA PE=1 SV=2	3
O60925	Prefoldin subunit 1 OS=Homo sapiens OX=9606 GN=PFDN1 PE=1 SV=2	6
O75027	Iron-sulfur clusters transporter ABCB7, mitochondrial OS=Homo sapiens OX=9606 GN=ABCB7 PE=1 SV=2	6
O75054	Immunoglobulin superfamily member 3 OS=Homo sapiens OX=9606 GN=IGSF3 PE=2 SV=3	2
O75083	WD repeat-containing protein 1 OS=Homo sapiens OX=9606 GN=WDR1 PE=1 SV=4	32
O75146	Huntingtin-interacting protein 1-related protein OS=Homo sapiens OX=9606 GN=HIP1R PE=1 SV=2	3
O75165	DnaJ homolog subfamily C member 13 OS=Homo sapiens OX=9606 GN=DNAJC13 PE=1 SV=5	90
O75175	CCR4-NOT transcription complex subunit 3 OS=Homo sapiens OX=9606 GN=CNOT3 PE=1 SV=1	3
O75190	DnaJ homolog subfamily B member 6 OS=Homo sapiens OX=9606 GN=DNAJB6 PE=1 SV=2	1
O75208	Ubiquinone biosynthesis protein COQ9, mitochondrial OS=Homo sapiens OX=9606 GN=COQ9 PE=1 SV=1	3
O75251	NADH dehydrogenase [ubiquinone] iron-sulfur protein 7, mitochondrial OS=Homo sapiens OX=9606 GN=NDUFS7 PE=1 SV=3	3
O75306	NADH dehydrogenase [ubiquinone] iron-sulfur protein 2, mitochondrial OS=Homo sapiens OX=9606 GN=NDUFS2 PE=1 SV=2	10
O75312	Zinc finger protein ZPR1 OS=Homo sapiens OX=9606 GN=ZPR1 PE=1 SV=1	3
O75323	Protein NipSnap homolog 2 OS=Homo sapiens OX=9606 GN=NIPSNAP2 PE=1 SV=1	8
O75340	Programmed cell death protein 6 OS=Homo sapiens OX=9606 GN=PDCD6 PE=1 SV=1	6
O75347	Tubulin-specific chaperone A OS=Homo sapiens OX=9606 GN=TBCA PE=1 SV=3	7
O75348	V-type proton ATPase subunit G 1 OS=Homo sapiens OX=9606 GN=ATP6V1G1 PE=1 SV=3	3
O75351	Vacuolar protein sorting-associated protein 4B OS=Homo sapiens OX=9606 GN=VPS4B PE=1 SV=2	7
O75352	Mannose-P-dolichol utilization defect 1 protein OS=Homo sapiens OX=9606 GN=MPDU1 PE=1 SV=2	3
O75380	NADH dehydrogenase [ubiquinone] iron-sulfur protein 6, mitochondrial OS=Homo sapiens OX=9606 GN=NDUFS6 PE=1 SV=1	3
O75381	Peroxisomal membrane protein PEX14 OS=Homo sapiens OX=9606 GN=PEX14 PE=1 SV=1	3
O75382	Tripartite motif-containing protein 3 OS=Homo sapiens OX=9606 GN=TRIM3 PE=1 SV=2	3
O75386	Tubby-related protein 3 OS=Homo sapiens OX=9606 GN=TULP3 PE=1 SV=2	8
O75396	Vesicle-trafficking protein SEC22b OS=Homo sapiens OX=9606 GN=SEC22B PE=1 SV=5	13
O75431	Metaxin-2 OS=Homo sapiens OX=9606 GN=MTX2 PE=1 SV=1	7
O75439	Mitochondrial-processing peptidase subunit beta OS=Homo sapiens OX=9606 GN=PMPCB PE=1 SV=2	11
O75477	Erlin-1 OS=Homo sapiens OX=9606 GN=ERLIN1 PE=1 SV=2	7
O75489	NADH dehydrogenase [ubiquinone] iron-sulfur protein 3, mitochondrial OS=Homo sapiens OX=9606 GN=NDUFS3 PE=1 SV=1	10
O75521	Enoyl-CoA delta isomerase 2 OS=Homo sapiens OX=9606 GN=ECI2 PE=1 SV=4	14
O75531	Barrier-to-autointegration factor OS=Homo sapiens OX=9606 GN=BANF1 PE=1 SV=1	7
O75534	Cold shock domain-containing protein E1 OS=Homo sapiens OX=9606 GN=CSDE1 PE=1 SV=2	14
O75553	Disabled homolog 1 OS=Homo sapiens OX=9606 GN=DAB1 PE=1 SV=3	1
O75569	Interferon-inducible double-stranded RNA-dependent protein kinase activator A OS=Homo sapiens OX=9606 GN=PRKRA PE=1 SV=1	5
O75575	DNA-directed RNA polymerase III subunit RPC9 OS=Homo sapiens OX=9606 GN=CRCP PE=1 SV=1	1
O75592	E3 ubiquitin-protein ligase MYCBP2 OS=Homo sapiens OX=9606 GN=MYCBP2 PE=1 SV=4	1
O75600	2-amino-3-ketobutyrate coenzyme A ligase, mitochondrial OS=Homo sapiens OX=9606 GN=GCAT PE=1 SV=1	16
O75607	Nucleoplasmin-3 OS=Homo sapiens OX=9606 GN=NPM3 PE=1 SV=3	2
O75616	GTPase Era, mitochondrial OS=Homo sapiens OX=9606 GN=ERAL1 PE=1 SV=2	2
O75635	Serpin B7 OS=Homo sapiens OX=9606 GN=SERPINB7 PE=1 SV=1	12
O75643	U5 small nuclear ribonucleoprotein 200 kDa helicase OS=Homo sapiens OX=9606 GN=SNRNP200 PE=1 SV=2	3
O75663	TIP41-like protein OS=Homo sapiens OX=9606 GN=TIPRL PE=1 SV=2	10
O75674	TOM1-like protein 1 OS=Homo sapiens OX=9606 GN=TOM1L1 PE=1 SV=2	6
O75688	Protein phosphatase 1B OS=Homo sapiens OX=9606 GN=PPM1B PE=1 SV=1	11
O75717	WD repeat and HMG-box DNA-binding protein 1 OS=Homo sapiens OX=9606 GN=WDHD1 PE=1 SV=1	1
O75746	Electrogenic aspartate/glutamate antiporter SLC25A12, mitochondrial OS=Homo sapiens OX=9606 GN=SLC25A12 PE=1 SV=2	21
O75787	Renin receptor OS=Homo sapiens OX=9606 GN=ATP6AP2 PE=1 SV=2	6
O75821	Eukaryotic translation initiation factor 3 subunit G OS=Homo sapiens OX=9606 GN=EIF3G PE=1 SV=2	4
O75822	Eukaryotic translation initiation factor 3 subunit J OS=Homo sapiens OX=9606 GN=EIF3J PE=1 SV=2	7
O75832	26S proteasome non-ATPase regulatory subunit 10 OS=Homo sapiens OX=9606 GN=PSMD10 PE=1 SV=1	11
O75874	Isocitrate dehydrogenase [NADP] cytoplasmic OS=Homo sapiens OX=9606 GN=IDH1 PE=1 SV=2	21
O75880	Protein SCO1 homolog, mitochondrial OS=Homo sapiens OX=9606 GN=SCO1 PE=1 SV=1	1
O75882	Attractin OS=Homo sapiens OX=9606 GN=ATRN PE=1 SV=2	5
O75884	Serine hydrolase RBBP9 OS=Homo sapiens OX=9606 GN=RBBP9 PE=1 SV=2	7
O75886	Signal transducing adapter molecule 2 OS=Homo sapiens OX=9606 GN=STAM2 PE=1 SV=1	11
O75896	Tumor suppressor candidate 2 OS=Homo sapiens OX=9606 GN=TUSC2 PE=1 SV=3	2
O75935	Dynactin subunit 3 OS=Homo sapiens OX=9606 GN=DCTN3 PE=1 SV=1	5
O75947	ATP synthase subunit d, mitochondrial OS=Homo sapiens OX=9606 GN=ATP5PD PE=1 SV=3	10
O75952	Calcium-binding tyrosine phosphorylation-regulated protein OS=Homo sapiens OX=9606 GN=CABYR PE=1 SV=2	5
O75954	Tetraspanin-9 OS=Homo sapiens OX=9606 GN=TSPAN9 PE=1 SV=1	2
O75955	Flotillin-1 OS=Homo sapiens OX=9606 GN=FLOT1 PE=1 SV=3	4
O76003	Glutaredoxin-3 OS=Homo sapiens OX=9606 GN=GLRX3 PE=1 SV=2	9
O76024	Wolframin OS=Homo sapiens OX=9606 GN=WFS1 PE=1 SV=2	16
O76031	ATP-dependent Clp protease ATP-binding subunit clpX-like, mitochondrial OS=Homo sapiens OX=9606 GN=CLPX PE=1 SV=2	5
O76071	Probable cytosolic iron-sulfur protein assembly protein CIAO1 OS=Homo sapiens OX=9606 GN=CIAO1 PE=1 SV=1	10
O76094	Signal recognition particle subunit SRP72 OS=Homo sapiens OX=9606 GN=SRP72 PE=1 SV=3	6
O76095	Protein JTB OS=Homo sapiens OX=9606 GN=JTB PE=1 SV=1	1
O94760	N(G),N(G)-dimethylarginine dimethylaminohydrolase 1 OS=Homo sapiens OX=9606 GN=DDAH1 PE=1 SV=3	17
O94763	Unconventional prefoldin RPB5 interactor 1 OS=Homo sapiens OX=9606 GN=URI1 PE=1 SV=3	1
O94766	Galactosylgalactosylxylosylprotein 3-beta-glucuronosyltransferase 3 OS=Homo sapiens OX=9606 GN=B3GAT3 PE=1 SV=2	1
O94788	Retinal dehydrogenase 2 OS=Homo sapiens OX=9606 GN=ALDH1A2 PE=1 SV=3	16
O94826	Mitochondrial import receptor subunit TOM70 OS=Homo sapiens OX=9606 GN=TOMM70 PE=1 SV=1	23
O94832	Unconventional myosin-Id OS=Homo sapiens OX=9606 GN=MYO1D PE=1 SV=2	11
O94874	E3 UFM1-protein ligase 1 OS=Homo sapiens OX=9606 GN=UFL1 PE=1 SV=2	8
O94889	Kelch-like protein 18 OS=Homo sapiens OX=9606 GN=KLHL18 PE=1 SV=3	3
O94901	SUN domain-containing protein 1 OS=Homo sapiens OX=9606 GN=SUN1 PE=1 SV=4	14
O94903	Pyridoxal phosphate homeostasis protein OS=Homo sapiens OX=9606 GN=PLPBP PE=1 SV=1	3
O94905	Erlin-2 OS=Homo sapiens OX=9606 GN=ERLIN2 PE=1 SV=1	9
O94913	Pre-mRNA cleavage complex 2 protein Pcf11 OS=Homo sapiens OX=9606 GN=PCF11 PE=1 SV=3	1
O94919	Endonuclease domain-containing 1 protein OS=Homo sapiens OX=9606 GN=ENDOD1 PE=1 SV=2	9
O94925	Glutaminase kidney isoform, mitochondrial OS=Homo sapiens OX=9606 GN=GLS PE=1 SV=1	6
O94927	HAUS augmin-like complex subunit 5 OS=Homo sapiens OX=9606 GN=HAUS5 PE=1 SV=2	1
O94967	WD repeat-containing protein 47 OS=Homo sapiens OX=9606 GN=WDR47 PE=1 SV=1	4
O94973	AP-2 complex subunit alpha-2 OS=Homo sapiens OX=9606 GN=AP2A2 PE=1 SV=2	4
O94979	Protein transport protein Sec31A OS=Homo sapiens OX=9606 GN=SEC31A PE=1 SV=3	6
O94988	Protein FAM13A OS=Homo sapiens OX=9606 GN=FAM13A PE=1 SV=2	19
O95081	Arf-GAP domain and FG repeat-containing protein 2 OS=Homo sapiens OX=9606 GN=AGFG2 PE=1 SV=2	5
O95084	Serine protease 23 OS=Homo sapiens OX=9606 GN=PRSS23 PE=1 SV=1	1
O95140	Mitofusin-2 OS=Homo sapiens OX=9606 GN=MFN2 PE=1 SV=3	5
O95147	Dual specificity protein phosphatase 14 OS=Homo sapiens OX=9606 GN=DUSP14 PE=1 SV=1	3
O95153	Peripheral-type benzodiazepine receptor-associated protein 1 OS=Homo sapiens OX=9606 GN=TSPOAP1 PE=1 SV=2	1
O95159	Zinc finger protein-like 1 OS=Homo sapiens OX=9606 GN=ZFPL1 PE=1 SV=2	1
O95168	NADH dehydrogenase [ubiquinone] 1 beta subcomplex subunit 4 OS=Homo sapiens OX=9606 GN=NDUFB4 PE=1 SV=3	2
O95169	NADH dehydrogenase [ubiquinone] 1 beta subcomplex subunit 8, mitochondrial OS=Homo sapiens OX=9606 GN=NDUFB8 PE=1 SV=1	3
O95178	NADH dehydrogenase [ubiquinone] 1 beta subcomplex subunit 2, mitochondrial OS=Homo sapiens OX=9606 GN=NDUFB2 PE=1 SV=1	1
O95182	NADH dehydrogenase [ubiquinone] 1 alpha subcomplex subunit 7 OS=Homo sapiens OX=9606 GN=NDUFA7 PE=1 SV=3	5
O95197	Reticulon-3 OS=Homo sapiens OX=9606 GN=RTN3 PE=1 SV=2	4
O95199	RCC1 and BTB domain-containing protein 2 OS=Homo sapiens OX=9606 GN=RCBTB2 PE=1 SV=1	1
O95202	Mitochondrial proton/calcium exchanger protein OS=Homo sapiens OX=9606 GN=LETM1 PE=1 SV=1	17
O95219	Sorting nexin-4 OS=Homo sapiens OX=9606 GN=SNX4 PE=1 SV=1	19
O95229	ZW10 interactor OS=Homo sapiens OX=9606 GN=ZWINT PE=1 SV=2	1
O95239	Chromosome-associated kinesin KIF4A OS=Homo sapiens OX=9606 GN=KIF4A PE=1 SV=3	10
O95248	Myotubularin-related protein 5 OS=Homo sapiens OX=9606 GN=SBF1 PE=1 SV=4	2
O95274	Ly6/PLAUR domain-containing protein 3 OS=Homo sapiens OX=9606 GN=LYPD3 PE=1 SV=2	1
O95292	Vesicle-associated membrane protein-associated protein B/C OS=Homo sapiens OX=9606 GN=VAPB PE=1 SV=3	13
O95294	RasGAP-activating-like protein 1 OS=Homo sapiens OX=9606 GN=RASAL1 PE=1 SV=3	3
O95295	SNARE-associated protein Snapin OS=Homo sapiens OX=9606 GN=SNAPIN PE=1 SV=1	1
O95297	Myelin protein zero-like protein 1 OS=Homo sapiens OX=9606 GN=MPZL1 PE=1 SV=1	1
O95298	NADH dehydrogenase [ubiquinone] 1 subunit C2 OS=Homo sapiens OX=9606 GN=NDUFC2 PE=1 SV=1	3
O95299	NADH dehydrogenase [ubiquinone] 1 alpha subcomplex subunit 10, mitochondrial OS=Homo sapiens OX=9606 GN=NDUFA10 PE=1 SV=1	7
O95336	6-phosphogluconolactonase OS=Homo sapiens OX=9606 GN=PGLS PE=1 SV=2	12
O95347	Structural maintenance of chromosomes protein 2 OS=Homo sapiens OX=9606 GN=SMC2 PE=1 SV=2	4
O95352	Ubiquitin-like modifier-activating enzyme ATG7 OS=Homo sapiens OX=9606 GN=ATG7 PE=1 SV=1	9
O95363	Phenylalanine--tRNA ligase, mitochondrial OS=Homo sapiens OX=9606 GN=FARS2 PE=1 SV=1	3
O95372	Acyl-protein thioesterase 2 OS=Homo sapiens OX=9606 GN=LYPLA2 PE=1 SV=1	5
O95373	Importin-7 OS=Homo sapiens OX=9606 GN=IPO7 PE=1 SV=1	9
O95379	Tumor necrosis factor alpha-induced protein 8 OS=Homo sapiens OX=9606 GN=TNFAIP8 PE=1 SV=1	2
O95394	Phosphoacetylglucosamine mutase OS=Homo sapiens OX=9606 GN=PGM3 PE=1 SV=1	13
O95433	Activator of 90 kDa heat shock protein ATPase homolog 1 OS=Homo sapiens OX=9606 GN=AHSA1 PE=1 SV=1	22
O95445	Apolipoprotein M OS=Homo sapiens OX=9606 GN=APOM PE=1 SV=2	1
O95456	Proteasome assembly chaperone 1 OS=Homo sapiens OX=9606 GN=PSMG1 PE=1 SV=1	2
O95470	Sphingosine-1-phosphate lyase 1 OS=Homo sapiens OX=9606 GN=SGPL1 PE=1 SV=3	4
O95487	Protein transport protein Sec24B OS=Homo sapiens OX=9606 GN=SEC24B PE=1 SV=2	1
O95571	Persulfide dioxygenase ETHE1, mitochondrial OS=Homo sapiens OX=9606 GN=ETHE1 PE=1 SV=2	11
O95573	Fatty acid CoA ligase Acsl3 OS=Homo sapiens OX=9606 GN=ACSL3 PE=1 SV=3	20
O95630	STAM-binding protein OS=Homo sapiens OX=9606 GN=STAMBP PE=1 SV=1	12
O95671	Probable bifunctional dTTP/UTP pyrophosphatase/methyltransferase protein OS=Homo sapiens OX=9606 GN=ASMTL PE=1 SV=3	25
O95674	Phosphatidate cytidylyltransferase 2 OS=Homo sapiens OX=9606 GN=CDS2 PE=1 SV=1	2
O95678	Keratin, type II cytoskeletal 75 OS=Homo sapiens OX=9606 GN=KRT75 PE=1 SV=2	1
O95684	Centrosomal protein 43 OS=Homo sapiens OX=9606 GN=CEP43 PE=1 SV=1	2
O95716	Ras-related protein Rab-3D OS=Homo sapiens OX=9606 GN=RAB3D PE=1 SV=1	7
O95747	Serine/threonine-protein kinase OSR1 OS=Homo sapiens OX=9606 GN=OXSR1 PE=1 SV=1	10
O95749	Geranylgeranyl pyrophosphate synthase OS=Homo sapiens OX=9606 GN=GGPS1 PE=1 SV=1	3
O95777	U6 snRNA-associated Sm-like protein LSm8 OS=Homo sapiens OX=9606 GN=LSM8 PE=1 SV=3	3
O95782	AP-2 complex subunit alpha-1 OS=Homo sapiens OX=9606 GN=AP2A1 PE=1 SV=3	11
O95786	Antiviral innate immune response receptor RIG-I OS=Homo sapiens OX=9606 GN=RIGI PE=1 SV=2	8
O95793	Double-stranded RNA-binding protein Staufen homolog 1 OS=Homo sapiens OX=9606 GN=STAU1 PE=1 SV=2	10
O95816	BAG family molecular chaperone regulator 2 OS=Homo sapiens OX=9606 GN=BAG2 PE=1 SV=1	2
O95822	Malonyl-CoA decarboxylase, mitochondrial OS=Homo sapiens OX=9606 GN=MLYCD PE=1 SV=3	10
O95825	Quinone oxidoreductase-like protein 1 OS=Homo sapiens OX=9606 GN=CRYZL1 PE=1 SV=2	2
O95831	Apoptosis-inducing factor 1, mitochondrial OS=Homo sapiens OX=9606 GN=AIFM1 PE=1 SV=1	26
O95861	3'(2'),5'-bisphosphate nucleotidase 1 OS=Homo sapiens OX=9606 GN=BPNT1 PE=1 SV=1	5
O95865	N(G),N(G)-dimethylarginine dimethylaminohydrolase 2 OS=Homo sapiens OX=9606 GN=DDAH2 PE=1 SV=1	7
O95867	Lymphocyte antigen 6 complex locus protein G6c OS=Homo sapiens OX=9606 GN=LY6G6C PE=1 SV=1	2
O95870	Phosphatidylserine lipase ABHD16A OS=Homo sapiens OX=9606 GN=ABHD16A PE=1 SV=3	9
O95881	Thioredoxin domain-containing protein 12 OS=Homo sapiens OX=9606 GN=TXNDC12 PE=1 SV=1	5
O95922	Polyglutamylase complex subunit TTLL1 OS=Homo sapiens OX=9606 GN=TTLL1 PE=1 SV=1	1
O95969	Secretoglobin family 1D member 2 OS=Homo sapiens OX=9606 GN=SCGB1D2 PE=2 SV=1	3
O95972	Bone morphogenetic protein 15 OS=Homo sapiens OX=9606 GN=BMP15 PE=1 SV=2	15
O95988	T-cell leukemia/lymphoma protein 1B OS=Homo sapiens OX=9606 GN=TCL1B PE=1 SV=1	4
O95989	Diphosphoinositol polyphosphate phosphohydrolase 1 OS=Homo sapiens OX=9606 GN=NUDT3 PE=1 SV=1	3
O95997	Securin OS=Homo sapiens OX=9606 GN=PTTG1 PE=1 SV=1	2
O96000	NADH dehydrogenase [ubiquinone] 1 beta subcomplex subunit 10 OS=Homo sapiens OX=9606 GN=NDUFB10 PE=1 SV=3	5
O96005	Putative lipid scramblase CLPTM1 OS=Homo sapiens OX=9606 GN=CLPTM1 PE=1 SV=1	2
O96007	Molybdopterin synthase catalytic subunit OS=Homo sapiens OX=9606 GN=MOCS2 PE=1 SV=1	3
O96008	Mitochondrial import receptor subunit TOM40 homolog OS=Homo sapiens OX=9606 GN=TOMM40 PE=1 SV=1	6
O96011	Peroxisomal membrane protein 11B OS=Homo sapiens OX=9606 GN=PEX11B PE=1 SV=1	1
O96019	Actin-like protein 6A OS=Homo sapiens OX=9606 GN=ACTL6A PE=1 SV=1	4
P00167	Cytochrome b5 OS=Homo sapiens OX=9606 GN=CYB5A PE=1 SV=2	4
P00367	Glutamate dehydrogenase 1, mitochondrial OS=Homo sapiens OX=9606 GN=GLUD1 PE=1 SV=2	17
P00387	NADH-cytochrome b5 reductase 3 OS=Homo sapiens OX=9606 GN=CYB5R3 PE=1 SV=3	15
P00390	Glutathione reductase, mitochondrial OS=Homo sapiens OX=9606 GN=GSR PE=1 SV=2	17
P00403	Cytochrome c oxidase subunit 2 OS=Homo sapiens OX=9606 GN=MT-CO2 PE=1 SV=1	4
P00450	Ceruloplasmin OS=Homo sapiens OX=9606 GN=CP PE=1 SV=1	20
P00488	Coagulation factor XIII A chain OS=Homo sapiens OX=9606 GN=F13A1 PE=1 SV=5	8
P00492	Hypoxanthine-guanine phosphoribosyltransferase OS=Homo sapiens OX=9606 GN=HPRT1 PE=1 SV=2	11
P00568	Adenylate kinase isoenzyme 1 OS=Homo sapiens OX=9606 GN=AK1 PE=1 SV=3	12
P00734	Prothrombin OS=Homo sapiens OX=9606 GN=F2 PE=1 SV=2	9
P00738	Haptoglobin OS=Homo sapiens OX=9606 GN=HP PE=1 SV=1	30
P00742	Coagulation factor X OS=Homo sapiens OX=9606 GN=F10 PE=1 SV=2	1
P00747	Plasminogen OS=Homo sapiens OX=9606 GN=PLG PE=1 SV=2	6
P00751	Complement factor B OS=Homo sapiens OX=9606 GN=CFB PE=1 SV=2	8
P00813	Adenosine deaminase OS=Homo sapiens OX=9606 GN=ADA PE=1 SV=3	5
P00966	Argininosuccinate synthase OS=Homo sapiens OX=9606 GN=ASS1 PE=1 SV=2	1
P01008	Antithrombin-III OS=Homo sapiens OX=9606 GN=SERPINC1 PE=1 SV=1	14
P01009	Alpha-1-antitrypsin OS=Homo sapiens OX=9606 GN=SERPINA1 PE=1 SV=3	20
P01011	Alpha-1-antichymotrypsin OS=Homo sapiens OX=9606 GN=SERPINA3 PE=1 SV=2	9
P01019	Angiotensinogen OS=Homo sapiens OX=9606 GN=AGT PE=1 SV=3	6
P01023	Alpha-2-macroglobulin OS=Homo sapiens OX=9606 GN=A2M PE=1 SV=3	16
P01024	Complement C3 OS=Homo sapiens OX=9606 GN=C3 PE=1 SV=2	78
P01031	Complement C5 OS=Homo sapiens OX=9606 GN=C5 PE=1 SV=4	73
P01037	Cystatin-SN OS=Homo sapiens OX=9606 GN=CST1 PE=1 SV=3	2
P01042	Kininogen-1 OS=Homo sapiens OX=9606 GN=KNG1 PE=1 SV=2	15
P01111	GTPase NRas OS=Homo sapiens OX=9606 GN=NRAS PE=1 SV=1	6
P01112	GTPase HRas OS=Homo sapiens OX=9606 GN=HRAS PE=1 SV=1	1
P01178	Oxytocin-neurophysin 1 OS=Homo sapiens OX=9606 GN=OXT PE=1 SV=1	6
P01619	Immunoglobulin kappa variable 3-20 OS=Homo sapiens OX=9606 GN=IGKV3-20 PE=1 SV=2	1
P01732	T-cell surface glycoprotein CD8 alpha chain OS=Homo sapiens OX=9606 GN=CD8A PE=1 SV=1	1
P01764;P01768;P0DP03	Immunoglobulin heavy variable 3-23 OS=Homo sapiens OX=9606 GN=IGHV3-23 PE=1 SV=2	2
P01780	Immunoglobulin heavy variable 3-7 OS=Homo sapiens OX=9606 GN=IGHV3-7 PE=1 SV=2	2
P01859	Immunoglobulin heavy constant gamma 2 OS=Homo sapiens OX=9606 GN=IGHG2 PE=1 SV=2	7
P01860	Immunoglobulin heavy constant gamma 3 OS=Homo sapiens OX=9606 GN=IGHG3 PE=1 SV=2	4
P01861	Immunoglobulin heavy constant gamma 4 OS=Homo sapiens OX=9606 GN=IGHG4 PE=1 SV=1	2
P01871	Immunoglobulin heavy constant mu OS=Homo sapiens OX=9606 GN=IGHM PE=1 SV=4	11
P01877	Immunoglobulin heavy constant alpha 2 OS=Homo sapiens OX=9606 GN=IGHA2 PE=1 SV=4	1
P01889	HLA class I histocompatibility antigen, B alpha chain OS=Homo sapiens OX=9606 GN=HLA-B PE=1 SV=3	3
P02042	Hemoglobin subunit delta OS=Homo sapiens OX=9606 GN=HBD PE=1 SV=2	2
P02100	Hemoglobin subunit epsilon OS=Homo sapiens OX=9606 GN=HBE1 PE=1 SV=2	2
P02462	Collagen alpha-1(IV) chain OS=Homo sapiens OX=9606 GN=COL4A1 PE=1 SV=4	5
P02649	Apolipoprotein E OS=Homo sapiens OX=9606 GN=APOE PE=1 SV=1	14
P02652	Apolipoprotein A-II OS=Homo sapiens OX=9606 GN=APOA2 PE=1 SV=1	7
P02654	Apolipoprotein C-I OS=Homo sapiens OX=9606 GN=APOC1 PE=1 SV=1	3
P02655	Apolipoprotein C-II OS=Homo sapiens OX=9606 GN=APOC2 PE=1 SV=1	4
P02656	Apolipoprotein C-III OS=Homo sapiens OX=9606 GN=APOC3 PE=1 SV=1	3
P02671	Fibrinogen alpha chain OS=Homo sapiens OX=9606 GN=FGA PE=1 SV=2	18
P02675	Fibrinogen beta chain OS=Homo sapiens OX=9606 GN=FGB PE=1 SV=2	17
P02679	Fibrinogen gamma chain OS=Homo sapiens OX=9606 GN=FGG PE=1 SV=3	15
P02743	Serum amyloid P-component OS=Homo sapiens OX=9606 GN=APCS PE=1 SV=2	3
P02747	Complement C1q subcomponent subunit C OS=Homo sapiens OX=9606 GN=C1QC PE=1 SV=3	1
P02748	Complement component C9 OS=Homo sapiens OX=9606 GN=C9 PE=1 SV=2	5
P02749	Beta-2-glycoprotein 1 OS=Homo sapiens OX=9606 GN=APOH PE=1 SV=3	14
P02750	Leucine-rich alpha-2-glycoprotein OS=Homo sapiens OX=9606 GN=LRG1 PE=1 SV=2	9
P02751	Fibronectin OS=Homo sapiens OX=9606 GN=FN1 PE=1 SV=5	57
P02753	Retinol-binding protein 4 OS=Homo sapiens OX=9606 GN=RBP4 PE=1 SV=3	4
P02760	Protein AMBP OS=Homo sapiens OX=9606 GN=AMBP PE=1 SV=1	11
P02763	Alpha-1-acid glycoprotein 1 OS=Homo sapiens OX=9606 GN=ORM1 PE=1 SV=2	13
P02765	Alpha-2-HS-glycoprotein OS=Homo sapiens OX=9606 GN=AHSG PE=1 SV=2	9
P02766	Transthyretin OS=Homo sapiens OX=9606 GN=TTR PE=1 SV=1	12
P02774	Vitamin D-binding protein OS=Homo sapiens OX=9606 GN=GC PE=1 SV=2	20
P02786	Transferrin receptor protein 1 OS=Homo sapiens OX=9606 GN=TFRC PE=1 SV=2	9
P02787	Serotransferrin OS=Homo sapiens OX=9606 GN=TF PE=1 SV=4	47
P02790	Hemopexin OS=Homo sapiens OX=9606 GN=HPX PE=1 SV=2	27
P02794	Ferritin heavy chain OS=Homo sapiens OX=9606 GN=FTH1 PE=1 SV=2	11
P03973	Antileukoproteinase OS=Homo sapiens OX=9606 GN=SLPI PE=1 SV=2	1
P04066	Tissue alpha-L-fucosidase OS=Homo sapiens OX=9606 GN=FUCA1 PE=1 SV=4	7
P04180	Phosphatidylcholine-sterol acyltransferase OS=Homo sapiens OX=9606 GN=LCAT PE=1 SV=1	3
P04196	Histidine-rich glycoprotein OS=Homo sapiens OX=9606 GN=HRG PE=1 SV=1	5
P04217	Alpha-1B-glycoprotein OS=Homo sapiens OX=9606 GN=A1BG PE=1 SV=4	22
P04278	Sex hormone-binding globulin OS=Homo sapiens OX=9606 GN=SHBG PE=1 SV=2	2
P04424	Argininosuccinate lyase OS=Homo sapiens OX=9606 GN=ASL PE=1 SV=4	9
P04439	HLA class I histocompatibility antigen, A alpha chain OS=Homo sapiens OX=9606 GN=HLA-A PE=1 SV=2	3
P04632	Calpain small subunit 1 OS=Homo sapiens OX=9606 GN=CAPNS1 PE=1 SV=1	8
P04843	Dolichyl-diphosphooligosaccharide--protein glycosyltransferase subunit 1 OS=Homo sapiens OX=9606 GN=RPN1 PE=1 SV=1	30
P04844	Dolichyl-diphosphooligosaccharide--protein glycosyltransferase subunit 2 OS=Homo sapiens OX=9606 GN=RPN2 PE=1 SV=3	11
P04899	Guanine nucleotide-binding protein G(i) subunit alpha-2 OS=Homo sapiens OX=9606 GN=GNAI2 PE=1 SV=3	3
P05023	Sodium/potassium-transporting ATPase subunit alpha-1 OS=Homo sapiens OX=9606 GN=ATP1A1 PE=1 SV=1	35
P05026	Sodium/potassium-transporting ATPase subunit beta-1 OS=Homo sapiens OX=9606 GN=ATP1B1 PE=1 SV=1	8
P05067	Amyloid-beta precursor protein OS=Homo sapiens OX=9606 GN=APP PE=1 SV=3	5
P05091	Aldehyde dehydrogenase, mitochondrial OS=Homo sapiens OX=9606 GN=ALDH2 PE=1 SV=2	4
P05155	Plasma protease C1 inhibitor OS=Homo sapiens OX=9606 GN=SERPING1 PE=1 SV=2	16
P05165	Propionyl-CoA carboxylase alpha chain, mitochondrial OS=Homo sapiens OX=9606 GN=PCCA PE=1 SV=4	2
P05166	Propionyl-CoA carboxylase beta chain, mitochondrial OS=Homo sapiens OX=9606 GN=PCCB PE=1 SV=3	4
P05198	Eukaryotic translation initiation factor 2 subunit 1 OS=Homo sapiens OX=9606 GN=EIF2S1 PE=1 SV=3	10
P05362	Intercellular adhesion molecule 1 OS=Homo sapiens OX=9606 GN=ICAM1 PE=1 SV=2	16
P05388	60S acidic ribosomal protein P0 OS=Homo sapiens OX=9606 GN=RPLP0 PE=1 SV=1	11
P05452	Tetranectin OS=Homo sapiens OX=9606 GN=CLEC3B PE=1 SV=3	1
P05455	Lupus La protein OS=Homo sapiens OX=9606 GN=SSB PE=1 SV=2	9
P05543	Thyroxine-binding globulin OS=Homo sapiens OX=9606 GN=SERPINA7 PE=1 SV=2	10
P05546	Heparin cofactor 2 OS=Homo sapiens OX=9606 GN=SERPIND1 PE=1 SV=3	3
P05556	Integrin beta-1 OS=Homo sapiens OX=9606 GN=ITGB1 PE=1 SV=2	21
P05976;P08590	Myosin light chain 1/3, skeletal muscle isoform OS=Homo sapiens OX=9606 GN=MYL1 PE=1 SV=3	1
P06132	Uroporphyrinogen decarboxylase OS=Homo sapiens OX=9606 GN=UROD PE=1 SV=2	4
P06213	Insulin receptor OS=Homo sapiens OX=9606 GN=INSR PE=1 SV=4	1
P06280	Alpha-galactosidase A OS=Homo sapiens OX=9606 GN=GLA PE=1 SV=1	4
P06312	Immunoglobulin kappa variable 4-1 OS=Homo sapiens OX=9606 GN=IGKV4-1 PE=1 SV=1	1
P06454	Prothymosin alpha OS=Homo sapiens OX=9606 GN=PTMA PE=1 SV=2	2
P06493	Cyclin-dependent kinase 1 OS=Homo sapiens OX=9606 GN=CDK1 PE=1 SV=3	11
P06727	Apolipoprotein A-IV OS=Homo sapiens OX=9606 GN=APOA4 PE=1 SV=4	8
P06730	Eukaryotic translation initiation factor 4E OS=Homo sapiens OX=9606 GN=EIF4E PE=1 SV=2	8
P06732	Creatine kinase M-type OS=Homo sapiens OX=9606 GN=CKM PE=1 SV=2	3
P06744	Glucose-6-phosphate isomerase OS=Homo sapiens OX=9606 GN=GPI PE=1 SV=4	25
P06746	DNA polymerase beta OS=Homo sapiens OX=9606 GN=POLB PE=1 SV=3	8
P06756	Integrin alpha-V OS=Homo sapiens OX=9606 GN=ITGAV PE=1 SV=2	22
P07093	Glia-derived nexin OS=Homo sapiens OX=9606 GN=SERPINE2 PE=1 SV=1	14
P07099	Epoxide hydrolase 1 OS=Homo sapiens OX=9606 GN=EPHX1 PE=1 SV=1	20
P07108	Acyl-CoA-binding protein OS=Homo sapiens OX=9606 GN=DBI PE=1 SV=2	5
P07197	Neurofilament medium polypeptide OS=Homo sapiens OX=9606 GN=NEFM PE=1 SV=3	1
P07203	Glutathione peroxidase 1 OS=Homo sapiens OX=9606 GN=GPX1 PE=1 SV=4	14
P07205	Phosphoglycerate kinase 2 OS=Homo sapiens OX=9606 GN=PGK2 PE=1 SV=3	1
P07357	Complement component C8 alpha chain OS=Homo sapiens OX=9606 GN=C8A PE=1 SV=2	1
P07358	Complement component C8 beta chain OS=Homo sapiens OX=9606 GN=C8B PE=1 SV=3	3
P07478	Trypsin-2 OS=Homo sapiens OX=9606 GN=PRSS2 PE=1 SV=1	2
P07602	Prosaposin OS=Homo sapiens OX=9606 GN=PSAP PE=1 SV=2	12
P07738	Bisphosphoglycerate mutase OS=Homo sapiens OX=9606 GN=BPGM PE=1 SV=2	24
P07741	Adenine phosphoribosyltransferase OS=Homo sapiens OX=9606 GN=APRT PE=1 SV=2	6
P07814	Bifunctional glutamate/proline--tRNA ligase OS=Homo sapiens OX=9606 GN=EPRS1 PE=1 SV=5	40
P07858	Cathepsin B OS=Homo sapiens OX=9606 GN=CTSB PE=1 SV=3	12
P07902	Galactose-1-phosphate uridylyltransferase OS=Homo sapiens OX=9606 GN=GALT PE=1 SV=3	7
P07919	Cytochrome b-c1 complex subunit 6, mitochondrial OS=Homo sapiens OX=9606 GN=UQCRH PE=1 SV=2	3
P07942	Laminin subunit beta-1 OS=Homo sapiens OX=9606 GN=LAMB1 PE=1 SV=2	34
P07947	Tyrosine-protein kinase Yes OS=Homo sapiens OX=9606 GN=YES1 PE=1 SV=3	6
P07951	Tropomyosin beta chain OS=Homo sapiens OX=9606 GN=TPM2 PE=1 SV=1	2
P07996	Thrombospondin-1 OS=Homo sapiens OX=9606 GN=THBS1 PE=1 SV=2	10
P08069	Insulin-like growth factor 1 receptor OS=Homo sapiens OX=9606 GN=IGF1R PE=1 SV=1	4
P08133	Annexin A6 OS=Homo sapiens OX=9606 GN=ANXA6 PE=1 SV=3	42
P08134	Rho-related GTP-binding protein RhoC OS=Homo sapiens OX=9606 GN=RHOC PE=1 SV=1	2
P08174	Complement decay-accelerating factor OS=Homo sapiens OX=9606 GN=CD55 PE=1 SV=4	4
P08185	Corticosteroid-binding globulin OS=Homo sapiens OX=9606 GN=SERPINA6 PE=1 SV=1	1
P08195	4F2 cell-surface antigen heavy chain OS=Homo sapiens OX=9606 GN=SLC3A2 PE=1 SV=3	17
P08236	Beta-glucuronidase OS=Homo sapiens OX=9606 GN=GUSB PE=1 SV=2	1
P08238	Heat shock protein HSP 90-beta OS=Homo sapiens OX=9606 GN=HSP90AB1 PE=1 SV=4	29
P08240	Signal recognition particle receptor subunit alpha OS=Homo sapiens OX=9606 GN=SRPRA PE=1 SV=2	6
P08246	Neutrophil elastase OS=Homo sapiens OX=9606 GN=ELANE PE=1 SV=1	1
P08263	Glutathione S-transferase A1 OS=Homo sapiens OX=9606 GN=GSTA1 PE=1 SV=3	5
P08311	Cathepsin G OS=Homo sapiens OX=9606 GN=CTSG PE=1 SV=2	1
P08559	Pyruvate dehydrogenase E1 component subunit alpha, somatic form, mitochondrial OS=Homo sapiens OX=9606 GN=PDHA1 PE=1 SV=3	26
P08571	Monocyte differentiation antigen CD14 OS=Homo sapiens OX=9606 GN=CD14 PE=1 SV=2	3
P08572	Collagen alpha-2(IV) chain OS=Homo sapiens OX=9606 GN=COL4A2 PE=1 SV=4	5
P08574	Cytochrome c1, heme protein, mitochondrial OS=Homo sapiens OX=9606 GN=CYC1 PE=1 SV=3	7
P08603	Complement factor H OS=Homo sapiens OX=9606 GN=CFH PE=1 SV=4	13
P08621	U1 small nuclear ribonucleoprotein 70 kDa OS=Homo sapiens OX=9606 GN=SNRNP70 PE=1 SV=2	4
P08697	Alpha-2-antiplasmin OS=Homo sapiens OX=9606 GN=SERPINF2 PE=1 SV=3	4
P08708	40S ribosomal protein S17 OS=Homo sapiens OX=9606 GN=RPS17 PE=1 SV=2	8
P08754	Guanine nucleotide-binding protein G(i) subunit alpha-3 OS=Homo sapiens OX=9606 GN=GNAI3 PE=1 SV=3	12
P08758	Annexin A5 OS=Homo sapiens OX=9606 GN=ANXA5 PE=1 SV=2	17
P08833	Insulin-like growth factor-binding protein 1 OS=Homo sapiens OX=9606 GN=IGFBP1 PE=1 SV=1	6
P08962	CD63 antigen OS=Homo sapiens OX=9606 GN=CD63 PE=1 SV=2	2
P09110	3-ketoacyl-CoA thiolase, peroxisomal OS=Homo sapiens OX=9606 GN=ACAA1 PE=1 SV=2	20
P09132	Signal recognition particle 19 kDa protein OS=Homo sapiens OX=9606 GN=SRP19 PE=1 SV=3	2
P09327	Villin-1 OS=Homo sapiens OX=9606 GN=VIL1 PE=1 SV=4	5
P09382	Galectin-1 OS=Homo sapiens OX=9606 GN=LGALS1 PE=1 SV=2	11
P09417	Dihydropteridine reductase OS=Homo sapiens OX=9606 GN=QDPR PE=1 SV=2	12
P09455	Retinol-binding protein 1 OS=Homo sapiens OX=9606 GN=RBP1 PE=1 SV=2	8
P09493	Tropomyosin alpha-1 chain OS=Homo sapiens OX=9606 GN=TPM1 PE=1 SV=2	6
P09496	Clathrin light chain A OS=Homo sapiens OX=9606 GN=CLTA PE=1 SV=1	8
P09497	Clathrin light chain B OS=Homo sapiens OX=9606 GN=CLTB PE=1 SV=1	9
P09601	Heme oxygenase 1 OS=Homo sapiens OX=9606 GN=HMOX1 PE=1 SV=1	2
P09622	Dihydrolipoyl dehydrogenase, mitochondrial OS=Homo sapiens OX=9606 GN=DLD PE=1 SV=2	26
P09651	Heterogeneous nuclear ribonucleoprotein A1 OS=Homo sapiens OX=9606 GN=HNRNPA1 PE=1 SV=5	12
P09669	Cytochrome c oxidase subunit 6C OS=Homo sapiens OX=9606 GN=COX6C PE=1 SV=2	4
P09769	Tyrosine-protein kinase Fgr OS=Homo sapiens OX=9606 GN=FGR PE=1 SV=2	1
P09874	Poly [ADP-ribose] polymerase 1 OS=Homo sapiens OX=9606 GN=PARP1 PE=1 SV=4	15
P09960	Leukotriene A-4 hydrolase OS=Homo sapiens OX=9606 GN=LTA4H PE=1 SV=2	22
P09972	Fructose-bisphosphate aldolase C OS=Homo sapiens OX=9606 GN=ALDOC PE=1 SV=2	3
P0C024	Peroxisomal coenzyme A diphosphatase NUDT7 OS=Homo sapiens OX=9606 GN=NUDT7 PE=1 SV=1	2
P0C0L4	Complement C4-A OS=Homo sapiens OX=9606 GN=C4A PE=1 SV=2	30
P0C0L5	Complement C4-B OS=Homo sapiens OX=9606 GN=C4B_2 PE=1 SV=2	1
P0C1S8	Wee1-like protein kinase 2 OS=Homo sapiens OX=9606 GN=WEE2 PE=1 SV=2	26
P0C860	Putative male-specific lethal-3 protein-like 2 OS=Homo sapiens OX=9606 GN=MSL3P1 PE=5 SV=1	1
P0C870	Bifunctional peptidase and (3S)-lysyl hydroxylase JMJD7 OS=Homo sapiens OX=9606 GN=JMJD7 PE=1 SV=1	11
P0DI81;P0DI82	Trafficking protein particle complex subunit 2 OS=Homo sapiens OX=9606 GN=TRAPPC2 PE=1 SV=1	1
P0DJD7;P0DJD8;P0DJD9	Pepsin A-4 OS=Homo sapiens OX=9606 GN=PGA4 PE=1 SV=1	1
P0DME0;Q01105	Protein SETSIP OS=Homo sapiens OX=9606 GN=SETSIP PE=1 SV=1	6
P0DO97	Coiled-coil domain-containing protein 192 OS=Homo sapiens OX=9606 GN=CCDC192 PE=4 SV=1	1
P0DP57	Secreted Ly-6/uPAR domain-containing protein 2 OS=Homo sapiens OX=9606 GN=SLURP2 PE=1 SV=1	3
P0DTE7;P0DTE8;P0DUB6	Alpha-amylase 1B OS=Homo sapiens OX=9606 GN=AMY1B PE=1 SV=1	1
P0DTL6	Zinc finger TRAF-type-containing protein 1 OS=Homo sapiens OX=9606 GN=ZFTRAF1 PE=2 SV=1	1
P0DW85	Histone H2A.N OS=Homo sapiens OX=9606 GN=H2BN1 PE=2 SV=1	3
P10109	Adrenodoxin, mitochondrial OS=Homo sapiens OX=9606 GN=FDX1 PE=1 SV=1	4
P10155	RNA-binding protein RO60 OS=Homo sapiens OX=9606 GN=RO60 PE=1 SV=2	1
P10253	Lysosomal alpha-glucosidase OS=Homo sapiens OX=9606 GN=GAA PE=1 SV=4	13
P10321	HLA class I histocompatibility antigen, C alpha chain OS=Homo sapiens OX=9606 GN=HLA-C PE=1 SV=3	1
P10515	Dihydrolipoyllysine-residue acetyltransferase component of pyruvate dehydrogenase complex, mitochondrial OS=Homo sapiens OX=9606 GN=DLAT PE=1 SV=3	17
P10606	Cytochrome c oxidase subunit 5B, mitochondrial OS=Homo sapiens OX=9606 GN=COX5B PE=1 SV=2	6
P10643	Complement component C7 OS=Homo sapiens OX=9606 GN=C7 PE=1 SV=2	1
P10644	cAMP-dependent protein kinase type I-alpha regulatory subunit OS=Homo sapiens OX=9606 GN=PRKAR1A PE=1 SV=1	15
P10645	Chromogranin-A OS=Homo sapiens OX=9606 GN=CHGA PE=1 SV=7	10
P10721	Mast/stem cell growth factor receptor Kit OS=Homo sapiens OX=9606 GN=KIT PE=1 SV=1	3
P10768	S-formylglutathione hydrolase OS=Homo sapiens OX=9606 GN=ESD PE=1 SV=2	10
P10915	Hyaluronan and proteoglycan link protein 1 OS=Homo sapiens OX=9606 GN=HAPLN1 PE=2 SV=2	2
P11047	Laminin subunit gamma-1 OS=Homo sapiens OX=9606 GN=LAMC1 PE=1 SV=3	23
P11117	Lysosomal acid phosphatase OS=Homo sapiens OX=9606 GN=ACP2 PE=1 SV=3	1
P11172	Uridine 5'-monophosphate synthase OS=Homo sapiens OX=9606 GN=UMPS PE=1 SV=1	20
P11177	Pyruvate dehydrogenase E1 component subunit beta, mitochondrial OS=Homo sapiens OX=9606 GN=PDHB PE=1 SV=3	13
P11182	Lipoamide acyltransferase component of branched-chain alpha-keto acid dehydrogenase complex, mitochondrial OS=Homo sapiens OX=9606 GN=DBT PE=1 SV=3	7
P11216	Glycogen phosphorylase, brain form OS=Homo sapiens OX=9606 GN=PYGB PE=1 SV=5	24
P11217	Glycogen phosphorylase, muscle form OS=Homo sapiens OX=9606 GN=PYGM PE=1 SV=6	1
P11233	Ras-related protein Ral-A OS=Homo sapiens OX=9606 GN=RALA PE=1 SV=1	5
P11234	Ras-related protein Ral-B OS=Homo sapiens OX=9606 GN=RALB PE=1 SV=1	12
P11274;Q12979	Breakpoint cluster region protein OS=Homo sapiens OX=9606 GN=BCR PE=1 SV=2	1
P11310	Medium-chain specific acyl-CoA dehydrogenase, mitochondrial OS=Homo sapiens OX=9606 GN=ACADM PE=1 SV=1	26
P11362;P21802;P22607	Fibroblast growth factor receptor 1 OS=Homo sapiens OX=9606 GN=FGFR1 PE=1 SV=3	1
P11441	Ubiquitin-like protein 4A OS=Homo sapiens OX=9606 GN=UBL4A PE=1 SV=1	3
P11464;Q00888;Q00889;Q13046	Pregnancy-specific beta-1-glycoprotein 1 OS=Homo sapiens OX=9606 GN=PSG1 PE=1 SV=1	1
P11498	Pyruvate carboxylase, mitochondrial OS=Homo sapiens OX=9606 GN=PC PE=1 SV=2	34
P11678	Eosinophil peroxidase OS=Homo sapiens OX=9606 GN=EPX PE=1 SV=2	1
P11717	Cation-independent mannose-6-phosphate receptor OS=Homo sapiens OX=9606 GN=IGF2R PE=1 SV=3	5
P11766	Alcohol dehydrogenase class-3 OS=Homo sapiens OX=9606 GN=ADH5 PE=1 SV=4	12
P11908	Ribose-phosphate pyrophosphokinase 2 OS=Homo sapiens OX=9606 GN=PRPS2 PE=1 SV=2	2
P11940	Polyadenylate-binding protein 1 OS=Homo sapiens OX=9606 GN=PABPC1 PE=1 SV=2	2
P12004	Proliferating cell nuclear antigen OS=Homo sapiens OX=9606 GN=PCNA PE=1 SV=1	19
P12074	Cytochrome c oxidase subunit 6A1, mitochondrial OS=Homo sapiens OX=9606 GN=COX6A1 PE=1 SV=4	1
P12081	Histidine--tRNA ligase, cytoplasmic OS=Homo sapiens OX=9606 GN=HARS1 PE=1 SV=2	24
P12110	Collagen alpha-2(VI) chain OS=Homo sapiens OX=9606 GN=COL6A2 PE=1 SV=4	4
P12235	ADP/ATP translocase 1 OS=Homo sapiens OX=9606 GN=SLC25A4 PE=1 SV=4	10
P12236	ADP/ATP translocase 3 OS=Homo sapiens OX=9606 GN=SLC25A6 PE=1 SV=4	2
P12268	Inosine-5'-monophosphate dehydrogenase 2 OS=Homo sapiens OX=9606 GN=IMPDH2 PE=1 SV=2	27
P12270	Nucleoprotein TPR OS=Homo sapiens OX=9606 GN=TPR PE=1 SV=3	19
P12277	Creatine kinase B-type OS=Homo sapiens OX=9606 GN=CKB PE=1 SV=1	21
P12694	2-oxoisovalerate dehydrogenase subunit alpha, mitochondrial OS=Homo sapiens OX=9606 GN=BCKDHA PE=1 SV=2	7
P12814	Alpha-actinin-1 OS=Homo sapiens OX=9606 GN=ACTN1 PE=1 SV=2	19
P12821	Angiotensin-converting enzyme OS=Homo sapiens OX=9606 GN=ACE PE=1 SV=1	3
P12830	Cadherin-1 OS=Homo sapiens OX=9606 GN=CDH1 PE=1 SV=3	2
P12883	Myosin-7 OS=Homo sapiens OX=9606 GN=MYH7 PE=1 SV=5	1
P12955	Xaa-Pro dipeptidase OS=Homo sapiens OX=9606 GN=PEPD PE=1 SV=3	3
P12956	X-ray repair cross-complementing protein 6 OS=Homo sapiens OX=9606 GN=XRCC6 PE=1 SV=2	17
P13010	X-ray repair cross-complementing protein 5 OS=Homo sapiens OX=9606 GN=XRCC5 PE=1 SV=3	7
P13073	Cytochrome c oxidase subunit 4 isoform 1, mitochondrial OS=Homo sapiens OX=9606 GN=COX4I1 PE=1 SV=1	10
P13164;Q01628;Q01629	Interferon-induced transmembrane protein 1 OS=Homo sapiens OX=9606 GN=IFITM1 PE=1 SV=3	1
P13196	5-aminolevulinate synthase, non-specific, mitochondrial OS=Homo sapiens OX=9606 GN=ALAS1 PE=1 SV=2	1
P13284	Gamma-interferon-inducible lysosomal thiol reductase OS=Homo sapiens OX=9606 GN=IFI30 PE=1 SV=3	1
P13473	Lysosome-associated membrane glycoprotein 2 OS=Homo sapiens OX=9606 GN=LAMP2 PE=1 SV=2	7
P13489	Ribonuclease inhibitor OS=Homo sapiens OX=9606 GN=RNH1 PE=1 SV=2	21
P13611	Versican core protein OS=Homo sapiens OX=9606 GN=VCAN PE=1 SV=3	11
P13612	Integrin alpha-4 OS=Homo sapiens OX=9606 GN=ITGA4 PE=1 SV=3	1
P13671	Complement component C6 OS=Homo sapiens OX=9606 GN=C6 PE=1 SV=3	2
P13674	Prolyl 4-hydroxylase subunit alpha-1 OS=Homo sapiens OX=9606 GN=P4HA1 PE=1 SV=2	6
P13686	Tartrate-resistant acid phosphatase type 5 OS=Homo sapiens OX=9606 GN=ACP5 PE=1 SV=3	1
P13693	Translationally-controlled tumor protein OS=Homo sapiens OX=9606 GN=TPT1 PE=1 SV=1	8
P13716	Delta-aminolevulinic acid dehydratase OS=Homo sapiens OX=9606 GN=ALAD PE=1 SV=1	3
P13797	Plastin-3 OS=Homo sapiens OX=9606 GN=PLS3 PE=1 SV=4	8
P13861	cAMP-dependent protein kinase type II-alpha regulatory subunit OS=Homo sapiens OX=9606 GN=PRKAR2A PE=1 SV=2	19
P13928;Q5VT79	Annexin A8 OS=Homo sapiens OX=9606 GN=ANXA8 PE=1 SV=3	3
P13929	Beta-enolase OS=Homo sapiens OX=9606 GN=ENO3 PE=1 SV=5	2
P13987	CD59 glycoprotein OS=Homo sapiens OX=9606 GN=CD59 PE=1 SV=1	6
P14174	Macrophage migration inhibitory factor OS=Homo sapiens OX=9606 GN=MIF PE=1 SV=4	2
P14209	CD99 antigen OS=Homo sapiens OX=9606 GN=CD99 PE=1 SV=1	2
P14314	Glucosidase 2 subunit beta OS=Homo sapiens OX=9606 GN=PRKCSH PE=1 SV=2	18
P14317	Hematopoietic lineage cell-specific protein OS=Homo sapiens OX=9606 GN=HCLS1 PE=1 SV=3	1
P14324	Farnesyl pyrophosphate synthase OS=Homo sapiens OX=9606 GN=FDPS PE=1 SV=4	6
P14384	Carboxypeptidase M OS=Homo sapiens OX=9606 GN=CPM PE=1 SV=2	6
P14406	Cytochrome c oxidase subunit 7A2, mitochondrial OS=Homo sapiens OX=9606 GN=COX7A2 PE=1 SV=1	2
P14616	Insulin receptor-related protein OS=Homo sapiens OX=9606 GN=INSRR PE=1 SV=2	1
P14635	G2/mitotic-specific cyclin-B1 OS=Homo sapiens OX=9606 GN=CCNB1 PE=1 SV=1	5
P14649	Myosin light chain 6B OS=Homo sapiens OX=9606 GN=MYL6B PE=1 SV=1	7
P14678;P63162	Small nuclear ribonucleoprotein-associated proteins B and B' OS=Homo sapiens OX=9606 GN=SNRPB PE=1 SV=2	2
P14854	Cytochrome c oxidase subunit 6B1 OS=Homo sapiens OX=9606 GN=COX6B1 PE=1 SV=2	3
P14866	Heterogeneous nuclear ribonucleoprotein L OS=Homo sapiens OX=9606 GN=HNRNPL PE=1 SV=2	7
P14868	Aspartate--tRNA ligase, cytoplasmic OS=Homo sapiens OX=9606 GN=DARS1 PE=1 SV=2	23
P14927	Cytochrome b-c1 complex subunit 7 OS=Homo sapiens OX=9606 GN=UQCRB PE=1 SV=2	8
P15056	Serine/threonine-protein kinase B-raf OS=Homo sapiens OX=9606 GN=BRAF PE=1 SV=4	1
P15153	Ras-related C3 botulinum toxin substrate 2 OS=Homo sapiens OX=9606 GN=RAC2 PE=1 SV=1	2
P15170	Eukaryotic peptide chain release factor GTP-binding subunit ERF3A OS=Homo sapiens OX=9606 GN=GSPT1 PE=1 SV=1	22
P15289	Arylsulfatase A OS=Homo sapiens OX=9606 GN=ARSA PE=1 SV=3	2
P15309	Prostatic acid phosphatase OS=Homo sapiens OX=9606 GN=ACP3 PE=1 SV=3	5
P15328	Folate receptor alpha OS=Homo sapiens OX=9606 GN=FOLR1 PE=1 SV=3	7
P15374	Ubiquitin carboxyl-terminal hydrolase isozyme L3 OS=Homo sapiens OX=9606 GN=UCHL3 PE=1 SV=1	14
P15586	N-acetylglucosamine-6-sulfatase OS=Homo sapiens OX=9606 GN=GNS PE=1 SV=3	15
P15880	40S ribosomal protein S2 OS=Homo sapiens OX=9606 GN=RPS2 PE=1 SV=2	10
P15927	Replication protein A 32 kDa subunit OS=Homo sapiens OX=9606 GN=RPA2 PE=1 SV=1	7
P16035	Metalloproteinase inhibitor 2 OS=Homo sapiens OX=9606 GN=TIMP2 PE=1 SV=2	5
P16070	CD44 antigen OS=Homo sapiens OX=9606 GN=CD44 PE=1 SV=3	2
P16083	Ribosyldihydronicotinamide dehydrogenase [quinone] OS=Homo sapiens OX=9606 GN=NQO2 PE=1 SV=5	3
P16112	Aggrecan core protein OS=Homo sapiens OX=9606 GN=ACAN PE=1 SV=3	4
P16152	Carbonyl reductase [NADPH] 1 OS=Homo sapiens OX=9606 GN=CBR1 PE=1 SV=3	4
P16219	Short-chain specific acyl-CoA dehydrogenase, mitochondrial OS=Homo sapiens OX=9606 GN=ACADS PE=1 SV=1	12
P16284	Platelet endothelial cell adhesion molecule OS=Homo sapiens OX=9606 GN=PECAM1 PE=1 SV=2	3
P16298	Serine/threonine-protein phosphatase 2B catalytic subunit beta isoform OS=Homo sapiens OX=9606 GN=PPP3CB PE=1 SV=2	2
P16333	Cytoplasmic protein NCK1 OS=Homo sapiens OX=9606 GN=NCK1 PE=1 SV=1	6
P16422	Epithelial cell adhesion molecule OS=Homo sapiens OX=9606 GN=EPCAM PE=1 SV=2	1
P16435	NADPH--cytochrome P450 reductase OS=Homo sapiens OX=9606 GN=POR PE=1 SV=2	24
P16444	Dipeptidase 1 OS=Homo sapiens OX=9606 GN=DPEP1 PE=1 SV=3	12
P16455	Methylated-DNA--protein-cysteine methyltransferase OS=Homo sapiens OX=9606 GN=MGMT PE=1 SV=1	6
P16615	Sarcoplasmic/endoplasmic reticulum calcium ATPase 2 OS=Homo sapiens OX=9606 GN=ATP2A2 PE=1 SV=1	13
P16671	Platelet glycoprotein 4 OS=Homo sapiens OX=9606 GN=CD36 PE=1 SV=2	3
P16870	Carboxypeptidase E OS=Homo sapiens OX=9606 GN=CPE PE=1 SV=1	1
P16885	1-phosphatidylinositol 4,5-bisphosphate phosphodiesterase gamma-2 OS=Homo sapiens OX=9606 GN=PLCG2 PE=1 SV=4	29
P16949	Stathmin OS=Homo sapiens OX=9606 GN=STMN1 PE=1 SV=3	8
P16989	Y-box-binding protein 3 OS=Homo sapiens OX=9606 GN=YBX3 PE=1 SV=4	3
P17066	Heat shock 70 kDa protein 6 OS=Homo sapiens OX=9606 GN=HSPA6 PE=1 SV=2	1
P17152	Transmembrane protein 11, mitochondrial OS=Homo sapiens OX=9606 GN=TMEM11 PE=1 SV=1	6
P17301	Integrin alpha-2 OS=Homo sapiens OX=9606 GN=ITGA2 PE=1 SV=2	22
P17302	Gap junction alpha-1 protein OS=Homo sapiens OX=9606 GN=GJA1 PE=1 SV=2	7
P17405	Sphingomyelin phosphodiesterase OS=Homo sapiens OX=9606 GN=SMPD1 PE=1 SV=5	1
P17568	NADH dehydrogenase [ubiquinone] 1 beta subcomplex subunit 7 OS=Homo sapiens OX=9606 GN=NDUFB7 PE=1 SV=4	3
P17655	Calpain-2 catalytic subunit OS=Homo sapiens OX=9606 GN=CAPN2 PE=1 SV=6	20
P17707	S-adenosylmethionine decarboxylase proenzyme OS=Homo sapiens OX=9606 GN=AMD1 PE=1 SV=2	1
P17812	CTP synthase 1 OS=Homo sapiens OX=9606 GN=CTPS1 PE=1 SV=2	10
P17844	Probable ATP-dependent RNA helicase DDX5 OS=Homo sapiens OX=9606 GN=DDX5 PE=1 SV=1	1
P17858	ATP-dependent 6-phosphofructokinase, liver type OS=Homo sapiens OX=9606 GN=PFKL PE=1 SV=6	25
P17931	Galectin-3 OS=Homo sapiens OX=9606 GN=LGALS3 PE=1 SV=5	5
P17936	Insulin-like growth factor-binding protein 3 OS=Homo sapiens OX=9606 GN=IGFBP3 PE=1 SV=2	2
P17980	26S proteasome regulatory subunit 6A OS=Homo sapiens OX=9606 GN=PSMC3 PE=1 SV=3	28
P18031	Tyrosine-protein phosphatase non-receptor type 1 OS=Homo sapiens OX=9606 GN=PTPN1 PE=1 SV=1	15
P18065	Insulin-like growth factor-binding protein 2 OS=Homo sapiens OX=9606 GN=IGFBP2 PE=1 SV=2	10
P18077	60S ribosomal protein L35a OS=Homo sapiens OX=9606 GN=RPL35A PE=1 SV=2	3
P18084	Integrin beta-5 OS=Homo sapiens OX=9606 GN=ITGB5 PE=1 SV=1	5
P18085	ADP-ribosylation factor 4 OS=Homo sapiens OX=9606 GN=ARF4 PE=1 SV=3	2
P18124	60S ribosomal protein L7 OS=Homo sapiens OX=9606 GN=RPL7 PE=1 SV=1	9
P18510	Interleukin-1 receptor antagonist protein OS=Homo sapiens OX=9606 GN=IL1RN PE=1 SV=1	3
P18564	Integrin beta-6 OS=Homo sapiens OX=9606 GN=ITGB6 PE=1 SV=2	1
P18615	Negative elongation factor E OS=Homo sapiens OX=9606 GN=NELFE PE=1 SV=3	1
P18621	60S ribosomal protein L17 OS=Homo sapiens OX=9606 GN=RPL17 PE=1 SV=3	6
P18669	Phosphoglycerate mutase 1 OS=Homo sapiens OX=9606 GN=PGAM1 PE=1 SV=2	13
P18859	ATP synthase-coupling factor 6, mitochondrial OS=Homo sapiens OX=9606 GN=ATP5PF PE=1 SV=1	3
P18887	DNA repair protein XRCC1 OS=Homo sapiens OX=9606 GN=XRCC1 PE=1 SV=3	7
P19012	Keratin, type I cytoskeletal 15 OS=Homo sapiens OX=9606 GN=KRT15 PE=1 SV=3	6
P19022	Cadherin-2 OS=Homo sapiens OX=9606 GN=CDH2 PE=1 SV=4	5
P19087	Guanine nucleotide-binding protein G(t) subunit alpha-2 OS=Homo sapiens OX=9606 GN=GNAT2 PE=1 SV=4	3
P19338	Nucleolin OS=Homo sapiens OX=9606 GN=NCL PE=1 SV=3	12
P19367	Hexokinase-1 OS=Homo sapiens OX=9606 GN=HK1 PE=1 SV=3	4
P19387	DNA-directed RNA polymerase II subunit RPB3 OS=Homo sapiens OX=9606 GN=POLR2C PE=1 SV=2	3
P19388	DNA-directed RNA polymerases I, II, and III subunit RPABC1 OS=Homo sapiens OX=9606 GN=POLR2E PE=1 SV=4	1
P19404	NADH dehydrogenase [ubiquinone] flavoprotein 2, mitochondrial OS=Homo sapiens OX=9606 GN=NDUFV2 PE=1 SV=2	7
P19419	ETS domain-containing protein Elk-1 OS=Homo sapiens OX=9606 GN=ELK1 PE=1 SV=2	1
P19623	Spermidine synthase OS=Homo sapiens OX=9606 GN=SRM PE=1 SV=1	14
P19652	Alpha-1-acid glycoprotein 2 OS=Homo sapiens OX=9606 GN=ORM2 PE=1 SV=2	8
P19823	Inter-alpha-trypsin inhibitor heavy chain H2 OS=Homo sapiens OX=9606 GN=ITIH2 PE=1 SV=2	20
P19827	Inter-alpha-trypsin inhibitor heavy chain H1 OS=Homo sapiens OX=9606 GN=ITIH1 PE=1 SV=3	20
P19957	Elafin OS=Homo sapiens OX=9606 GN=PI3 PE=1 SV=3	1
P19971	Thymidine phosphorylase OS=Homo sapiens OX=9606 GN=TYMP PE=1 SV=2	6
P20020	Plasma membrane calcium-transporting ATPase 1 OS=Homo sapiens OX=9606 GN=ATP2B1 PE=1 SV=4	25
P20023	Complement receptor type 2 OS=Homo sapiens OX=9606 GN=CR2 PE=1 SV=2	2
P20042	Eukaryotic translation initiation factor 2 subunit 2 OS=Homo sapiens OX=9606 GN=EIF2S2 PE=1 SV=2	2
P20132	L-serine dehydratase/L-threonine deaminase OS=Homo sapiens OX=9606 GN=SDS PE=1 SV=2	3
P20290	Transcription factor BTF3 OS=Homo sapiens OX=9606 GN=BTF3 PE=1 SV=1	1
P20336	Ras-related protein Rab-3A OS=Homo sapiens OX=9606 GN=RAB3A PE=1 SV=1	2
P20338	Ras-related protein Rab-4A OS=Homo sapiens OX=9606 GN=RAB4A PE=1 SV=3	5
P20339	Ras-related protein Rab-5A OS=Homo sapiens OX=9606 GN=RAB5A PE=1 SV=2	3
P20594	Atrial natriuretic peptide receptor 2 OS=Homo sapiens OX=9606 GN=NPR2 PE=1 SV=1	1
P20645	Cation-dependent mannose-6-phosphate receptor OS=Homo sapiens OX=9606 GN=M6PR PE=1 SV=1	5
P20674	Cytochrome c oxidase subunit 5A, mitochondrial OS=Homo sapiens OX=9606 GN=COX5A PE=1 SV=2	3
P20700	Lamin-B1 OS=Homo sapiens OX=9606 GN=LMNB1 PE=1 SV=2	8
P20810	Calpastatin OS=Homo sapiens OX=9606 GN=CAST PE=1 SV=4	8
P20839	Inosine-5'-monophosphate dehydrogenase 1 OS=Homo sapiens OX=9606 GN=IMPDH1 PE=1 SV=2	3
P20929	Nebulin OS=Homo sapiens OX=9606 GN=NEB PE=1 SV=5	3
P20933	N(4)-(beta-N-acetylglucosaminyl)-L-asparaginase OS=Homo sapiens OX=9606 GN=AGA PE=1 SV=2	1
P20936	Ras GTPase-activating protein 1 OS=Homo sapiens OX=9606 GN=RASA1 PE=1 SV=1	13
P21217;P51993;Q11128	3-galactosyl-N-acetylglucosaminide 4-alpha-L-fucosyltransferase FUT3 OS=Homo sapiens OX=9606 GN=FUT3 PE=1 SV=1	1
P21246	Pleiotrophin OS=Homo sapiens OX=9606 GN=PTN PE=1 SV=1	1
P21266	Glutathione S-transferase Mu 3 OS=Homo sapiens OX=9606 GN=GSTM3 PE=1 SV=3	25
P21281	V-type proton ATPase subunit B, brain isoform OS=Homo sapiens OX=9606 GN=ATP6V1B2 PE=1 SV=3	26
P21283	V-type proton ATPase subunit C 1 OS=Homo sapiens OX=9606 GN=ATP6V1C1 PE=1 SV=4	8
P21291	Cysteine and glycine-rich protein 1 OS=Homo sapiens OX=9606 GN=CSRP1 PE=1 SV=3	10
P21359	Neurofibromin OS=Homo sapiens OX=9606 GN=NF1 PE=1 SV=2	2
P21399	Cytoplasmic aconitate hydratase OS=Homo sapiens OX=9606 GN=ACO1 PE=1 SV=3	35
P21695	Glycerol-3-phosphate dehydrogenase [NAD(+)], cytoplasmic OS=Homo sapiens OX=9606 GN=GPD1 PE=1 SV=4	24
P21796	Voltage-dependent anion-selective channel protein 1 OS=Homo sapiens OX=9606 GN=VDAC1 PE=1 SV=2	20
P21912	Succinate dehydrogenase [ubiquinone] iron-sulfur subunit, mitochondrial OS=Homo sapiens OX=9606 GN=SDHB PE=1 SV=3	9
P21926	CD9 antigen OS=Homo sapiens OX=9606 GN=CD9 PE=1 SV=4	4
P21953	2-oxoisovalerate dehydrogenase subunit beta, mitochondrial OS=Homo sapiens OX=9606 GN=BCKDHB PE=1 SV=2	2
P21980	Protein-glutamine gamma-glutamyltransferase 2 OS=Homo sapiens OX=9606 GN=TGM2 PE=1 SV=2	1
P22033	Methylmalonyl-CoA mutase, mitochondrial OS=Homo sapiens OX=9606 GN=MMUT PE=1 SV=4	24
P22059	Oxysterol-binding protein 1 OS=Homo sapiens OX=9606 GN=OSBP PE=1 SV=1	20
P22087	rRNA 2'-O-methyltransferase fibrillarin OS=Homo sapiens OX=9606 GN=FBL PE=1 SV=2	1
P22102	Trifunctional purine biosynthetic protein adenosine-3 OS=Homo sapiens OX=9606 GN=GART PE=1 SV=1	3
P22304	Iduronate 2-sulfatase OS=Homo sapiens OX=9606 GN=IDS PE=1 SV=1	1
P22307	Sterol carrier protein 2 OS=Homo sapiens OX=9606 GN=SCP2 PE=1 SV=2	18
P22314	Ubiquitin-like modifier-activating enzyme 1 OS=Homo sapiens OX=9606 GN=UBA1 PE=1 SV=3	36
P22352	Glutathione peroxidase 3 OS=Homo sapiens OX=9606 GN=GPX3 PE=1 SV=2	1
P22392	Nucleoside diphosphate kinase B OS=Homo sapiens OX=9606 GN=NME2 PE=1 SV=1	7
P22532	Small proline-rich protein 2D OS=Homo sapiens OX=9606 GN=SPRR2D PE=2 SV=2	3
P22570	NADPH:adrenodoxin oxidoreductase, mitochondrial OS=Homo sapiens OX=9606 GN=FDXR PE=1 SV=3	29
P22626	Heterogeneous nuclear ribonucleoproteins A2/B1 OS=Homo sapiens OX=9606 GN=HNRNPA2B1 PE=1 SV=2	13
P22676	Calretinin OS=Homo sapiens OX=9606 GN=CALB2 PE=2 SV=2	6
P22695	Cytochrome b-c1 complex subunit 2, mitochondrial OS=Homo sapiens OX=9606 GN=UQCRC2 PE=1 SV=3	13
P22830	Ferrochelatase, mitochondrial OS=Homo sapiens OX=9606 GN=FECH PE=1 SV=2	13
P22897	Macrophage mannose receptor 1 OS=Homo sapiens OX=9606 GN=MRC1 PE=1 SV=1	3
P23142	Fibulin-1 OS=Homo sapiens OX=9606 GN=FBLN1 PE=1 SV=4	12
P23229	Integrin alpha-6 OS=Homo sapiens OX=9606 GN=ITGA6 PE=1 SV=5	23
P23246	Splicing factor, proline- and glutamine-rich OS=Homo sapiens OX=9606 GN=SFPQ PE=1 SV=2	8
P23258	Tubulin gamma-1 chain OS=Homo sapiens OX=9606 GN=TUBG1 PE=1 SV=2	18
P23381	Tryptophan--tRNA ligase, cytoplasmic OS=Homo sapiens OX=9606 GN=WARS1 PE=1 SV=2	21
P23396	40S ribosomal protein S3 OS=Homo sapiens OX=9606 GN=RPS3 PE=1 SV=2	12
P23434	Glycine cleavage system H protein, mitochondrial OS=Homo sapiens OX=9606 GN=GCSH PE=1 SV=2	2
P23443	Ribosomal protein S6 kinase beta-1 OS=Homo sapiens OX=9606 GN=RPS6KB1 PE=1 SV=2	2
P23588	Eukaryotic translation initiation factor 4B OS=Homo sapiens OX=9606 GN=EIF4B PE=1 SV=2	6
P23634	Plasma membrane calcium-transporting ATPase 4 OS=Homo sapiens OX=9606 GN=ATP2B4 PE=1 SV=2	6
P23786	Carnitine O-palmitoyltransferase 2, mitochondrial OS=Homo sapiens OX=9606 GN=CPT2 PE=1 SV=2	13
P23919	Thymidylate kinase OS=Homo sapiens OX=9606 GN=DTYMK PE=1 SV=4	12
P23921	Ribonucleoside-diphosphate reductase large subunit OS=Homo sapiens OX=9606 GN=RRM1 PE=1 SV=1	4
P24534	Elongation factor 1-beta OS=Homo sapiens OX=9606 GN=EEF1B2 PE=1 SV=3	7
P24539	ATP synthase F(0) complex subunit B1, mitochondrial OS=Homo sapiens OX=9606 GN=ATP5PB PE=1 SV=2	14
P24592	Insulin-like growth factor-binding protein 6 OS=Homo sapiens OX=9606 GN=IGFBP6 PE=1 SV=1	4
P24666	Low molecular weight phosphotyrosine protein phosphatase OS=Homo sapiens OX=9606 GN=ACP1 PE=1 SV=3	8
P25098;P35626	Beta-adrenergic receptor kinase 1 OS=Homo sapiens OX=9606 GN=GRK2 PE=1 SV=2	1
P25205	DNA replication licensing factor MCM3 OS=Homo sapiens OX=9606 GN=MCM3 PE=1 SV=3	5
P25398	40S ribosomal protein S12 OS=Homo sapiens OX=9606 GN=RPS12 PE=1 SV=3	7
P25685	DnaJ homolog subfamily B member 1 OS=Homo sapiens OX=9606 GN=DNAJB1 PE=1 SV=4	21
P26006	Integrin alpha-3 OS=Homo sapiens OX=9606 GN=ITGA3 PE=1 SV=5	1
P26196	Probable ATP-dependent RNA helicase DDX6 OS=Homo sapiens OX=9606 GN=DDX6 PE=1 SV=2	26
P26232	Catenin alpha-2 OS=Homo sapiens OX=9606 GN=CTNNA2 PE=1 SV=5	1
P26358	DNA (cytosine-5)-methyltransferase 1 OS=Homo sapiens OX=9606 GN=DNMT1 PE=1 SV=2	70
P26368	Splicing factor U2AF 65 kDa subunit OS=Homo sapiens OX=9606 GN=U2AF2 PE=1 SV=4	3
P26373	60S ribosomal protein L13 OS=Homo sapiens OX=9606 GN=RPL13 PE=1 SV=4	8
P26440	Isovaleryl-CoA dehydrogenase, mitochondrial OS=Homo sapiens OX=9606 GN=IVD PE=1 SV=2	15
P26583	High mobility group protein B2 OS=Homo sapiens OX=9606 GN=HMGB2 PE=1 SV=2	7
P26599	Polypyrimidine tract-binding protein 1 OS=Homo sapiens OX=9606 GN=PTBP1 PE=1 SV=2	1
P26639	Threonine--tRNA ligase 1, cytoplasmic OS=Homo sapiens OX=9606 GN=TARS1 PE=1 SV=3	11
P26640	Valine--tRNA ligase OS=Homo sapiens OX=9606 GN=VARS1 PE=1 SV=4	16
P27105	Stomatin OS=Homo sapiens OX=9606 GN=STOM PE=1 SV=3	13
P27144	Adenylate kinase 4, mitochondrial OS=Homo sapiens OX=9606 GN=AK4 PE=1 SV=1	15
P27169	Serum paraoxonase/arylesterase 1 OS=Homo sapiens OX=9606 GN=PON1 PE=1 SV=3	3
P27348	14-3-3 protein theta OS=Homo sapiens OX=9606 GN=YWHAQ PE=1 SV=1	12
P27361	Mitogen-activated protein kinase 3 OS=Homo sapiens OX=9606 GN=MAPK3 PE=1 SV=4	6
P27448;Q7KZI7;Q9P0L2	MAP/microtubule affinity-regulating kinase 3 OS=Homo sapiens OX=9606 GN=MARK3 PE=1 SV=5	1
P27449	V-type proton ATPase 16 kDa proteolipid subunit c OS=Homo sapiens OX=9606 GN=ATP6V0C PE=1 SV=1	1
P27635	60S ribosomal protein L10 OS=Homo sapiens OX=9606 GN=RPL10 PE=1 SV=5	8
P27694	Replication protein A 70 kDa DNA-binding subunit OS=Homo sapiens OX=9606 GN=RPA1 PE=1 SV=2	18
P27708	CAD protein OS=Homo sapiens OX=9606 GN=CAD PE=1 SV=3	42
P27815	cAMP-specific 3',5'-cyclic phosphodiesterase 4A OS=Homo sapiens OX=9606 GN=PDE4A PE=1 SV=3	1
P27986	Phosphatidylinositol 3-kinase regulatory subunit alpha OS=Homo sapiens OX=9606 GN=PIK3R1 PE=1 SV=2	6
P28161	Glutathione S-transferase Mu 2 OS=Homo sapiens OX=9606 GN=GSTM2 PE=1 SV=2	6
P28288	ATP-binding cassette sub-family D member 3 OS=Homo sapiens OX=9606 GN=ABCD3 PE=1 SV=1	7
P28329	Choline O-acetyltransferase OS=Homo sapiens OX=9606 GN=CHAT PE=1 SV=4	3
P28331	NADH-ubiquinone oxidoreductase 75 kDa subunit, mitochondrial OS=Homo sapiens OX=9606 GN=NDUFS1 PE=1 SV=3	24
P28340	DNA polymerase delta catalytic subunit OS=Homo sapiens OX=9606 GN=POLD1 PE=1 SV=2	2
P28482	Mitogen-activated protein kinase 1 OS=Homo sapiens OX=9606 GN=MAPK1 PE=1 SV=3	16
P28676	Grancalcin OS=Homo sapiens OX=9606 GN=GCA PE=1 SV=2	6
P28799	Progranulin OS=Homo sapiens OX=9606 GN=GRN PE=1 SV=2	8
P28838	Cytosol aminopeptidase OS=Homo sapiens OX=9606 GN=LAP3 PE=1 SV=3	27
P29034	Protein S100-A2 OS=Homo sapiens OX=9606 GN=S100A2 PE=1 SV=3	1
P29083	General transcription factor IIE subunit 1 OS=Homo sapiens OX=9606 GN=GTF2E1 PE=1 SV=2	5
P29144	Tripeptidyl-peptidase 2 OS=Homo sapiens OX=9606 GN=TPP2 PE=1 SV=4	26
P29218	Inositol monophosphatase 1 OS=Homo sapiens OX=9606 GN=IMPA1 PE=1 SV=1	14
P29590	Protein PML OS=Homo sapiens OX=9606 GN=PML PE=1 SV=3	1
P29622	Kallistatin OS=Homo sapiens OX=9606 GN=SERPINA4 PE=1 SV=3	2
P29762	Cellular retinoic acid-binding protein 1 OS=Homo sapiens OX=9606 GN=CRABP1 PE=1 SV=2	9
P29966	Myristoylated alanine-rich C-kinase substrate OS=Homo sapiens OX=9606 GN=MARCKS PE=1 SV=4	5
P29992	Guanine nucleotide-binding protein subunit alpha-11 OS=Homo sapiens OX=9606 GN=GNA11 PE=1 SV=2	2
P30038	Delta-1-pyrroline-5-carboxylate dehydrogenase, mitochondrial OS=Homo sapiens OX=9606 GN=ALDH4A1 PE=1 SV=3	25
P30040	Endoplasmic reticulum resident protein 29 OS=Homo sapiens OX=9606 GN=ERP29 PE=1 SV=4	13
P30044	Peroxiredoxin-5, mitochondrial OS=Homo sapiens OX=9606 GN=PRDX5 PE=1 SV=4	13
P30046	D-dopachrome decarboxylase OS=Homo sapiens OX=9606 GN=DDT PE=1 SV=3	4
P30047	GTP cyclohydrolase 1 feedback regulatory protein OS=Homo sapiens OX=9606 GN=GCHFR PE=1 SV=3	5
P30048	Thioredoxin-dependent peroxide reductase, mitochondrial OS=Homo sapiens OX=9606 GN=PRDX3 PE=1 SV=3	10
P30049	ATP synthase subunit delta, mitochondrial OS=Homo sapiens OX=9606 GN=ATP5F1D PE=1 SV=2	3
P30084	Enoyl-CoA hydratase, mitochondrial OS=Homo sapiens OX=9606 GN=ECHS1 PE=1 SV=4	17
P30085	UMP-CMP kinase OS=Homo sapiens OX=9606 GN=CMPK1 PE=1 SV=3	16
P30153	Serine/threonine-protein phosphatase 2A 65 kDa regulatory subunit A alpha isoform OS=Homo sapiens OX=9606 GN=PPP2R1A PE=1 SV=4	21
P30405	Peptidyl-prolyl cis-trans isomerase F, mitochondrial OS=Homo sapiens OX=9606 GN=PPIF PE=1 SV=1	7
P30419	Glycylpeptide N-tetradecanoyltransferase 1 OS=Homo sapiens OX=9606 GN=NMT1 PE=1 SV=2	4
P30519	Heme oxygenase 2 OS=Homo sapiens OX=9606 GN=HMOX2 PE=1 SV=2	15
P30520	Adenylosuccinate synthetase isozyme 2 OS=Homo sapiens OX=9606 GN=ADSS2 PE=1 SV=3	5
P30530	Tyrosine-protein kinase receptor UFO OS=Homo sapiens OX=9606 GN=AXL PE=1 SV=4	8
P30533	Alpha-2-macroglobulin receptor-associated protein OS=Homo sapiens OX=9606 GN=LRPAP1 PE=1 SV=1	23
P30566	Adenylosuccinate lyase OS=Homo sapiens OX=9606 GN=ADSL PE=1 SV=2	24
P30622	CAP-Gly domain-containing linker protein 1 OS=Homo sapiens OX=9606 GN=CLIP1 PE=1 SV=2	8
P30626	Sorcin OS=Homo sapiens OX=9606 GN=SRI PE=1 SV=1	8
P30837	Aldehyde dehydrogenase X, mitochondrial OS=Homo sapiens OX=9606 GN=ALDH1B1 PE=1 SV=4	3
P31040	Succinate dehydrogenase [ubiquinone] flavoprotein subunit, mitochondrial OS=Homo sapiens OX=9606 GN=SDHA PE=1 SV=2	20
P31150	Rab GDP dissociation inhibitor alpha OS=Homo sapiens OX=9606 GN=GDI1 PE=1 SV=2	23
P31153	S-adenosylmethionine synthase isoform type-2 OS=Homo sapiens OX=9606 GN=MAT2A PE=1 SV=1	8
P31327	Carbamoyl-phosphate synthase [ammonia], mitochondrial OS=Homo sapiens OX=9606 GN=CPS1 PE=1 SV=2	6
P31689	DnaJ homolog subfamily A member 1 OS=Homo sapiens OX=9606 GN=DNAJA1 PE=1 SV=2	16
P31751	RAC-beta serine/threonine-protein kinase OS=Homo sapiens OX=9606 GN=AKT2 PE=1 SV=2	15
P31930	Cytochrome b-c1 complex subunit 1, mitochondrial OS=Homo sapiens OX=9606 GN=UQCRC1 PE=1 SV=3	26
P31937	3-hydroxyisobutyrate dehydrogenase, mitochondrial OS=Homo sapiens OX=9606 GN=HIBADH PE=1 SV=2	7
P31939	Bifunctional purine biosynthesis protein ATIC OS=Homo sapiens OX=9606 GN=ATIC PE=1 SV=3	33
P31942	Heterogeneous nuclear ribonucleoprotein H3 OS=Homo sapiens OX=9606 GN=HNRNPH3 PE=1 SV=2	5
P31946	14-3-3 protein beta/alpha OS=Homo sapiens OX=9606 GN=YWHAB PE=1 SV=3	7
P32121	Beta-arrestin-2 OS=Homo sapiens OX=9606 GN=ARRB2 PE=1 SV=2	1
P32320	Cytidine deaminase OS=Homo sapiens OX=9606 GN=CDA PE=1 SV=2	3
P32322	Pyrroline-5-carboxylate reductase 1, mitochondrial OS=Homo sapiens OX=9606 GN=PYCR1 PE=1 SV=2	7
P32929	Cystathionine gamma-lyase OS=Homo sapiens OX=9606 GN=CTH PE=1 SV=3	3
P32969	60S ribosomal protein L9 OS=Homo sapiens OX=9606 GN=RPL9P9 PE=1 SV=1	4
P33121	Long-chain-fatty-acid--CoA ligase 1 OS=Homo sapiens OX=9606 GN=ACSL1 PE=1 SV=1	14
P33176	Kinesin-1 heavy chain OS=Homo sapiens OX=9606 GN=KIF5B PE=1 SV=1	38
P33240	Cleavage stimulation factor subunit 2 OS=Homo sapiens OX=9606 GN=CSTF2 PE=1 SV=1	11
P33316	Deoxyuridine 5'-triphosphate nucleotidohydrolase, mitochondrial OS=Homo sapiens OX=9606 GN=DUT PE=1 SV=4	6
P33552	Cyclin-dependent kinases regulatory subunit 2 OS=Homo sapiens OX=9606 GN=CKS2 PE=1 SV=1	1
P33764	Protein S100-A3 OS=Homo sapiens OX=9606 GN=S100A3 PE=1 SV=1	1
P33897	ATP-binding cassette sub-family D member 1 OS=Homo sapiens OX=9606 GN=ABCD1 PE=1 SV=2	2
P33981	Dual specificity protein kinase TTK OS=Homo sapiens OX=9606 GN=TTK PE=1 SV=2	3
P34059	N-acetylgalactosamine-6-sulfatase OS=Homo sapiens OX=9606 GN=GALNS PE=1 SV=1	2
P34896	Serine hydroxymethyltransferase, cytosolic OS=Homo sapiens OX=9606 GN=SHMT1 PE=1 SV=1	10
P34897	Serine hydroxymethyltransferase, mitochondrial OS=Homo sapiens OX=9606 GN=SHMT2 PE=1 SV=3	31
P34913	Bifunctional epoxide hydrolase 2 OS=Homo sapiens OX=9606 GN=EPHX2 PE=1 SV=2	17
P34932	Heat shock 70 kDa protein 4 OS=Homo sapiens OX=9606 GN=HSPA4 PE=1 SV=4	62
P34949	Mannose-6-phosphate isomerase OS=Homo sapiens OX=9606 GN=MPI PE=1 SV=2	11
P35080	Profilin-2 OS=Homo sapiens OX=9606 GN=PFN2 PE=1 SV=3	7
P35221	Catenin alpha-1 OS=Homo sapiens OX=9606 GN=CTNNA1 PE=1 SV=1	19
P35222	Catenin beta-1 OS=Homo sapiens OX=9606 GN=CTNNB1 PE=1 SV=1	13
P35237	Serpin B6 OS=Homo sapiens OX=9606 GN=SERPINB6 PE=1 SV=3	6
P35241	Radixin OS=Homo sapiens OX=9606 GN=RDX PE=1 SV=1	15
P35244	Replication protein A 14 kDa subunit OS=Homo sapiens OX=9606 GN=RPA3 PE=1 SV=1	4
P35249	Replication factor C subunit 4 OS=Homo sapiens OX=9606 GN=RFC4 PE=1 SV=2	2
P35443	Thrombospondin-4 OS=Homo sapiens OX=9606 GN=THBS4 PE=1 SV=2	1
P35542	Serum amyloid A-4 protein OS=Homo sapiens OX=9606 GN=SAA4 PE=1 SV=2	2
P35573	Glycogen debranching enzyme OS=Homo sapiens OX=9606 GN=AGL PE=1 SV=3	2
P35580	Myosin-10 OS=Homo sapiens OX=9606 GN=MYH10 PE=1 SV=3	53
P35606	Coatomer subunit beta' OS=Homo sapiens OX=9606 GN=COPB2 PE=1 SV=2	24
P35612	Beta-adducin OS=Homo sapiens OX=9606 GN=ADD2 PE=1 SV=3	4
P35613	Basigin OS=Homo sapiens OX=9606 GN=BSG PE=1 SV=2	7
P35658	Nuclear pore complex protein Nup214 OS=Homo sapiens OX=9606 GN=NUP214 PE=1 SV=2	7
P35749	Myosin-11 OS=Homo sapiens OX=9606 GN=MYH11 PE=1 SV=3	38
P35754	Glutaredoxin-1 OS=Homo sapiens OX=9606 GN=GLRX PE=1 SV=2	6
P35813	Protein phosphatase 1A OS=Homo sapiens OX=9606 GN=PPM1A PE=1 SV=1	3
P35914	Hydroxymethylglutaryl-CoA lyase, mitochondrial OS=Homo sapiens OX=9606 GN=HMGCL PE=1 SV=2	13
P35998	26S proteasome regulatory subunit 7 OS=Homo sapiens OX=9606 GN=PSMC2 PE=1 SV=3	25
P36222	Chitinase-3-like protein 1 OS=Homo sapiens OX=9606 GN=CHI3L1 PE=1 SV=2	2
P36404	ADP-ribosylation factor-like protein 2 OS=Homo sapiens OX=9606 GN=ARL2 PE=1 SV=4	13
P36405	ADP-ribosylation factor-like protein 3 OS=Homo sapiens OX=9606 GN=ARL3 PE=1 SV=2	12
P36507	Dual specificity mitogen-activated protein kinase kinase 2 OS=Homo sapiens OX=9606 GN=MAP2K2 PE=1 SV=1	10
P36543	V-type proton ATPase subunit E 1 OS=Homo sapiens OX=9606 GN=ATP6V1E1 PE=1 SV=1	11
P36551	Oxygen-dependent coproporphyrinogen-III oxidase, mitochondrial OS=Homo sapiens OX=9606 GN=CPOX PE=1 SV=3	28
P36578	60S ribosomal protein L4 OS=Homo sapiens OX=9606 GN=RPL4 PE=1 SV=5	12
[truncated: 3,224 more rows]

## Sheet: Supplementary Table S8
Supplementary Table S8: Filtered proteins in MII oocytes (3884) used in further statistical analysis
[truncated: 3,885 more rows]

[truncated: 4 more sheets: Supplementary Table S9, Supplementary Table S10, Supplementary Table S11, Supplementary Table S12]
